# Supplementary material for: Visualizing chaperonin function in situ by cryo-electron tomography
Source: Nature. 2024 Aug 21;633(8029):459–64. doi: 10.1038/s41586-024-07843-w (PMC11390479; doi:10.1038/s41586-024-07843-w)
Supplement: Supplementary file 3 — Zipped folder containing Uniprot_Ecoli_20230301.fasta file and UniProt sequences used for mass spectrometry analysis. [file 41586_2024_7843_MOESM3_ESM.zip]

Archive with 3 entries (2 files):
- 2024-01-00698C-s3/
- 2024-01-00698C-s3/Uniprot_Ecoli_20230301.fasta.txt
- __MACOSX/2024-01-00698C-s3/._Uniprot_Ecoli_20230301.fasta.txt
