# Supplementary material for: Visualizing chaperonin function in situ by cryo-electron tomography
Source: Nature. 2024 Aug 21;633(8029):459–64. doi: 10.1038/s41586-024-07843-w (PMC11390479; doi:10.1038/s41586-024-07843-w)
Supplement: Supplementary file 4 — Validation reports for wwPDB and emDB deposition. [file 41586_2024_7843_MOESM4_ESM.zip]

Archive with 59 entries (58 files):
- 2024-01-00698C-s4/
- 2024-01-00698C-s4/val-report_EMD-17424.pdf
- __MACOSX/2024-01-00698C-s4/._val-report_EMD-17424.pdf
- 2024-01-00698C-s4/val-report_pdb_8P4M_EMD-17418.pdf
- __MACOSX/2024-01-00698C-s4/._val-report_pdb_8P4M_EMD-17418.pdf
- 2024-01-00698C-s4/val-report_pdb_8P4N_EMD-17420.pdf
- __MACOSX/2024-01-00698C-s4/._val-report_pdb_8P4N_EMD-17420.pdf
- 2024-01-00698C-s4/val-report_EMD-17422.pdf
- __MACOSX/2024-01-00698C-s4/._val-report_EMD-17422.pdf
- 2024-01-00698C-s4/val-report_EMD-17423.pdf
- __MACOSX/2024-01-00698C-s4/._val-report_EMD-17423.pdf
- 2024-01-00698C-s4/val-report_EMD-17569.pdf
- __MACOSX/2024-01-00698C-s4/._val-report_EMD-17569.pdf
- 2024-01-00698C-s4/val-report_EMD-17568.pdf
- __MACOSX/2024-01-00698C-s4/._val-report_EMD-17568.pdf
- 2024-01-00698C-s4/val-report_pdb_8QXT_EMD-18736.pdf
- __MACOSX/2024-01-00698C-s4/._val-report_pdb_8QXT_EMD-18736.pdf
- 2024-01-00698C-s4/val-report_EMD-17535.pdf
- __MACOSX/2024-01-00698C-s4/._val-report_EMD-17535.pdf
- 2024-01-00698C-s4/val-report_EMD-17534.pdf
- __MACOSX/2024-01-00698C-s4/._val-report_EMD-17534.pdf
- 2024-01-00698C-s4/val-report_pdb_8QXV_EMD-18738.pdf
- __MACOSX/2024-01-00698C-s4/._val-report_pdb_8QXV_EMD-18738.pdf
- 2024-01-00698C-s4/val-report_pdb_8P4R_EMD-17426.pdf
- __MACOSX/2024-01-00698C-s4/._val-report_pdb_8P4R_EMD-17426.pdf
- 2024-01-00698C-s4/val-report_pdb_8QXS_EMD-18735.pdf
- __MACOSX/2024-01-00698C-s4/._val-report_pdb_8QXS_EMD-18735.pdf
- 2024-01-00698C-s4/val-report_pdb_8P4P_EMD-17425.pdf
- __MACOSX/2024-01-00698C-s4/._val-report_pdb_8P4P_EMD-17425.pdf
- 2024-01-00698C-s4/val-report_pdb_8QXU_EMD-18737.pdf
- __MACOSX/2024-01-00698C-s4/._val-report_pdb_8QXU_EMD-18737.pdf
- 2024-01-00698C-s4/val-report_EMD-17571.pdf
- __MACOSX/2024-01-00698C-s4/._val-report_EMD-17571.pdf
- 2024-01-00698C-s4/val-report_EMD-17565.pdf
- __MACOSX/2024-01-00698C-s4/._val-report_EMD-17565.pdf
- 2024-01-00698C-s4/val-report_EMD-17559.pdf
- __MACOSX/2024-01-00698C-s4/._val-report_EMD-17559.pdf
- 2024-01-00698C-s4/val-report_EMD-17564.pdf
- __MACOSX/2024-01-00698C-s4/._val-report_EMD-17564.pdf
- 2024-01-00698C-s4/val-report_EMD-17570.pdf
- __MACOSX/2024-01-00698C-s4/._val-report_EMD-17570.pdf
- 2024-01-00698C-s4/val-report_EMD-17566.pdf
- __MACOSX/2024-01-00698C-s4/._val-report_EMD-17566.pdf
- 2024-01-00698C-s4/val-report_EMD-17572.pdf
- __MACOSX/2024-01-00698C-s4/._val-report_EMD-17572.pdf
- 2024-01-00698C-s4/val-report_EMD-17573.pdf
- __MACOSX/2024-01-00698C-s4/._val-report_EMD-17573.pdf
- 2024-01-00698C-s4/val-report_EMD-17567.pdf
- __MACOSX/2024-01-00698C-s4/._val-report_EMD-17567.pdf
- 2024-01-00698C-s4/val-report_EMD-17563.pdf
- __MACOSX/2024-01-00698C-s4/._val-report_EMD-17563.pdf
- 2024-01-00698C-s4/val-report_EMD-17562.pdf
- __MACOSX/2024-01-00698C-s4/._val-report_EMD-17562.pdf
- 2024-01-00698C-s4/val-report_EMD-17560.pdf
- __MACOSX/2024-01-00698C-s4/._val-report_EMD-17560.pdf
- 2024-01-00698C-s4/val-report_EMD-17561.pdf
- __MACOSX/2024-01-00698C-s4/._val-report_EMD-17561.pdf
- 2024-01-00698C-s4/val-report_pdb_8P4O_EMD-17421.pdf
- __MACOSX/2024-01-00698C-s4/._val-report_pdb_8P4O_EMD-17421.pdf
