# Supplementary material for: Visualizing chaperonin function in situ by cryo-electron tomography
Source: Nature. 2024 Aug 21;633(8029):459–64. doi: 10.1038/s41586-024-07843-w (PMC11390479; doi:10.1038/s41586-024-07843-w)
Supplement: Supplementary file 6 — Source Data Fig. 1 [file 41586_2024_7843_MOESM6_ESM.xls]

## Sheet: Fig__1c
Strain	Species	n_tomogram	n_species	Total	ptc_species
HS	EL:ES2	1001	42	105	40
HS	EL:ES2	1002	48	124	38.7097
HS	EL:ES2	1003	39	124	31.4516
HS	EL:ES2	1004	173	433	39.9538
HS	EL:ES2	1005	62	184	33.6957
HS	EL:ES2	1006	89	402	22.1393
HS	EL:ES2	1007	110	315	34.9206
HS	EL:ES2	1008	91	239	38.0753
HS	EL:ES2	1010	66	300	22
HS	EL:ES2	1011	45	112	40.1786
HS	EL:ES2	1012	64	344	18.6047
HS	EL:ES2	1013	57	186	30.6452
HS	EL:ES2	1014	53	148	35.8108
HS	EL:ES2	1015	100	316	31.6456
HS	EL:ES2	1017	59	236	25
HS	EL:ES2	1018	29	152	19.0789
HS	EL:ES2	1019	42	170	24.7059
HS	EL:ES2	1020	24	74	32.4324
HS	EL:ES2	2002	85	264	32.197
HS	EL:ES2	2009	91	250	36.4
HS	EL:ES2	3001	18	75	24
HS	EL:ES2	3002	118	361	32.687
HS	EL:ES2	3003	12	47	25.5319
HS	EL:ES2	3004	62	232	26.7241
HS	EL:ES2	4001	170	410	41.4634
HS	EL:ES2	4003	31	65	47.6923
HS	EL:ES2	4005	30	100	30
HS	EL:ES2	4006	43	96	44.7917
HS	EL:ES2	4007	167	522	31.9923
HS	EL:ES2	4008	94	355	26.4789
HS	EL:ES2	4009	69	322	21.4286
HS	EL:ES2	4010	47	127	37.0079
HS	EL:ES2	4011	332	794	41.8136
HS	EL:ES2	5003	80	399	20.0501
HS	EL:ES2	5004	58	388	14.9485
HS	EL:ES2	5005	24	129	18.6047
HS	EL:ES2	5006	173	499	34.6693
HS	EL:ES2	5007	75	350	21.4286
HS	EL:ES2	5008	50	155	32.2581
HS	EL:ES2	5009	36	176	20.4545
HS	EL:ES2	5010	89	230	38.6957
HS	EL:ES2	19002	28	83	33.7349
HS	EL:ES2	19004	28	96	29.1667
HS	EL:ES2	19005	127	288	44.0972
HS	EL:ES2	19007	33	61	54.0984
HS	EL:ES2	19008	143	454	31.4978
HS	EL:ES2	19009	54	157	34.3949
HS	EL:ES2	19010	44	142	30.9859
HS	EL:ES2	19011	40	138	28.9855
HS	EL:ES2	19012	54	169	31.9527
HS	EL:ES2	19013	55	155	35.4839
HS	EL:ES2	19015	62	204	30.3922
HS	EL:ES2	19016	36	78	46.1538
HS	EL:ES2	19017	107	345	31.0145
HS	EL:ES2	19018	57	228	25
HS	EL:ES2	19019	15	81	18.5185
HS	EL:ES2	19020	23	52	44.2308
HS	EL:ES2	19021	15	37	40.5405
HS	EL:ES1	1001	63	105	60
HS	EL:ES1	1002	76	124	61.2903
HS	EL:ES1	1003	85	124	68.5484
HS	EL:ES1	1004	260	433	60.0462
HS	EL:ES1	1005	122	184	66.3043
HS	EL:ES1	1006	313	402	77.8607
HS	EL:ES1	1007	205	315	65.0794
HS	EL:ES1	1008	148	239	61.9247
HS	EL:ES1	1010	234	300	78
HS	EL:ES1	1011	67	112	59.8214
HS	EL:ES1	1012	280	344	81.3953
HS	EL:ES1	1013	129	186	69.3548
HS	EL:ES1	1014	95	148	64.1892
HS	EL:ES1	1015	216	316	68.3544
HS	EL:ES1	1017	177	236	75
HS	EL:ES1	1018	123	152	80.9211
HS	EL:ES1	1019	128	170	75.2941
HS	EL:ES1	1020	50	74	67.5676
HS	EL:ES1	2002	179	264	67.803
HS	EL:ES1	2009	159	250	63.6
HS	EL:ES1	3001	57	75	76
HS	EL:ES1	3002	243	361	67.313
HS	EL:ES1	3003	35	47	74.4681
HS	EL:ES1	3004	170	232	73.2759
HS	EL:ES1	4001	240	410	58.5366
HS	EL:ES1	4003	34	65	52.3077
HS	EL:ES1	4005	70	100	70
HS	EL:ES1	4006	53	96	55.2083
HS	EL:ES1	4007	355	522	68.0077
HS	EL:ES1	4008	261	355	73.5211
HS	EL:ES1	4009	253	322	78.5714
HS	EL:ES1	4010	80	127	62.9921
HS	EL:ES1	4011	462	794	58.1864
HS	EL:ES1	5003	319	399	79.9499
HS	EL:ES1	5004	330	388	85.0515
HS	EL:ES1	5005	105	129	81.3953
HS	EL:ES1	5006	326	499	65.3307
HS	EL:ES1	5007	275	350	78.5714
HS	EL:ES1	5008	105	155	67.7419
HS	EL:ES1	5009	140	176	79.5455
HS	EL:ES1	5010	141	230	61.3043
HS	EL:ES1	19002	55	83	66.2651
HS	EL:ES1	19004	68	96	70.8333
HS	EL:ES1	19005	161	288	55.9028
HS	EL:ES1	19007	28	61	45.9016
HS	EL:ES1	19008	311	454	68.5022
HS	EL:ES1	19009	103	157	65.6051
HS	EL:ES1	19010	98	142	69.0141
HS	EL:ES1	19011	98	138	71.0145
HS	EL:ES1	19012	115	169	68.0473
HS	EL:ES1	19013	100	155	64.5161
HS	EL:ES1	19015	142	204	69.6078
HS	EL:ES1	19016	42	78	53.8462
HS	EL:ES1	19017	238	345	68.9855
HS	EL:ES1	19018	171	228	75
HS	EL:ES1	19019	66	81	81.4815
HS	EL:ES1	19020	29	52	55.7692
HS	EL:ES1	19021	22	37	59.4595
MetK	EL:ES2	12002	9	18	50
MetK	EL:ES2	12003	8	16	50
MetK	EL:ES2	12005	42	80	52.5
MetK	EL:ES2	12006	344	1178	29.202
MetK	EL:ES2	12007	52	147	35.3741
MetK	EL:ES2	12008	123	289	42.5606
MetK	EL:ES2	12009	59	126	46.8254
MetK	EL:ES2	12010	40	80	50
MetK	EL:ES2	12011	112	241	46.473
MetK	EL:ES2	12012	143	321	44.5483
MetK	EL:ES2	12013	84	180	46.6667
MetK	EL:ES2	12014	134	362	37.0166
MetK	EL:ES2	13001	71	165	43.0303
MetK	EL:ES2	13003	32	66	48.4848
MetK	EL:ES2	13004	23	53	43.3962
MetK	EL:ES2	13005	41	83	49.3976
MetK	EL:ES2	13007	44	107	41.1215
MetK	EL:ES2	13008	58	118	49.1525
MetK	EL:ES2	13010	21	48	43.75
MetK	EL:ES2	13011	18	45	40
MetK	EL:ES2	13015	96	194	49.4845
MetK	EL:ES2	13019	57	141	40.4255
MetK	EL:ES2	15001	26	55	47.2727
MetK	EL:ES2	15004	24	56	42.8571
MetK	EL:ES2	15005	49	114	42.9825
MetK	EL:ES2	16001	192	352	54.5455
MetK	EL:ES2	16002	191	366	52.1858
MetK	EL:ES2	16003	92	212	43.3962
MetK	EL:ES2	16010	94	157	59.8726
MetK	EL:ES2	16012	131	258	50.7752
MetK	EL:ES2	17001	89	217	41.0138
MetK	EL:ES2	17002	97	227	42.7313
MetK	EL:ES2	17003	80	155	51.6129
MetK	EL:ES2	17005	74	162	45.679
MetK	EL:ES2	17006	46	82	56.0976
MetK	EL:ES2	17007	112	255	43.9216
MetK	EL:ES2	17008	110	229	48.0349
MetK	EL:ES2	17009	107	210	50.9524
MetK	EL:ES2	17010	60	129	46.5116
MetK	EL:ES2	17011	117	215	54.4186
MetK	EL:ES2	17012	109	269	40.5204
MetK	EL:ES2	17013	104	231	45.0216
MetK	EL:ES2	17014	158	348	45.4023
MetK	EL:ES2	17015	10	23	43.4783
MetK	EL:ES2	17016	32	56	57.1429
MetK	EL:ES2	17017	22	60	36.6667
MetK	EL:ES2	17018	16	48	33.3333
MetK	EL:ES2	17019	32	75	42.6667
MetK	EL:ES2	17020	50	96	52.0833
MetK	EL:ES2	18001	118	239	49.3724
MetK	EL:ES2	18006	85	247	34.413
MetK	EL:ES2	18007	128	250	51.2
MetK	EL:ES2	18008	168	320	52.5
MetK	EL:ES2	18009	359	574	62.5436
MetK	EL:ES2	18010	285	458	62.2271
MetK	EL:ES2	18011	52	85	61.1765
MetK	EL:ES2	18012	163	344	47.3837
MetK	EL:ES2	18013	183	399	45.8647
MetK	EL:ES2	18014	80	162	49.3827
MetK	EL:ES2	18015	87	155	56.129
MetK	EL:ES1	12002	9	18	50
MetK	EL:ES1	12003	8	16	50
MetK	EL:ES1	12005	38	80	47.5
MetK	EL:ES1	12006	834	1178	70.798
MetK	EL:ES1	12007	95	147	64.6259
MetK	EL:ES1	12008	166	289	57.4394
MetK	EL:ES1	12009	67	126	53.1746
MetK	EL:ES1	12010	40	80	50
MetK	EL:ES1	12011	129	241	53.527
MetK	EL:ES1	12012	178	321	55.4517
MetK	EL:ES1	12013	96	180	53.3333
MetK	EL:ES1	12014	228	362	62.9834
MetK	EL:ES1	13001	94	165	56.9697
MetK	EL:ES1	13003	34	66	51.5152
MetK	EL:ES1	13004	30	53	56.6038
MetK	EL:ES1	13005	42	83	50.6024
MetK	EL:ES1	13007	63	107	58.8785
MetK	EL:ES1	13008	60	118	50.8475
MetK	EL:ES1	13010	27	48	56.25
MetK	EL:ES1	13011	27	45	60
MetK	EL:ES1	13015	98	194	50.5155
MetK	EL:ES1	13019	84	141	59.5745
MetK	EL:ES1	15001	29	55	52.7273
MetK	EL:ES1	15004	32	56	57.1429
MetK	EL:ES1	15005	65	114	57.0175
MetK	EL:ES1	16001	160	352	45.4545
MetK	EL:ES1	16002	175	366	47.8142
MetK	EL:ES1	16003	120	212	56.6038
MetK	EL:ES1	16010	63	157	40.1274
MetK	EL:ES1	16012	127	258	49.2248
MetK	EL:ES1	17001	128	217	58.9862
MetK	EL:ES1	17002	130	227	57.2687
MetK	EL:ES1	17003	75	155	48.3871
MetK	EL:ES1	17005	88	162	54.321
MetK	EL:ES1	17006	36	82	43.9024
MetK	EL:ES1	17007	143	255	56.0784
MetK	EL:ES1	17008	119	229	51.9651
MetK	EL:ES1	17009	103	210	49.0476
MetK	EL:ES1	17010	69	129	53.4884
MetK	EL:ES1	17011	98	215	45.5814
MetK	EL:ES1	17012	160	269	59.4796
MetK	EL:ES1	17013	127	231	54.9784
MetK	EL:ES1	17014	190	348	54.5977
MetK	EL:ES1	17015	13	23	56.5217
MetK	EL:ES1	17016	24	56	42.8571
MetK	EL:ES1	17017	38	60	63.3333
MetK	EL:ES1	17018	32	48	66.6667
MetK	EL:ES1	17019	43	75	57.3333
MetK	EL:ES1	17020	46	96	47.9167
MetK	EL:ES1	18001	121	239	50.6276
MetK	EL:ES1	18006	162	247	65.587
MetK	EL:ES1	18007	122	250	48.8
MetK	EL:ES1	18008	152	320	47.5
MetK	EL:ES1	18009	215	574	37.4564
MetK	EL:ES1	18010	173	458	37.7729
MetK	EL:ES1	18011	33	85	38.8235
MetK	EL:ES1	18012	181	344	52.6163
MetK	EL:ES1	18013	216	399	54.1353
MetK	EL:ES1	18014	82	162	50.6173
MetK	EL:ES1	18015	68	155	43.871
EL+	EL:ES1	1001	58	579	10.0173
EL+	EL:ES1	1002	23	430	5.34884
EL+	EL:ES1	1003	49	725	6.75862
EL+	EL:ES1	1004	35	647	5.40958
EL+	EL:ES1	1005	70	850	8.23529
EL+	EL:ES1	1006	52	712	7.30337
EL+	EL:ES1	1007	39	573	6.80628
EL+	EL:ES1	1008	43	623	6.90209
EL+	EL:ES1	1009	38	593	6.40809
EL+	EL:ES1	1011	58	902	6.43016
EL+	EL:ES1	1012	36	611	5.89198
EL+	EL:ES1	1013	44	632	6.96203
EL+	EL:ES1	1014	39	580	6.72414
EL+	EL:ES1	1015	23	619	3.71567
EL+	EL:ES1	1016	49	750	6.53333
EL+	EL:ES1	1017	78	1134	6.87831
EL+	EL:ES1	1018	1	41	2.43902
EL+	EL:ES1	1020	19	351	5.41311
EL+	EL:ES1	1021	42	513	8.18713
EL+	EL:ES1	1022	39	583	6.68954
EL+	EL:ES1	1023	85	1061	8.01131
EL+	EL:ES1	1024	23	438	5.25114
EL+	EL:ES1	1025	36	559	6.44007
EL+	EL:ES1	1026	85	642	13.2399
EL+	EL:ES1	1027	49	754	6.49867
EL+	EL:ES1	1028	67	854	7.84543
EL+	EL:ES1	1031	77	1289	5.97362
EL+	EL:ES1	1034	108	1347	8.01782
EL+	EL:ES1	1035	95	1114	8.52783
EL+	EL:ES1	1038	89	1338	6.65172
EL+	EL:ES1	1040	82	1013	8.09477
EL+	EL:ES1	1044	81	992	8.16532
EL+	EL:ES1	1045	162	1777	9.11649
EL+	EL:ES1	1046	135	1664	8.11298
EL+	EL:ES1	1051	61	645	9.45736
EL+	EL:ES1	1052	125	1316	9.49848
EL+	EL:ES1	1053	10	185	5.40541
EL+	EL:ES1	1055	62	830	7.46988
EL+	EL:ES1	1056	14	478	2.92887
EL+	EL:ES1	1058	59	1049	5.6244
EL+	EL:ES1	1059	36	723	4.97925
EL+	EL:ES1	1060	72	1246	5.77849
EL+	EL:ES1	1061	54	617	8.75203
EL+	EL:ES1	1062	20	403	4.96278
EL+	EL:ES1	1063	104	888	11.7117
EL+	EL:ES1	1064	115	982	11.7108
EL+	EL:ES1	1065	80	960	8.33333
EL+	EL:ES1	1066	66	727	9.0784
EL+	EL:ES1	1068	85	1170	7.26496
EL+	EL:ES1	1070	100	1088	9.19118
EL+	EL:ES1	1071	82	958	8.5595
EL+	EL:ES1	1072	48	914	5.25164
EL+	EL:ES1	1073	43	878	4.89749
EL+	EL:ES1	1074	42	454	9.2511
EL+	EL:ES1	1076	105	1329	7.90068
EL+	EL:ES1	1077	57	1026	5.55556
EL+	EL:ES1	1078	56	823	6.80437
EL+	EL:ES1	1079	115	1615	7.12074
EL+	EL:ES1	1080	91	1331	6.83696
EL+	EL:ES1	1081	85	986	8.62069
EL+	EL:ES1	1082	75	1356	5.53097
EL+	EL:ES1	1083	70	916	7.64192
EL+	EL	1001	521	579	89.9827
EL+	EL	1002	407	430	94.6512
EL+	EL	1003	676	725	93.2414
EL+	EL	1004	612	647	94.5904
EL+	EL	1005	780	850	91.7647
EL+	EL	1006	660	712	92.6966
EL+	EL	1007	534	573	93.1937
EL+	EL	1008	580	623	93.0979
EL+	EL	1009	555	593	93.5919
EL+	EL	1011	844	902	93.5698
EL+	EL	1012	575	611	94.108
EL+	EL	1013	588	632	93.038
EL+	EL	1014	541	580	93.2759
EL+	EL	1015	596	619	96.2843
EL+	EL	1016	701	750	93.4667
EL+	EL	1017	1056	1134	93.1217
EL+	EL	1018	40	41	97.561
EL+	EL	1020	332	351	94.5869
EL+	EL	1021	471	513	91.8129
EL+	EL	1022	544	583	93.3105
EL+	EL	1023	976	1061	91.9887
EL+	EL	1024	415	438	94.7489
EL+	EL	1025	523	559	93.5599
EL+	EL	1026	557	642	86.7601
EL+	EL	1027	705	754	93.5013
EL+	EL	1028	787	854	92.1546
EL+	EL	1031	1212	1289	94.0264
EL+	EL	1034	1239	1347	91.9822
EL+	EL	1035	1019	1114	91.4722
EL+	EL	1038	1249	1338	93.3483
EL+	EL	1040	931	1013	91.9052
EL+	EL	1044	911	992	91.8347
EL+	EL	1045	1615	1777	90.8835
EL+	EL	1046	1529	1664	91.887
EL+	EL	1051	584	645	90.5426
EL+	EL	1052	1191	1316	90.5015
EL+	EL	1053	175	185	94.5946
EL+	EL	1055	768	830	92.5301
EL+	EL	1056	464	478	97.0711
EL+	EL	1058	990	1049	94.3756
EL+	EL	1059	687	723	95.0207
EL+	EL	1060	1174	1246	94.2215
EL+	EL	1061	563	617	91.248
EL+	EL	1062	383	403	95.0372
EL+	EL	1063	784	888	88.2883
EL+	EL	1064	867	982	88.2892
EL+	EL	1065	880	960	91.6667
EL+	EL	1066	661	727	90.9216
EL+	EL	1068	1085	1170	92.735
EL+	EL	1070	988	1088	90.8088
EL+	EL	1071	876	958	91.4405
EL+	EL	1072	866	914	94.7484
EL+	EL	1073	835	878	95.1025
EL+	EL	1074	412	454	90.7489
EL+	EL	1076	1224	1329	92.0993
EL+	EL	1077	969	1026	94.4444
EL+	EL	1078	767	823	93.1956
EL+	EL	1079	1500	1615	92.8793
EL+	EL	1080	1240	1331	93.163
EL+	EL	1081	901	986	91.3793
EL+	EL	1082	1281	1356	94.469
EL+	EL	1083	846	916	92.3581
37°C	EL:ES2	6001	4	10	40
37°C	EL:ES2	6002	5	22	22.7273
37°C	EL:ES2	6003	21	44	47.7273
37°C	EL:ES2	6004	40	86	46.5116
37°C	EL:ES2	6005	33	62	53.2258
37°C	EL:ES2	6006	110	246	44.7154
37°C	EL:ES2	6007	9	13	69.2308
37°C	EL:ES2	6008	25	45	55.5556
37°C	EL:ES2	7001	25	57	43.8596
37°C	EL:ES2	7002	24	49	48.9796
37°C	EL:ES2	7004	30	57	52.6316
37°C	EL:ES2	7005	60	111	54.0541
37°C	EL:ES2	7006	58	115	50.4348
37°C	EL:ES2	7007	13	56	23.2143
37°C	EL:ES2	7008	69	163	42.3313
37°C	EL:ES2	7009	3	14	21.4286
37°C	EL:ES2	7010	20	31	64.5161
37°C	EL:ES2	7011	5	13	38.4615
37°C	EL:ES2	8001	33	60	55
37°C	EL:ES2	9001	12	26	46.1538
37°C	EL:ES2	9002	87	218	39.9083
37°C	EL:ES2	9003	49	150	32.6667
37°C	EL:ES2	9004	15	44	34.0909
37°C	EL:ES2	9005	12	36	33.3333
37°C	EL:ES2	9006	35	82	42.6829
37°C	EL:ES2	9007	11	34	32.3529
37°C	EL:ES2	9010	19	54	35.1852
37°C	EL:ES2	10002	35	80	43.75
37°C	EL:ES2	10003	55	148	37.1622
37°C	EL:ES2	10004	8	21	38.0952
37°C	EL:ES2	10005	28	56	50
37°C	EL:ES2	10006	42	71	59.1549
37°C	EL:ES2	11001	26	59	44.0678
37°C	EL:ES2	11002	110	281	39.1459
37°C	EL:ES2	11003	23	72	31.9444
37°C	EL:ES2	11007	13	31	41.9355
37°C	EL:ES2	11008	41	87	47.1264
37°C	EL:ES2	11009	4	19	21.0526
37°C	EL:ES2	11012	15	51	29.4118
37°C	EL:ES2	11013	8	27	29.6296
37°C	EL:ES2	14002	54	124	43.5484
37°C	EL:ES2	14003	27	56	48.2143
37°C	EL:ES2	14004	15	35	42.8571
37°C	EL:ES2	14013	36	89	40.4494
37°C	EL:ES2	14015	115	309	37.2168
37°C	EL:ES2	14016	33	67	49.2537
37°C	EL:ES2	14017	56	141	39.7163
37°C	EL:ES2	14018	31	63	49.2063
37°C	EL:ES1	6001	6	10	60
37°C	EL:ES1	6002	17	22	77.2727
37°C	EL:ES1	6003	23	44	52.2727
37°C	EL:ES1	6004	46	86	53.4884
37°C	EL:ES1	6005	29	62	46.7742
37°C	EL:ES1	6006	136	246	55.2846
37°C	EL:ES1	6007	4	13	30.7692
37°C	EL:ES1	6008	20	45	44.4444
37°C	EL:ES1	7001	32	57	56.1404
37°C	EL:ES1	7002	25	49	51.0204
37°C	EL:ES1	7004	27	57	47.3684
37°C	EL:ES1	7005	51	111	45.9459
37°C	EL:ES1	7006	57	115	49.5652
37°C	EL:ES1	7007	43	56	76.7857
37°C	EL:ES1	7008	94	163	57.6687
37°C	EL:ES1	7009	11	14	78.5714
37°C	EL:ES1	7010	11	31	35.4839
37°C	EL:ES1	7011	8	13	61.5385
37°C	EL:ES1	8001	27	60	45
37°C	EL:ES1	9001	14	26	53.8462
37°C	EL:ES1	9002	131	218	60.0917
37°C	EL:ES1	9003	101	150	67.3333
37°C	EL:ES1	9004	29	44	65.9091
37°C	EL:ES1	9005	24	36	66.6667
37°C	EL:ES1	9006	47	82	57.3171
37°C	EL:ES1	9007	23	34	67.6471
37°C	EL:ES1	9010	35	54	64.8148
37°C	EL:ES1	10002	45	80	56.25
37°C	EL:ES1	10003	93	148	62.8378
37°C	EL:ES1	10004	13	21	61.9048
37°C	EL:ES1	10005	28	56	50
37°C	EL:ES1	10006	29	71	40.8451
37°C	EL:ES1	11001	33	59	55.9322
37°C	EL:ES1	11002	171	281	60.8541
37°C	EL:ES1	11003	49	72	68.0556
37°C	EL:ES1	11007	18	31	58.0645
37°C	EL:ES1	11008	46	87	52.8736
37°C	EL:ES1	11009	15	19	78.9474
37°C	EL:ES1	11012	36	51	70.5882
37°C	EL:ES1	11013	19	27	70.3704
37°C	EL:ES1	14002	70	124	56.4516
37°C	EL:ES1	14003	29	56	51.7857
37°C	EL:ES1	14004	20	35	57.1429
37°C	EL:ES1	14013	53	89	59.5506
37°C	EL:ES1	14015	194	309	62.7832
37°C	EL:ES1	14016	34	67	50.7463
37°C	EL:ES1	14017	85	141	60.2837
37°C	EL:ES1	14018	32	63	50.7937
