# Supplementary material for: Visualizing chaperonin function in situ by cryo-electron tomography
Source: Nature. 2024 Aug 21;633(8029):459–64. doi: 10.1038/s41586-024-07843-w (PMC11390479; doi:10.1038/s41586-024-07843-w)
Supplement: Supplementary file 7 — Source Data Fig. 3 [file 41586_2024_7843_MOESM7_ESM.xls]

## Sheet: Fig__3c
motl_idx	tomo_num	object	subtomo_num	halfset	orig_x	orig_y	orig_z	score	x_shift	y_shift	z_shift	phi	psi	the	class	condition
4	1001	4	4	B	2176	2068	1014	0.7694	-0.3541	-0.3358	-0.2838	43.64	49.7382	4.9434	3	hs
6	1001	6	6	B	1654	3106	854	0.6264	0.2657	0.0398	-0.5264	168.731	46.618	19.7987	3	hs
9	1001	9	9	A	2494	3192	828	0.4462	-0.202	0.4984	0.4196	-70.3114	-162.097	16.9383	1	hs
13	1001	13	13	A	1168	1674	1022	0.6116	0.6287	0.0543	-0.2581	332.874	-46.0659	161.675	2	hs
14	1001	14	14	B	1082	1221	682	0.948	-0.4408	-0.4151	0.4559	186.849	82.2472	97.9693	3	hs
15	1001	15	15	A	955	2255	874	0.6408	-0.0574	0.5037	-0.509	70.5543	247.611	18.9966	1	hs
18	1002	18	18	B	2688	1106	921	0.679	0.4978	0.4713	0.0427	-73.0915	4.4594	118.665	3	hs
19	1002	19	19	A	3035	809	938	0.5415	0.5506	-0.4931	-0.0864	36.32	32.2007	133.519	1	hs
20	1002	20	20	B	1441	1648	850	0.6615	-0.4797	-0.4361	0.4642	-129.723	21.6566	120.782	1	hs
22	1002	22	22	B	1197	1874	1066	0.6395	-0.0239	-0.5324	0.5285	189.268	201.794	8.947	1	hs
25	1002	25	25	A	2737	1708	659	0.8177	-0.4869	0.4772	0.0416	-15.3857	-5.755	114.488	1	hs
27	1003	27	27	A	1861	2789	706	0.7741	0.4485	-0.113	0.4746	254.463	231.407	25.8156	1	hs
28	1003	28	28	B	1468	3118	890	0.7205	0.2762	0.5007	0.1484	312.706	132.589	25.8771	1	hs
31	1003	31	31	A	1866	603	740	0.8164	0.0157	-0.4941	0.4954	339.84	37.1638	134.3	2	hs
32	1003	32	32	B	2565	996	903	0.7069	-0.4297	-0.0657	-0.4665	145.026	10.4474	35.1569	2	hs
38	1003	38	38	B	1608	3126	886	0.5886	0.0822	-0.5482	0.1471	293.546	-34.0712	126.15	2	hs
39	1003	39	39	A	1721	601	796	0.4368	-0.0871	0.5207	0.1451	79.0343	64.5223	13.7396	1	hs
40	1004	40	40	B	2978	1227	916	0.8712	0.4849	-0.0275	0.4975	103.571	-40.6159	91.0691	3	hs
42	1004	42	42	B	731	2208	908	0.7988	0.56	0.0216	0.4788	81.8143	139.058	166.995	1	hs
45	1004	45	45	A	1718	1616	850	0.6304	0.1612	0.5196	0.0206	85.4457	-21.8681	52.4922	2	hs
50	1004	50	50	B	656	1836	734	0.6326	0.0796	-0.1175	0.53	257.134	162.131	109.146	2	hs
53	1004	53	53	A	2733	1118	836	0.7212	-0.4381	0.007	0.4592	103.731	126.574	74.2148	2	hs
55	1004	55	55	A	3481	841	818	0.7032	-0.5515	0.0177	-0.5012	183.286	20.7073	142.776	1	hs
56	1004	56	56	B	2170	469	930	0.7298	-0.5212	0.4996	0.0541	358.26	8.0642	63.4338	3	hs
59	1004	59	59	A	2251	1413	883	0.7355	-0.0285	-0.3421	-0.5523	82.5886	-50.4047	35.2399	1	hs
61	1004	61	61	A	3243	1110	680	0.5913	0.1785	0.4851	-0.4584	55.5628	24.6078	101.237	1	hs
64	1004	64	64	B	2274	224	928	0.6625	0.0836	-0.4623	0.4641	-116.537	225.147	104.97	2	hs
67	1004	67	67	A	1674	2670	840	0.8248	0.5145	0.0089	0.4588	352.554	151.548	141.936	2	hs
71	1004	71	71	A	571	2530	692	0.5287	0.6027	-0.0059	-0.0202	301.16	117.784	161.677	3	hs
72	1004	72	72	B	1534	316	806	0.5733	0.4712	0.4788	0.0162	285.403	8.6727	116.072	1	hs
73	1004	73	73	A	2224	2766	684	0.6935	-0.0127	0.4163	-0.4174	452.411	180.522	135.395	3	hs
76	1004	76	76	B	1733	1876	744	0.6457	0.0075	0.5542	0.5166	200	-85.1106	164.151	3	hs
77	1004	77	77	A	1578	478	768	0.8971	0.3863	0.3193	-0.2496	2.5714	2.9308	87.3953	1	hs
79	1004	79	79	A	1847	730	882	0.6243	0.5686	-0.0769	-0.4863	89.1514	163.293	120.165	1	hs
85	1004	85	85	A	636	2084	820	0.4549	-0.5834	0.2397	-0.5547	43.4543	-56.9289	2.2245	3	hs
91	1005	91	91	A	1955	2253	588	0.777	-0.4965	0.0584	0.4881	252.109	180.668	14.1054	3	hs
94	1005	94	94	B	3368	3254	819	0.7333	0.5106	0.162	-0.5524	132.84	106.7	7.0483	1	hs
97	1005	97	97	A	789	1468	636	0.5798	-0.1201	-0.1256	-0.5062	-175.437	-24.8313	62.9891	1	hs
99	1005	99	99	A	1188	1545	849	0.7236	-0.5234	-0.4471	-0.0294	154.537	128.356	34.6497	1	hs
102	1005	102	102	B	1470	1384	974	0.7139	0.0137	0.4812	0.392	97.1171	0.966	141.934	3	hs
106	1005	106	106	B	1683	2160	701	0.629	0.6151	-0.5317	-0.1423	212.983	219.376	47.6077	3	hs
107	1006	107	107	A	1422	872	952	0.7688	0.4776	-0.3193	0.495	183.849	211.778	124.443	1	hs
109	1006	109	109	A	744	638	760	0.9182	0.5698	0.0896	0.5303	-12.3771	-8.3956	163.305	1	hs
111	1006	111	111	A	2326	3386	602	0.8152	0.5446	0.0326	0.5228	358.277	1.1944	123.266	3	hs
114	1006	114	114	B	1449	478	1046	0.6301	0.6759	0.2913	-0.4405	377.529	-23.3568	36.717	1	hs
116	1006	116	116	B	1486	2074	956	0.7099	-0.4849	0.02	-0.4432	159.286	0.1062	33.7132	1	hs
117	1006	117	117	A	1350	1134	706	0.7648	0.3237	-0.6257	-0.4966	158.866	55.2891	116.576	3	hs
120	1006	120	120	B	2530	844	800	0.7036	-0.0352	0.5283	-0.4962	369.974	-56.0656	90.6248	1	hs
121	1006	121	121	A	612	1398	1012	0.6701	-0.5339	0.5349	0.2904	39.4029	144.409	141.378	1	hs
123	1006	123	123	A	1454	558	1034	0.7705	0.2453	-0.1738	0.2005	181.151	0.4948	93.5231	2	hs
125	1006	125	125	A	2548	2832	856	0.7374	-0.1051	-0.4611	-0.4624	124.606	266.137	31.9341	2	hs
126	1006	126	126	B	1903	1344	660	0.7726	-0.2716	-0.034	-0.5357	161.286	224.148	27.4541	1	hs
130	1006	130	130	B	1850	2882	474	0.6961	0.5764	-0.3643	0.0813	85.6971	141.381	46.7725	1	hs
132	1006	132	132	B	3130	798	746	0.6361	0.4552	0.4613	-0.5083	99.7229	169.791	81.4997	2	hs
136	1006	136	136	B	1522	3358	576	0.5592	0.5156	-0.541	0.0757	551.52	-3.2458	31.4849	2	hs
140	1006	140	140	B	1236	1064	850	0.6725	-0.5354	0.0047	-0.031	110.866	165.227	103.083	1	hs
142	1006	142	142	B	1130	3382	890	0.5693	0.1882	-0.5241	-0.5066	189	46.6837	33.6196	2	hs
144	1006	144	144	B	761	1562	750	0.6075	0.5346	0.446	-0.1757	343.269	153.944	140.928	3	hs
145	1006	145	145	A	2934	2230	908	0.4538	-0.4718	-0.0363	0.4462	188.58	162.353	139.213	3	hs
146	1006	146	146	B	1683	3075	775	0.6842	-0.0074	-0.4891	-0.4555	275.126	75.7364	139.896	2	hs
147	1007	147	147	A	1435	3000	622	0.7536	0.0723	0.495	-0.4737	58.1258	90.4887	165.836	3	hs
148	1007	148	148	B	3108	2068	649	0.852	-0.0877	0.4554	0.426	167.706	76.6704	26.6003	1	hs
149	1007	149	149	A	2822	1614	614	1.0984	-0.2423	0.18	-0.2182	88.1343	182.232	88.1343	3	hs
150	1007	150	150	B	1288	1532	651	0.6308	0	0	0	293.974	65.5921	97.957	3	hs
151	1007	151	151	A	3270	1794	992	0.7005	-0.5398	-0.033	0.2166	377.16	137.217	7.4396	3	hs
152	1007	152	152	B	3323	986	736	0.7889	-0.5089	-0.0322	0.4885	-85.2428	147.064	81.8482	3	hs
153	1007	153	153	A	3253	1131	990	0.6394	-0.5274	0.0201	0.5228	-37.4457	172.721	166.166	1	hs
154	1007	154	154	B	2117	2122	698	0.442	0.0246	0.0046	-0.6184	426.646	155.228	135.798	3	hs
156	1007	156	156	B	3220	2164	622	0.7286	-0.0157	-0.4658	-0.4711	162.32	-17.3888	81.9552	3	hs
157	1007	157	157	A	1148	898	546	0.6431	0.5895	-0.0432	-0.0836	64.9743	-36.4119	32.9228	3	hs
158	1007	158	158	B	2595	943	852	0.6829	0.0176	-0.4574	0.4556	-143.294	190.794	74.4921	1	hs
159	1007	159	159	A	2385	2147	662	0.5828	0.5942	0.564	0.5372	-50.2685	230.459	165.05	3	hs
160	1007	160	160	B	2636	700	588	0.6855	-0.493	0.4916	-0.029	740.217	-9.1041	50.594	1	hs
161	1007	161	161	A	597	1578	909	0.5842	-0.5804	-0.1899	-0.0472	479.251	265.445	26.8293	3	hs
162	1007	162	162	B	1177	1108	596	0.6722	-0.7033	-0.1339	-0.4709	-91.2514	8.1942	112.972	3	hs
163	1007	163	163	A	2214	2362	806	0.6847	0.0644	-0.2459	-0.5459	110.723	144.662	136.282	3	hs
164	1007	164	164	B	3139	2502	686	0.6537	0.0237	-0.0428	-0.5078	5.2943	149.324	64.9236	3	hs
165	1007	165	165	A	2786	614	544	0.6347	0.3645	-0.502	-0.0605	272.689	28.8883	129.449	2	hs
166	1007	166	166	B	2782	736	646	0.589	0.6259	0.5196	-0.0787	279.143	-25.1719	132.35	3	hs
167	1007	167	167	A	2764	1676	604	0.5828	-0.5377	-0.5205	0.0741	-5.4629	1.4126	141.397	1	hs
168	1007	168	168	B	1958	2601	925	0.6799	-0.0354	0.4851	-0.507	-163.546	-105.772	37.4038	1	hs
169	1007	169	169	A	371	1813	670	0.4797	0.0014	-0.5368	0.4882	142.446	-163.824	112.648	1	hs
170	1007	170	170	B	835	1473	818	0.505	0.5692	-0.2974	-0.1767	96.7314	5.6022	30.1469	3	hs
171	1007	171	171	A	2268	560	1043	0.8522	0.4776	-0.0126	-0.4465	276.688	19.8365	126.35	1	hs
172	1007	172	172	B	1143	3471	722	0.6441	0.5501	-0.5354	0.0725	289.689	-15.3827	18.3706	1	hs
173	1007	173	173	A	1635	3024	872	0.5786	0.6245	-0.5149	-0.0208	3.26	-24.7679	39.1612	1	hs
174	1007	174	174	B	1973	2374	942	0.4649	-0.5172	-0.5149	-0.0868	-0.9743	-19.5483	135.544	3	hs
175	1007	175	175	A	550	1826	742	0.7998	-0.2061	-0.217	-0.2859	362.697	-5.9723	86.3391	3	hs
176	1007	176	176	B	1214	3022	832	0.5898	-0.5046	0.0565	-0.4874	87.2686	-10.0191	49.9277	3	hs
177	1007	177	177	A	2487	363	765	0.5977	0.5023	-0.3122	-0.1111	596.1	48.2619	159.141	1	hs
178	1007	178	178	B	1461	2492	559	0.7282	-0.5115	0.5035	0.0145	351.597	0.6883	126.419	3	hs
179	1008	179	179	A	1101	1869	841	0.7692	-0.5428	0.0702	0.5277	153.1	64.4233	27.0647	3	hs
181	1008	181	181	A	2326	2688	850	0.8424	0.49	0.5133	-0.0241	-20.3772	-25.5516	130.719	3	hs
182	1008	182	182	B	3201	2962	852	0.5566	0.6258	-0.3163	-0.0441	-54.84	46.055	148.506	3	hs
183	1008	183	183	A	1393	1707	859	0.8817	-0.5118	0.4865	-0.1759	-128.234	-22.9754	117.957	3	hs
184	1008	184	184	B	1916	1280	742	0.827	-0.5325	0.2238	-0.6294	111.437	-68.6692	93.3562	3	hs
185	1008	185	185	A	1873	333	820	0.7561	-0.5475	0.1168	0.4489	108.177	14.6653	25.6308	3	hs
186	1008	186	186	B	1229	880	846	0.636	-0.3171	0.1892	0.494	-27.1171	174.318	150.902	3	hs
187	1008	187	187	A	2224	877	696	0.4755	0.5455	-0.5178	0.0498	413.009	56.5415	158.248	2	hs
188	1008	188	188	B	1268	1746	711	0.7532	-0.0473	-0.5122	-0.5182	336.597	176.073	93.7082	2	hs
189	1008	189	189	A	1938	247	770	0.5021	0.6073	0.1491	-0.0907	270.874	95.053	161.206	1	hs
190	1008	190	190	B	2945	2776	699	0.668	-0.1929	0.4923	0.5032	326.849	-17.4222	56.7784	1	hs
191	1008	191	191	A	2959	1166	680	0.699	0.5265	0.1156	0.4717	435.706	144.533	61.1752	3	hs
192	1008	192	192	B	2076	1145	814	0.6316	-0.5661	0.0929	-0.5279	14.3114	7.0604	25.0614	3	hs
194	1010	194	194	B	1466	1945	858	0.9104	-0.0669	-0.5417	0.5137	89.5457	253.033	12.3022	3	hs
195	1010	195	195	A	2638	2395	850	0.619	0.5331	0.0716	0.518	202.009	181.152	14.1884	3	hs
196	1010	196	196	B	2016	2674	736	0.8471	-0.5541	0.0633	0.4868	154.589	-0.4314	13.1993	1	hs
197	1010	197	197	A	2632	802	1078	0.8098	-0.9416	0.2961	0.3866	-180.377	169.765	154.232	1	hs
198	1010	198	198	B	1801	2090	650	0.7644	-0.5911	0.0884	-0.5676	146.294	222.464	1.7478	3	hs
199	1010	199	199	A	976	1020	734	0.8553	0.5108	0.0334	-0.501	2.4943	-3.3869	138.709	1	hs
200	1010	200	200	B	240	2638	612	0.7526	0.0512	-0.51	-0.5031	132.16	16.3213	8.1794	3	hs
202	1010	202	202	B	2241	369	996	0.7673	-0.4517	-0.4572	-0.0029	316.437	226.272	147.006	3	hs
203	1010	203	203	A	2962	1230	789	0.7609	-0.4307	-0.441	0.0634	-123.017	44.8619	141.165	1	hs
205	1010	205	205	A	3337	1212	982	0.9178	-0.5215	-0.5095	-0.0084	222.126	65.3128	89.9159	3	hs
206	1010	206	206	B	1861	1194	852	0.7237	-0.5517	-0.0532	0.4515	8.32	-33.8623	58.422	1	hs
207	1010	207	207	A	742	1380	682	0.7255	0.0099	-0.4562	-0.4703	18.0429	-87.9997	149.98	2	hs
208	1010	208	208	B	1648	1572	855	0.8497	0.4243	0.0442	-0.4627	343.277	155.269	112.269	1	hs
209	1010	209	209	A	1483	1264	1028	0.698	-0.5423	-0.5197	-0.4823	126.866	33.4568	74.1373	3	hs
210	1010	210	210	B	2280	2079	664	0.601	-0.5305	-0.0238	0.4662	-10.4371	153.17	128.411	3	hs
212	1010	212	212	B	2370	1195	740	0.6277	0.5074	0.033	0.441	379.58	166.452	155.213	3	hs
213	1010	213	213	A	1334	2326	942	0.6865	0.5065	-0.4641	-0.0385	208.034	37.3064	152.051	1	hs
214	1010	214	214	B	2235	654	1019	0.6121	-0.1443	0.5767	0.5549	-178.68	-10.0366	89.3803	1	hs
215	1010	215	215	A	966	2544	880	0.6673	-0.459	-0.4582	-0.094	154.589	192.406	40.1288	2	hs
216	1010	216	216	B	1969	3340	632	0.6753	-0.0721	0.5455	-0.4729	160.866	-28.8558	83.1983	1	hs
217	1010	217	217	A	1283	2768	784	0.5817	-0.2909	0.5733	-0.0656	108.429	171.515	69.5573	3	hs
218	1010	218	218	B	1231	1534	942	0.5329	-0.0544	-0.5153	-0.0758	444.377	-6.5809	57.9723	1	hs
219	1010	219	219	A	1193	1705	730	0.5384	0.5612	0.1378	-0.4744	78.7314	145.298	121.892	3	hs
220	1010	220	220	B	1036	1694	800	0.3857	0.4792	-0.1211	-0.4753	84.9914	-173.836	157.147	1	hs
221	1010	221	221	A	3234	535	876	0.7411	0.1445	-0.1489	-0.133	175.126	178.637	179.644	2	hs
222	1010	222	222	B	1890	1799	846	0.6958	-0.0942	0.4966	-0.4609	352.849	52.8178	148.944	1	hs
223	1010	223	223	A	3092	1550	880	0.4643	-0.5574	0.5444	0.0143	-147.488	143.086	31.3589	1	hs
224	1010	224	224	B	2237	1196	1024	0.5477	-0.073	0.4389	-0.4434	368.403	73.5698	153.866	2	hs
225	1010	225	225	A	1235	1287	722	0.5492	0.2545	0.5418	-0.491	171.857	38.5162	75.9775	3	hs
226	1010	226	226	B	878	1628	960	0.6464	-0.562	0.0294	0.0295	204.84	42.0837	98.377	2	hs
227	1011	227	227	A	1698	1430	770	0.8198	0.5585	-0.5332	-0.1192	-154.42	157.069	26.415	3	hs
228	1011	228	228	B	639	1104	812	0.8213	0.015	0.4901	-0.445	368.009	-58.5036	123.378	3	hs
229	1011	229	229	A	2156	3060	868	0.6797	-0.492	-0.0218	-0.4839	365.957	220.62	14.2567	1	hs
230	1011	230	230	B	1041	376	969	0.8152	-0.019	-0.4175	0.4174	257.697	-76.846	149.897	3	hs
231	1011	231	231	A	1754	1513	924	0.6166	0.1366	0.474	-0.4711	-10.1	260.427	139.717	1	hs
233	1011	233	233	A	1210	924	792	0.7241	-0.3551	0.0504	0.516	83.0086	202.591	58.4007	3	hs
234	1011	234	234	B	782	1810	790	0.678	-0.4836	-0.0596	0.5304	458.572	217.903	100.444	3	hs
235	1011	235	235	A	961	1444	938	0.5694	0.1712	0.5336	0.1479	-127.454	-133.653	146.809	1	hs
237	1011	237	237	A	1311	1672	846	0.6528	-0.5267	-0.0827	-0.5101	-21.3943	175.805	171.725	1	hs
238	1011	238	238	B	1773	2802	776	0.8746	-0.0161	0.5135	0.4693	516.806	20.8785	93.9504	3	hs
239	1011	239	239	A	1067	1262	734	0.5925	0.5672	-0.3658	-0.4435	185.571	-4.1321	116.372	3	hs
240	1011	240	240	B	1058	1333	786	0.6478	-0.3637	-0.4105	-0.3007	29.74	235.452	12.8098	3	hs
242	1012	242	242	B	2148	1252	994	0.8783	-0.4325	0.033	0.4489	330.84	-13.7131	26.5235	3	hs
243	1012	243	243	A	1238	885	728	0.7875	0.0115	-0.4751	-0.4672	260.109	57.8928	16.4344	2	hs
244	1012	244	244	B	2841	2884	924	0.809	-0.024	-0.505	-0.4673	76.8657	122.069	161.396	3	hs
245	1012	245	245	A	956	3085	936	0.9536	-0.555	0.0606	-0.5014	243.714	129.608	82.3126	3	hs
246	1012	246	246	B	3126	1485	950	0.785	-0.0205	-0.4596	-0.4581	273.294	130.483	163.038	3	hs
247	1012	247	247	A	986	1690	716	0.8505	-0.4841	0.4894	-0.0215	243.286	65.1029	149.323	1	hs
248	1012	248	248	B	1812	2481	832	0.6502	0.0872	0.5137	0.114	401.26	82.7359	131.999	2	hs
250	1012	250	250	B	1231	2140	664	0.612	-0.3663	-0.4932	-0.4784	89.1772	121.281	144.54	1	hs
251	1012	251	251	A	1894	2453	785	0.8003	0.5282	0.0819	-0.4747	-17.6714	-48.0822	143.922	3	hs
253	1012	253	253	A	3314	1627	925	0.7464	-0.0573	-0.4624	0.456	20.32	217.385	67.4381	3	hs
254	1012	254	254	B	246	1253	814	0.7223	-0.5151	0.4885	-0.0519	14.7314	-88.0957	140.055	3	hs
256	1012	256	256	B	1848	2008	790	0.7557	-0.4768	0.0309	-0.5519	267.58	40.8845	64.4328	3	hs
257	1012	257	257	A	2605	1822	806	0.5116	0.5045	0.0583	-0.5592	-6.7143	179.312	118.683	1	hs
258	1012	258	258	B	690	2018	996	0.6046	-0.1125	0.4681	-0.47	209.966	90.3863	145.439	2	hs
259	1012	259	259	A	2257	1655	1037	0.5982	0.1	-0.5045	-0.4707	302.983	-80.9564	138.316	1	hs
260	1012	260	260	B	1047	3095	916	0.547	0.5331	-0.505	-0.0166	11.3028	208.666	138.392	3	hs
261	1012	261	261	A	318	2100	880	0.7803	-0.5033	-0.1174	-0.4593	-55.1172	72.4034	112.756	3	hs
262	1012	262	262	B	2524	1998	930	0.4916	-0.3296	0.5583	0.5272	-77.5458	65.0383	129.974	3	hs
263	1013	263	263	A	2263	3456	574	0.6753	0.2407	0.2043	-0.5776	231.571	48.9885	172.066	3	hs
264	1013	264	264	B	1372	972	1006	0.7205	-0.6455	-0.0131	-0.5077	184.286	140.743	163.879	1	hs
265	1013	265	265	A	383	2110	844	0.7447	0.147	-0.1093	-0.5106	177.243	195.25	144.27	3	hs
266	1013	266	266	B	1758	2506	942	0.909	0.0366	0.4435	-0.4347	100.294	110.885	23.9951	3	hs
267	1013	267	267	A	1543	965	831	0.7103	0.3684	-0.4877	-0.4834	58.4285	-86.6479	162.826	1	hs
268	1013	268	268	B	487	1150	846	0.6954	0.5485	0.0425	0.5	98.7485	-176.012	117.233	1	hs
269	1013	269	269	A	2695	2917	622	0.6638	-0.1935	0.1588	0.5325	146.814	-139.924	149.114	1	hs
270	1013	270	270	B	2444	2735	738	0.7827	0.0721	0.5394	-0.4916	367.269	57.7087	81.7046	3	hs
271	1013	271	271	A	740	1806	670	0.7826	-0.0637	-0.5207	-0.5286	89.8657	262.621	106.247	3	hs
272	1013	272	272	B	3276	2662	772	0.5351	-0.5665	-0.5215	0.0648	5.7229	-84.6522	152.862	3	hs
274	1013	274	274	B	474	1470	886	0.6408	0.4432	0.0247	-0.4187	179.606	-152.621	63.9527	1	hs
275	1013	275	275	A	3422	329	850	0.4366	0.0535	0.5304	0.5114	-61.1429	223.251	129.786	3	hs
276	1013	276	276	B	706	1085	706	0.7446	0.5278	0.1447	0.4871	90.4457	-36.7065	27.6464	1	hs
277	1013	277	277	A	2266	3407	848	0.7152	-0.3568	0.4262	0.468	228.52	0.2887	18.8996	3	hs
278	1013	278	278	B	1204	1833	710	0.8044	-0.4443	0.4263	0.0115	147.866	171.077	111.077	1	hs
280	1013	280	280	B	1158	1476	872	0.5755	0.5804	0.4634	-0.0628	112.126	-30.4767	42.433	3	hs
281	1013	281	281	A	724	2289	622	0.6772	0.4739	0.0782	-0.4697	164.58	34.009	17.9329	1	hs
283	1013	283	283	A	2796	1543	710	0.6517	0.4566	0.5574	0.0601	146.623	-14.5813	101.713	1	hs
284	1014	284	284	B	1634	1491	901	0.9188	-0.0645	0.5016	0.4671	-183.949	52.4494	22.2826	1	hs
285	1014	285	285	A	1328	416	1090	0.7064	-0.527	0.0303	0.532	386.832	137.779	10.3998	3	hs
286	1014	286	286	B	3028	236	1129	0.8883	0.4636	-0.504	-0.0342	150.143	37.7548	25.7878	2	hs
287	1014	287	287	A	369	424	1035	0.7577	0.5365	-0.3268	0.4321	-58.1171	-148.908	117.143	1	hs
288	1014	288	288	B	1646	3028	672	0.8419	-0.4558	0.0126	0.4854	318.546	7.7614	164.398	3	hs
289	1014	289	289	A	1215	3443	833	0.6113	0.4843	-0.5059	0.0407	98.4457	-72.3039	152.117	1	hs
290	1014	290	290	B	740	2969	715	0.8834	-0.0522	-0.5016	0.4856	257.277	28.4806	168.043	3	hs
291	1014	291	291	A	2646	2452	882	0.5326	0.0448	-0.5192	0.1467	-41.5457	188.672	59.7645	3	hs
292	1014	292	292	B	1802	1068	1024	0.7129	-0.506	-0.6243	-0.2365	223.269	212.022	107.213	3	hs
293	1014	293	293	A	786	1609	882	0.7264	0.4967	-0.4875	-0.0081	53.0172	125.669	35.1978	3	hs
294	1014	294	294	B	2561	2379	912	0.7693	0.0435	0.4972	-0.5178	181.529	43.6277	163.277	3	hs
295	1014	295	295	A	2090	2502	745	0.7413	-0.4542	0.0926	-0.4784	226.597	-16.123	147.061	3	hs
297	1014	297	297	A	1950	2927	580	0.6789	0.5245	0.5174	0.0593	-47.8314	219.132	121.424	3	hs
298	1014	298	298	B	1300	1556	810	0.6898	-0.5806	-0.024	-0.0936	-51.2686	-57.894	26.0524	1	hs
299	1014	299	299	A	2508	3436	636	0.6754	0.0718	0.5249	0.4911	81.5971	38.6478	107.816	3	hs
300	1014	300	300	B	1878	2172	1039	0.3863	-0.2455	0.5512	-0.0613	-46.2771	148.648	36.9908	1	hs
301	1014	301	301	A	987	1100	840	0.5377	0.0495	0.4962	-0.2808	-69.5542	203.722	90.7616	1	hs
302	1014	302	302	B	1941	2674	970	0.9082	-0.2368	-0.2269	-0.1856	382.957	245.543	1.8624	3	hs
303	1014	303	303	A	307	2494	794	0.5987	-0.438	0.0033	0.4774	249.026	169.124	22.3141	3	hs
304	1014	304	304	B	651	837	988	0.6295	0.4712	-0.0226	0.458	256.706	202.457	138.597	3	hs
305	1014	305	305	A	2498	2171	826	0.6638	-0.4988	0.5265	-0.0952	-156.429	69.0537	25.143	1	hs
306	1014	306	306	B	304	1153	804	0.524	0.511	0.1083	-0.5114	22.32	6.6989	28.8376	1	hs
307	1014	307	307	A	2322	289	1156	0.5258	0.0023	0.5912	-0.3355	-14.6057	-122.802	176.784	1	hs
308	1014	308	308	B	2390	396	1080	0.6164	-0.5331	-0.0406	-0.5014	-0.42	168.567	119.55	1	hs
309	1014	309	309	A	3023	401	1008	0.5806	-0.4172	0.5117	-0.4758	499.243	121.26	14.1958	3	hs
310	1014	310	310	B	1641	1511	888	0.6644	-0.1041	-0.5841	0.5306	252.446	136.741	89.2041	3	hs
311	1015	311	311	A	1702	876	955	0.8827	-0.493	0.0134	-0.484	-154.546	199.05	12.4307	3	hs
312	1015	312	312	B	1336	1036	674	0.5496	0.495	-0.5393	-0.0202	132.109	-49.4737	30.2037	1	hs
313	1015	313	313	A	716	1100	928	0.7704	-0.0139	0.482	0.5179	152.623	187.623	102.788	1	hs
314	1015	314	314	B	1672	1491	770	0.773	0.4822	0.4762	0.0173	184.563	152.798	42.1342	3	hs
315	1015	315	315	A	2255	1390	794	0.8157	0.5575	-0.4797	0.0761	-34.16	141.75	154.792	1	hs
316	1015	316	316	B	2728	1002	732	0.7107	0.5238	-0.0914	-0.4592	140.589	-168.252	32.3668	1	hs
317	1015	317	317	A	1111	2197	814	0.7489	0.5154	-0.5138	-0.0212	161.957	-23.5371	158.775	1	hs
318	1015	318	318	B	274	1548	720	0.7047	-0.477	-0.0069	0.4992	19.0086	134.207	12.8928	1	hs
319	1015	319	319	A	2616	1290	861	0.8912	-0.0073	-0.4979	-0.4585	-198.134	207.241	92.5332	3	hs
320	1015	320	320	B	1902	1807	815	0.7043	-0.0146	-0.4617	0.443	169.571	-58.1308	26.225	1	hs
321	1015	321	321	A	2752	3478	708	0.7736	0.4874	-0.0161	0.4817	164.151	156.902	36.9991	1	hs
322	1015	322	322	B	2924	2570	700	0.7376	0	0	0	412.26	249.234	92.6828	3	hs
323	1015	323	323	A	2404	1538	942	0.7068	0.4724	0.4683	0.4336	-32.4371	3.9877	136.322	1	hs
324	1015	324	324	B	204	1806	773	0.8357	0.5027	-0.0591	0.4881	0.9172	-13.6599	24.8742	3	hs
325	1015	325	325	A	2256	1254	678	0.7686	-0.4546	0.4207	-0.068	-34.4371	10.6934	62.116	1	hs
326	1015	326	326	B	758	928	808	0.7236	-0.5338	0.0692	-0.4944	-95.8571	-155.507	22.4654	1	hs
328	1015	328	328	B	3106	2570	728	0.5497	-0.0938	-0.7949	0.4346	82.2943	107.332	32.4339	1	hs
329	1015	329	329	A	1639	3302	789	0.6483	0.453	-0.0713	0.4526	75.84	126.278	157.822	1	hs
330	1015	330	330	B	252	2908	782	0.6868	-0.5028	0.4629	-0.025	-133.949	37.2829	149.577	2	hs
331	1015	331	331	A	2414	760	842	0.6923	0.5248	-0.4788	-0.0653	322.537	-33.0646	135.412	2	hs
332	1015	332	332	B	2205	2444	984	0.6139	0.6122	-0.3284	0.0586	226.277	222.332	134.727	3	hs
333	1015	333	333	A	2365	1132	740	0.4348	-0.5474	-0.0771	-0.5842	-4.7229	7.0307	25.9074	1	hs
334	1015	334	334	B	1060	1672	1046	0.6626	0.5249	0.4561	0.027	-25.6886	9.0096	55.7719	1	hs
335	1015	335	335	A	626	2166	998	0.7681	0.0769	-0.4925	-0.479	343.446	222.549	150.031	3	hs
336	1015	336	336	B	312	1056	980	0.548	0.5546	-0.508	-0.096	25.2857	156.159	29.5611	3	hs
338	1015	338	338	B	1742	256	848	0.5239	0.5168	-0.4915	0.3529	-159.654	21.9963	50.1907	3	hs
339	1015	339	339	A	1936	2079	642	0.5873	0.2211	-0.2197	0.2164	153.654	-156.193	3.503	1	hs
340	1015	340	340	B	2132	1117	717	0.5591	-0.0439	-0.5891	0.5256	2.1685	-53.4898	65.6693	3	hs
341	1015	341	341	A	1264	2510	690	0.7689	0.0252	-0.4706	-0.4907	294.511	171.331	100.051	3	hs
342	1015	342	342	B	1839	1538	702	0.81	0.2086	0.5047	0.4596	232.706	207.586	92.8518	1	hs
343	1015	343	343	A	3345	1918	746	0.5315	0.1543	0.4795	0.4761	-45.3943	99.9683	154.852	1	hs
344	1015	344	344	B	941	2385	686	0.4512	-0.2007	0.4853	-0.5785	442.234	-60.6676	47.2941	3	hs
345	1015	345	345	A	1622	1592	858	0.5236	-0.0267	0.6484	-0.4725	2.1172	74.0346	150.986	1	hs
346	1015	346	346	B	312	2906	850	0.6773	0.5472	-0.5817	-0.0647	489.546	51.6184	12.5929	3	hs
347	1015	347	347	A	2683	3374	920	0.3909	-0.0255	-0.487	-0.4621	-92.5371	107.131	152.636	1	hs
348	1015	348	348	B	1080	348	736	0.4951	0.121	-0.5668	0.0975	-90.5972	-13.0447	162.279	1	hs
349	1015	349	349	A	3213	769	802	0.5204	0.3453	-0.1286	-0.5541	277.26	226.77	160.932	3	hs
350	1015	350	350	B	1341	1045	649	0.6457	-0.2989	-0.0669	0.5489	328.277	169.276	134.575	3	hs
351	1015	351	351	A	2545	723	934	0.6855	0.2454	-0.2835	0.2802	326.571	-47.1252	3.0389	3	hs
352	1015	352	352	B	602	2088	840	0.6705	0.4817	0.0427	-0.4372	91.9086	163.272	128.729	1	hs
353	1015	353	353	A	1511	1218	838	0.6364	-0.1099	-0.5077	0.5291	459.134	243.643	8.7715	1	hs
354	1015	354	354	B	1356	2260	766	0.7381	-0.4554	0.4597	0.0165	47.4971	130.151	51.1942	1	hs
355	1017	355	355	A	1327	3376	964	0.9157	0.5871	0.5823	-0.0389	542.109	177.866	16.3651	1	hs
356	1017	356	356	B	2584	613	786	0.7063	0.1385	0.5398	0.0509	276.243	163.618	11.3461	1	hs
357	1017	357	357	A	3034	2790	727	0.6805	-0.508	0.2813	0.1406	-137.394	-43.1882	27.8224	1	hs
358	1017	358	358	B	944	2779	796	0.7801	-0.514	0.4787	-0.0408	485.814	24.8318	48.7985	3	hs
359	1017	359	359	A	2480	924	664	0.8251	0.4404	0.0108	0.4626	172.454	-14.7191	24.1969	1	hs
361	1017	361	361	A	2426	2144	975	0.6413	-0.5139	0.4909	0.0212	407.671	172.45	113.355	3	hs
362	1017	362	362	B	663	3260	791	0.5734	-0.5309	0.0082	0.4944	158.126	28.9618	128.782	3	hs
363	1017	363	363	A	2080	1342	869	0.5854	-0.4989	-0.5133	-0.051	101.126	-168.116	44.6892	1	hs
364	1017	364	364	B	2106	2179	636	0.7209	-0.0168	0.1873	-0.4943	169.311	-65.5296	41.935	1	hs
365	1017	365	365	A	2660	902	940	0.7413	0.541	-0.0479	0.4751	535.546	169.126	29.4364	1	hs
366	1017	366	366	B	2615	2335	882	0.7763	0.5088	-0.0328	-0.49	174	26.5702	76.1571	3	hs
367	1017	367	367	A	3102	1831	664	0.4323	-0.47	0.4835	0.0292	118.091	-42.0419	39.675	1	hs
368	1017	368	368	B	1297	3092	734	0.4779	-0.188	0.6395	-0.246	-6.7143	127.231	146.66	1	hs
369	1017	369	369	A	1586	2058	611	0.5021	-0.5551	0.016	0.5381	458.403	-5.9856	37.0835	3	hs
370	1017	370	370	B	1926	3278	856	0.6487	0.1273	0.5279	0.1194	361.58	169.725	37.8982	1	hs
372	1017	372	372	B	844	2312	897	0.6833	-0.5394	0.0282	0.489	121.186	-41.8113	126.275	3	hs
373	1017	373	373	A	727	3327	824	0.7081	-0.1564	-0.4871	0.2141	156.857	13.1942	33.1628	3	hs
374	1017	374	374	B	706	3210	886	0.402	-0.5349	-0.0841	0.1512	530.42	-69.9218	31.4383	3	hs
375	1017	375	375	A	753	2114	874	0.7378	0.5403	0.4785	-0.0404	326.251	-41.4863	152.705	3	hs
376	1018	376	376	B	294	2597	812	0.7845	-0.4524	-0.5185	-0.4772	455.386	-52.6134	34.2886	3	hs
377	1018	377	377	A	2840	626	646	0.6986	0.5291	-0.0406	-0.485	-28.3371	13.8599	154.54	1	hs
378	1018	378	378	B	1445	2041	768	0.6856	-0.5252	0.5005	-0.0695	110.991	-16.968	45.2167	3	hs
379	1018	379	379	A	428	1978	958	0.7676	0.565	-0.4824	0.0151	120.194	246.987	34.5846	2	hs
380	1018	380	380	B	2410	1929	905	0.5361	-0.0353	0.5823	-0.5063	527.403	153.818	10.1356	2	hs
381	1018	381	381	A	2446	900	718	0.792	-0.4764	0.5218	-0.0722	106.714	5.2809	114.36	1	hs
382	1018	382	382	B	2470	2508	900	0.6943	0.4955	0.0121	0.485	195.429	45.8889	113.899	3	hs
383	1018	383	383	A	1360	2383	851	0.6954	0.5801	0.5574	0.0047	0.2942	0.3199	65.4692	1	hs
384	1018	384	384	B	669	345	947	0.6044	0.5432	-0.5438	-0.1442	120.186	3.7359	54.8291	3	hs
385	1018	385	385	A	2333	290	622	0.7439	-0.5246	0.4444	-0.0734	45.6714	-32.5578	139.593	1	hs
386	1018	386	386	B	1226	2458	736	0.4262	0.5864	0.0063	0.5182	-6.9829	36.9255	80.8053	1	hs
387	1018	387	387	A	2816	530	668	0.8986	-0.1159	-0.1146	-0.1439	-159.277	161.514	0.7819	1	hs
388	1018	388	388	B	206	2566	750	0.7392	-0.54	0.5455	0.4858	167.857	12.7373	80.0608	1	hs
389	1018	389	389	A	1086	2536	634	0.7299	0.5577	-0.0518	-0.456	88.7057	149.559	20.19	1	hs
390	1018	390	390	B	2192	242	505	0.6079	0.5606	-0.5038	-0.0197	3.6057	20.3237	42.493	3	hs
391	1018	391	391	A	2180	1956	764	0.7924	-0.3686	0.2828	-0.2497	208.823	-25.6743	5.639	2	hs
392	1019	392	392	B	1640	2591	872	0.7485	0.0407	-0.1311	0.4807	184.857	-11.5973	57.63	3	hs
394	1019	394	394	B	222	3178	930	0.7953	-0.5035	-0.538	-0.0896	169.134	263.217	153.002	1	hs
395	1019	395	395	A	1446	3350	890	0.779	0.0345	-0.4763	-0.4506	-25.4115	104.158	151.327	1	hs
396	1019	396	396	B	744	3093	866	0.7577	0.4179	-0.4023	-0.4859	75.4629	-37.9257	91.4018	3	hs
397	1019	397	397	A	2320	2954	890	0.4008	-0.0717	-0.2601	-0.5387	259.572	71.4337	160.126	1	hs
398	1019	398	398	B	1848	1548	898	1.051	0.392	-0.3759	0.2834	310.009	135.624	8.64	3	hs
400	1019	400	400	B	617	2128	914	0.7933	-0.4775	0.4679	-0.0385	296.16	10.4368	120.341	1	hs
401	1019	401	401	A	916	3128	870	0.6608	0.4841	-0.5305	0.0116	-102.883	168.898	128.092	1	hs
402	1020	402	402	B	1666	3176	848	1.0372	-0.1843	0.1869	-0.1304	-174.966	-85.8346	179.166	3	hs
403	1020	403	403	A	1345	2486	802	0.8515	0.0767	0.4259	-0.4773	318.723	256.954	152.075	3	hs
404	1020	404	404	B	2901	878	828	0.5977	-0.6066	-0.0014	0.4892	182.563	163.408	22.9544	1	hs
405	1020	405	405	A	2809	2103	852	0.5311	-0.4893	0.461	-0.2094	136.303	-39.628	146.26	1	hs
406	1020	406	406	B	1708	2808	814	0.7195	0.158	-0.5083	-0.4941	-12.5458	216.795	154.514	3	hs
408	1020	408	408	B	2540	3246	910	0.4708	0.1006	0.5404	-0.1281	345.286	15.8141	162.872	1	hs
409	2002	409	409	A	1585	2662	992	0.7504	-0.469	-0.6156	0.2085	63.4543	136.791	89.4138	3	hs
410	2002	410	410	B	928	2791	954	0.6618	-0.0574	-0.5275	0.1761	152.849	32.9393	30.7874	3	hs
411	2002	411	411	A	2468	2105	880	0.6668	-0.0823	-0.2261	-0.132	320.269	190.992	42.5286	1	hs
412	2002	412	412	B	796	1878	662	0.7817	0.4662	0.0193	0.4401	-177.654	162.408	142.447	1	hs
414	2002	414	414	B	3498	2867	922	0.7404	0.0142	0.4436	0.4492	435.554	255.378	27.4209	3	hs
415	2002	415	415	A	1111	1819	746	0.7416	-0.5345	-0.0615	-0.0664	391.394	-65.6137	151.568	2	hs
416	2002	416	416	B	1186	2858	788	0.7186	-0.0331	0.5703	-0.467	105.814	-37.646	78.5435	3	hs
417	2002	417	417	A	956	2448	816	0.7796	-0.0047	0.549	-0.4926	158.866	-27.2097	83.418	1	hs
418	2002	418	418	B	1187	3365	1004	0.5972	-0.1232	0.2849	-0.571	79.0685	32.7848	141.816	1	hs
419	2002	419	419	A	1512	3366	802	0.6137	-0.0374	-0.4611	0.4841	3.5886	54.7373	162.683	3	hs
420	2002	420	420	B	503	3124	948	0.6988	-0.5949	0.478	-0.1248	-66.5714	12.9091	121.055	1	hs
421	2002	421	421	A	3422	2458	968	0.6484	-0.5083	-0.5325	0.0015	107.714	187.78	131.93	3	hs
422	2002	422	422	B	766	1510	738	0.5878	-0.5763	0.0341	0.5154	-0.3028	165.487	127.66	1	hs
424	2002	424	424	B	2455	2318	832	0.5742	0.0376	-0.4988	0.5222	-5.6143	98.5683	141.403	1	hs
425	2002	425	425	A	362	1502	772	0.7461	0.0281	0.5065	-0.4871	357.251	226.41	13.0295	3	hs
426	2002	426	426	B	3138	2494	1015	0.7646	0.1261	0.5024	-0.4844	284.009	-32.6244	156.75	3	hs
427	2002	427	427	A	2392	2647	1044	0.7981	0.5366	0.5253	-0.0425	140.411	127.972	25.5837	3	hs
428	2002	428	428	B	542	2535	894	0.7575	-0.5654	-0.0037	-0.3828	369.571	121.448	75.7119	3	hs
429	2002	429	429	A	600	2537	840	0.5603	0.2744	-0.0443	0.5349	173.866	22.6651	154.533	2	hs
430	2002	430	430	B	3202	2998	830	0.4248	-0.0027	0.5561	0.5297	507.823	85.8216	10.3463	2	hs
431	2002	431	431	A	1329	2595	853	1.1522	-0.3423	-0.2442	0.2206	-1.8229	92.2799	88.2425	3	hs
432	2002	432	432	B	687	2984	690	0.6688	-0.4318	0.5407	-0.0443	566.94	229.513	41.9027	3	hs
433	2002	433	433	A	2882	1990	709	0.5324	0.583	-0.1252	0.4979	418.966	166.421	31.2781	1	hs
435	2002	435	435	A	1373	2375	870	0.5445	0.0653	-0.5543	-0.4947	-18.4543	220.597	96.7303	3	hs
437	2002	437	437	A	455	1521	769	0.7189	-0.0244	0.44	0.4489	27.8572	93.6428	20.9512	1	hs
438	2002	438	438	B	687	2509	984	0.7772	-0.5256	-0.117	-0.4857	208.723	0.1413	166.883	3	hs
439	2002	439	439	A	3474	1838	918	0.7932	0.5071	0.0302	0.4564	367.58	18.7303	36.0543	3	hs
440	2002	440	440	B	2997	3373	748	0.5228	0.4813	-0.052	0.4576	-91.5543	-20.4456	34.5174	3	hs
441	2002	441	441	A	1240	2657	928	0.7816	-0.0538	-0.5924	-0.5125	275.091	219	83.6814	3	hs
442	2009	442	442	B	737	1945	906	0.7929	-0.4897	0.9418	-0.154	146.437	121.592	25.8125	1	hs
444	2009	444	444	B	2160	2753	912	0.8449	0.0821	0.5214	0.4921	178.697	80.1247	19.9756	1	hs
445	2009	445	445	A	637	2070	718	0.7987	-0.0507	-0.5029	-0.4701	-69.1429	158.19	97.7366	3	hs
446	2009	446	446	B	884	1515	836	0.8032	-0.5414	0.0023	0.511	-87.6229	-25.0319	85.755	1	hs
448	2009	448	448	B	1692	1530	721	0.6472	0.5197	0.4604	0.0116	229.043	-17.8429	128.386	3	hs
449	2009	449	449	A	1713	1544	948	0.7486	-0.5062	-0.484	-0.0488	-152.294	-121.802	20.8766	1	hs
450	2009	450	450	B	3047	2100	948	0.6575	0.5351	-0.4628	-0.067	-25.42	143.37	135.631	1	hs
451	2009	451	451	A	1347	2474	732	0.6104	-0.4689	-0.0272	-0.4727	262.723	-18.5616	38.4354	3	hs
452	2009	452	452	B	212	2766	832	0.6792	0.4605	-0.0253	-0.4673	269.1	216.698	65.4825	3	hs
454	2009	454	454	B	536	2592	919	0.7232	0.0744	0.5088	-0.5334	3.8829	85.2363	138.201	3	hs
455	2009	455	455	A	2676	340	913	0.6517	-0.4993	0.4917	-0.453	-151.311	171.206	139.356	1	hs
457	2009	457	457	A	2510	3151	756	0.6418	0.5093	0.461	-0.4878	294.117	-15.8003	139.637	3	hs
458	2009	458	458	B	3233	1710	1004	0.6069	-0.0175	0.5636	0.5599	211.169	48.2254	3.1002	1	hs
459	2009	459	459	A	1562	2656	716	0.7063	0.2645	0.1025	-0.4974	-14.4458	165.528	129.384	2	hs
460	2009	460	460	B	2483	1842	925	0.597	-0.4624	-0.051	0.4728	-77.5886	28.0051	124.582	1	hs
461	2009	461	461	A	1652	885	957	0.4814	0.043	-0.4685	-0.4783	292.42	34.2387	30.6819	3	hs
462	2009	462	462	B	322	3093	870	0.7145	-0.4715	0.0104	-0.4426	261.151	147.241	118.082	2	hs
463	2009	463	463	A	1291	3151	864	0.5336	0.8923	0.2337	-0.4025	362.974	192.489	23.5096	1	hs
464	2009	464	464	B	728	756	820	0.5157	-0.5096	0.0191	0.483	423.697	8.2056	157.491	3	hs
465	2009	465	465	A	310	1672	826	0.5547	-0.0829	-0.0488	-0.5258	-36.36	-38.7623	153.75	1	hs
466	2009	466	466	B	3332	2172	970	0.4687	0.0399	0.2673	0.541	390.269	162.842	97.2388	3	hs
467	2009	467	467	A	616	1758	776	0.7452	-0.0465	-0.4977	0.5074	448.849	249.24	9.6299	3	hs
468	2009	468	468	B	2041	1248	932	0.4325	-0.1172	-0.2288	0.5804	-30.1514	21.6995	130.743	3	hs
469	2009	469	469	A	2012	3478	664	0.7433	0.5592	-0.1245	0.5091	353.589	-15.1567	153.071	1	hs
471	2009	471	471	A	2944	2467	868	0.5311	-0.5805	0.1022	0.4846	-24.3857	158.37	119.995	2	hs
472	2009	472	472	B	194	2634	916	0.6095	0.049	0.5635	-0.491	385.714	213.381	20.7907	3	hs
473	2009	473	473	A	3334	1608	962	0.5948	-0.5253	0.0645	-0.5217	443.251	-16.6689	147.882	3	hs
474	2009	474	474	B	254	895	925	0.4822	0.4768	0.4968	0.1139	259.42	172.513	116.869	3	hs
475	2009	475	475	A	1221	2422	772	0.5467	-0.0926	0.0576	-0.5273	-4.1172	129.494	42.5789	1	hs
477	2009	477	477	A	2269	1049	822	0.5266	0.0586	0.6436	0.5442	261.428	26.1776	96.0962	3	hs
478	2009	478	478	B	3177	2324	774	0.5247	0.5609	-0.0561	0.0275	160.649	-158.531	94.1707	1	hs
479	2009	479	479	A	2092	237	960	0.5469	-0.1304	0.5219	-0.1203	44.6886	151.9	69.7175	1	hs
480	2009	480	480	B	2328	996	822	0.5896	0.5028	-0.4829	-0.0022	1.3286	103.507	35.1212	1	hs
481	2009	481	481	A	673	2056	873	0.5282	0.052	-0.5035	-0.4714	-121	10.355	109.109	1	hs
483	3001	483	483	A	2447	1100	784	0.7726	0.5141	0.0195	-0.473	294.437	197.328	33.3766	1	hs
484	3001	484	484	B	2711	2204	782	0.6814	-0.0385	-0.5045	0.4782	445.377	-75.0296	134.955	3	hs
485	3001	485	485	A	1844	1854	748	0.5503	0.6048	-0.0731	-0.5907	177.732	169.653	156.452	3	hs
486	3001	486	486	B	2215	1124	848	0.7614	0.478	0.0541	-0.4797	192	-40.8176	78.8582	3	hs
487	3001	487	487	A	741	2396	748	0.6051	0.4968	0.0106	0.4528	453.671	-18.5005	112.3	3	hs
488	3001	488	488	B	2746	1197	796	0.4597	-0.5924	-0.0818	-0.5142	-106.983	-2.6245	162.58	3	hs
489	3001	489	489	A	1391	886	792	0.5894	0.5438	0.1111	-0.4735	-51.8229	-179.103	20.7075	1	hs
490	3001	490	490	B	2825	2653	826	0.5721	0.0803	-0.4524	0.4425	191.286	233.064	40.8421	1	hs
491	3001	491	491	A	3137	1556	780	0.5214	-0.4775	0.0861	0.521	543.243	155.529	45.3262	3	hs
493	3002	493	493	A	1938	2832	704	0.7622	-0.0165	0.4999	-0.4826	427.26	98.6319	159.175	3	hs
494	3002	494	494	B	396	2300	756	0.8673	0.5092	-0.5125	0.0258	246.966	64.0151	153.652	3	hs
495	3002	495	495	A	1048	2686	812	0.5836	0.086	0.5001	-0.105	369.52	181.468	156.874	3	hs
496	3002	496	496	B	2175	2518	708	0.7091	0.0237	0.5644	0.5563	-94.1428	-82.2142	173.944	1	hs
497	3002	497	497	A	1648	3292	612	0.7713	0.4966	-0.0699	0.4549	-86.5372	31.5712	142.271	1	hs
498	3002	498	498	B	2883	1904	771	0.8523	-0.4623	0.541	0.0032	48.7057	114.996	90.0227	3	hs
499	3002	499	499	A	1752	1456	660	0.7489	-0.5481	0.0315	0.5028	93.1685	200.406	103.214	3	hs
500	3002	500	500	B	1475	1650	948	0.6474	0.3401	0.1683	-0.4963	-16.9915	170.038	120.856	3	hs
501	3002	501	501	A	2533	1802	712	0.7673	-0.0554	-0.586	0.5079	190.554	22.3837	87.3643	3	hs
502	3002	502	502	B	2353	1526	702	0.7624	-0.4819	-0.0114	-0.4836	345.606	21.7298	63.4673	1	hs
504	3002	504	504	B	1852	1422	758	0.6606	0.4921	0.0729	0.4687	116.169	147.425	65.7406	1	hs
505	3002	505	505	A	636	2162	778	1.0005	-0.5239	0.0672	-0.5205	276.957	71.2406	87.2797	3	hs
506	3002	506	506	B	3279	2092	850	0.8078	-0.5039	0.0318	-0.4599	-10.42	219.163	70.48	1	hs
507	3002	507	507	A	2193	2459	768	0.6476	0.4656	0.4749	0.022	101.16	169.453	131.269	3	hs
508	3002	508	508	B	1022	1960	676	0.6056	-0.4772	0.0875	0.4498	501.234	179.464	152.525	3	hs
509	3002	509	509	A	2147	3305	782	0.4831	0.1487	0.5782	-0.6166	293.874	-64.3786	176.646	3	hs
510	3002	510	510	B	2374	1344	684	0.659	0.4905	0.4627	-0.0643	-26.1429	-179.311	121.159	1	hs
512	3002	512	512	B	3420	1778	740	0.7333	-0.0292	-0.4813	-0.503	277.546	76.6467	152.363	1	hs
514	3002	514	514	B	950	1334	682	0.7621	-0.5162	0.4743	-0.0184	311.84	21.4326	50.6148	2	hs
515	3002	515	515	A	1167	2140	685	0.5563	0.445	-0.4393	-0.2828	35.8914	-38.4534	4.6455	3	hs
516	3002	516	516	B	2559	2767	668	0.5912	0.5547	0.004	-0.5019	-125.186	-170.226	169.882	1	hs
517	3002	517	517	A	3197	2322	866	0.328	-0.1097	0.6091	0.5639	179.269	190.819	0.435	3	hs
518	3002	518	518	B	3148	1962	692	0.6084	0.4672	-0.0844	-0.4649	169.563	210.51	65.9147	2	hs
519	3002	519	519	A	2934	3500	754	0.5935	0.531	0.5114	-0.2435	147.883	174.493	55.4362	3	hs
521	3002	521	521	A	360	2002	884	0.7689	-0.5532	0.5399	-0.0147	4.58	0.4352	44.8925	3	hs
522	3002	522	522	B	2820	3486	828	0.5161	-0.541	0.0306	0.4895	28	-171.803	11.1297	1	hs
523	3002	523	523	A	2352	1744	618	0.7328	-0.0188	0.4749	-0.4837	93.8572	80.4892	143.799	3	hs
524	3002	524	524	B	2046	848	786	0.3778	-0.4211	0.3213	-0.4633	-129.966	-8.3963	157.23	3	hs
525	3002	525	525	A	2406	1965	698	0.7193	0.4502	0.008	0.4571	129.48	-3.2719	155.366	3	hs
526	3002	526	526	B	2948	2395	782	0.6296	0.6134	0.5837	-0.0489	-84.0429	-85.0122	163.063	1	hs
528	3002	528	528	B	520	723	888	0.6238	-0.5404	0.0064	-0.4958	-172.966	66.2114	85.9463	1	hs
529	3002	529	529	A	1896	264	962	0.517	-0.6788	-0.0103	0.4949	18.2771	6.4783	142.535	1	hs
530	3002	530	530	B	2419	2944	915	0.5009	0.5614	0.5099	0.0817	-107.84	-26.9037	139.106	2	hs
531	3002	531	531	A	1920	3487	698	0.7309	-0.0252	0.5129	-0.4848	170.117	-65.2153	50.487	2	hs
532	3002	532	532	B	273	2238	795	0.526	-0.5563	0.0008	-0.52	-184.369	4.4786	31.1401	3	hs
533	3002	533	533	A	2306	602	850	0.4247	-0.4993	0.0723	0.4272	80.6715	-24.9868	65.7503	1	hs
535	3002	535	535	A	1501	846	758	0.8047	-0.4837	0.5225	0.0937	69.8315	-11.4148	143.896	3	hs
536	3002	536	536	B	2482	3170	662	0.5688	-0.4877	0.1097	0.4541	475.083	-24.5726	169.727	1	hs
537	3002	537	537	A	1101	2348	720	0.5535	0.1904	-0.0265	0.5117	274.109	168.633	139.043	3	hs
538	3002	538	538	B	909	2518	791	0.5786	0.4494	-0.4507	-0.0403	-67.8057	189.094	118.836	3	hs
539	3002	539	539	A	1351	3376	620	0.5385	0.019	-0.5023	-0.5007	51.2685	161.663	10.4601	1	hs
540	3003	540	540	B	2317	2466	790	0.8695	0.5606	-0.5601	-0.101	516.654	244.947	167.985	1	hs
541	3003	541	541	A	1491	1652	804	0.8015	0.5324	0.521	-0.4556	41.3028	51.4547	164.687	1	hs
542	3003	542	542	B	1052	1566	816	0.7571	0.183	0.4972	0.0585	-8.9142	145.461	153.025	3	hs
543	3003	543	543	A	386	2780	767	0.728	-0.0044	0.4835	0.4638	-152.017	-21.6145	102.311	1	hs
544	3003	544	544	B	1740	1121	822	0.7841	0.0773	-0.5009	0.4694	338.866	143.804	86.6934	3	hs
545	3003	545	545	A	1723	1324	778	0.5594	0.7786	-0.4159	-0.4149	188.606	-2.4047	122.807	3	hs
546	3003	546	546	B	1390	3268	776	0.8361	0.5218	-0.1051	-0.4821	532.52	169.995	49.9156	3	hs
547	3004	547	547	A	1912	2576	932	0.7821	0.0765	-0.4759	0.4766	-47.5715	75.7926	145.397	1	hs
548	3004	548	548	B	3439	1709	684	0.8418	-0.4783	-0.4594	0.0653	-155.866	-171.336	118.648	1	hs
549	3004	549	549	A	2880	2531	962	0.7492	0.0203	-0.4781	0.497	-51.6714	-88.7383	10.8169	1	hs
551	3004	551	551	A	2088	2976	680	0.7049	0.5488	-0.5431	-0.0367	92.8572	-9.7258	22.5311	1	hs
552	3004	552	552	B	1872	1458	953	0.6802	-0.6251	-0.1173	0.3732	-162.789	-10.2371	18.938	1	hs
553	3004	553	553	A	3184	1406	898	0.7446	0.5608	-0.0247	-0.4831	-50.84	173.697	11.7478	1	hs
555	3004	555	555	A	1982	1970	690	0.6537	0.4783	0.1352	0.4738	-17.7314	-34.5258	117.004	3	hs
556	3004	556	556	B	2740	1097	836	0.7371	0.0486	0.5368	0.0099	-195.957	59.7973	104.129	3	hs
557	3004	557	557	A	1014	2762	856	0.6282	0.5079	0.4985	0.018	102.177	-17.9082	42.9925	2	hs
558	3004	558	558	B	3437	2686	904	0.7097	0.5424	0.4552	0.0328	-130	43.9473	151.16	1	hs
559	3004	559	559	A	996	2868	925	0.5914	0.5562	0.4975	-0.027	130.774	0.6554	113	2	hs
560	3004	560	560	B	1558	716	776	0.6743	0.2017	0.5088	-0.3718	361.563	23.3291	86.1881	2	hs
561	3004	561	561	A	1652	2236	712	0.8329	-0.4908	-0.4723	-0.4501	-36.1257	0.3667	44.6861	2	hs
562	3004	562	562	B	2846	1590	722	0.7143	0.0267	0.5676	0.5174	-8.7057	-14.8216	87.2743	2	hs
563	3004	563	563	A	1561	641	812	0.7903	-0.2306	0.4232	0.486	-167.437	-32.1646	76.1886	1	hs
564	3004	564	564	B	2285	2030	842	0.8561	0.4339	-0.0798	0.4388	476.1	185.866	26.3962	3	hs
565	3004	565	565	A	1395	1032	801	0.5422	-0.448	0.5388	0.0413	-36.4371	131.492	147.838	1	hs
566	3004	566	566	B	1078	1480	926	0.5848	0.5014	-0.5445	0.0261	94.4457	2.6297	114.358	3	hs
567	3004	567	567	A	1598	350	982	0.5862	0.4737	0.4921	0.1118	113.143	-176.102	49.9092	1	hs
568	3004	568	568	B	1845	1506	738	0.6633	0.3877	0.4183	0.2989	-153.806	239.398	6.9545	1	hs
569	4001	569	569	A	794	2765	672	0.7712	-0.066	-0.5116	0.5027	152.034	235.849	6.6863	2	hs
570	4001	570	570	B	398	1623	748	0.946	0.471	-0.4953	0.0292	345.571	173.764	118.501	3	hs
571	4001	571	571	A	2283	1058	774	0.5012	-0.5411	0.4796	-0.0548	218.294	176.626	110.264	3	hs
572	4001	572	572	B	1281	392	606	0.7209	0.1764	-0.4846	-0.5519	257.151	229.699	158.954	1	hs
573	4001	573	573	A	829	390	870	0.7388	0.0989	0.4808	0.1604	50.4714	64.8593	14.4858	3	hs
574	4001	574	574	B	1480	1913	744	0.7461	-0.5577	-0.0357	0.4773	184.1	191.882	28.6332	1	hs
575	4001	575	575	A	2359	2307	894	0.6962	0.412	0.4339	-0.5858	122.42	112.526	134.407	1	hs
577	4001	577	577	A	3013	2484	728	0.6981	0.5449	-0.5729	-0.0833	345.84	15.8956	13.3552	3	hs
579	4001	579	579	A	1582	572	928	0.7397	0.4834	0.0898	0.5002	519.831	-25.0865	123.874	3	hs
580	4001	580	580	B	2247	2496	838	0.7699	0.428	0.4894	0.0845	43.06	-60.6886	139.848	3	hs
581	4001	581	581	A	2642	1106	690	0.598	-0.5253	0.5474	0.0179	357	-0.0228	121.593	3	hs
582	4001	582	582	B	2184	2490	869	0.6884	0.4679	0.4319	0.0625	423.983	8.3351	62.2804	3	hs
583	4001	583	583	A	1448	3398	816	0.7414	-0.5971	0.5724	-0.5681	326.529	-55.507	149.802	3	hs
584	4001	584	584	B	2804	1466	924	0.7462	0.2868	-0.5507	-0.0753	407.974	-40.3677	114.772	3	hs
585	4001	585	585	A	1738	3454	910	0.5714	0.5078	-0.2093	-0.4467	4.3943	-26.5403	145.145	1	hs
586	4001	586	586	B	1872	2285	794	0.8616	-0.0743	-0.5032	0.4985	427.234	45.4474	79.0478	3	hs
587	4001	587	587	A	677	3058	648	0.6407	-0.0204	-0.5542	-0.3517	94.5543	-72.1476	20.319	3	hs
588	4001	588	588	B	2231	1826	714	0.6593	0.5097	0.5775	0.0319	449.857	225.888	40.1197	2	hs
589	4001	589	589	A	318	2166	798	0.6527	-0.49	-0.1029	-0.4581	357.554	143.615	148.576	3	hs
590	4001	590	590	B	1845	2940	921	0.7093	-0.0868	0.5066	0.0007	317.84	135.189	54.9827	3	hs
591	4001	591	591	A	637	334	844	0.6409	0.4728	-0.4824	0.5187	100.42	147.885	143.239	1	hs
592	4001	592	592	B	1630	782	928	0.8383	-0.5097	-0.5139	-0.4802	400.706	23.4872	62.2078	3	hs
593	4001	593	593	A	753	2152	767	0.786	-0.5228	-0.516	-0.071	-116.814	203.029	33.6552	3	hs
594	4001	594	594	B	1381	404	758	0.7384	0.4897	-0.079	-0.5143	88.1343	-166.349	36.5912	1	hs
595	4001	595	595	A	327	525	826	0.5587	-0.4961	-0.514	-0.046	174.16	178.012	33.1108	3	hs
596	4001	596	596	B	728	686	743	0.7022	0.5192	-0.4669	0.1569	242.706	224.485	135.139	1	hs
597	4001	597	597	A	2988	2720	692	0.6303	-0.5413	0.4688	0.0356	163.126	8.8799	58.638	3	hs
598	4001	598	598	B	1939	3347	942	0.6373	-0.5141	0.0742	0.5288	-4.74	-170.87	23.8559	1	hs
599	4001	599	599	A	2308	476	818	0.5232	-0.5378	0.5704	0.0235	166.571	179.529	127.633	2	hs
600	4001	600	600	B	1098	800	881	0.6829	0.1233	-0.5793	0.3597	479.84	199.792	59.1379	1	hs
601	4001	601	601	A	1861	1240	864	0.7661	-0.5522	0.0676	-0.5068	178.883	-167.292	66.2608	1	hs
602	4001	602	602	B	942	683	700	0.885	0.02	0.5395	-0.4791	372.78	-35.1985	93.2184	3	hs
603	4001	603	603	A	1332	470	636	0.6971	-0.5457	-0.0582	0.4655	148.589	-3.8826	20.6979	3	hs
604	4001	604	604	B	1901	2760	786	0.7893	-0.5215	-0.472	0.0172	111.857	164.815	48.6241	3	hs
605	4001	605	605	A	1014	807	608	0.5425	-0.0602	0.5497	0.5096	79.2943	-15.1385	86.2435	3	hs
606	4001	606	606	B	1230	260	788	0.6786	0.0165	0.5288	-0.4813	102.974	56.2891	16.0451	1	hs
607	4001	607	607	A	3032	1250	812	0.5302	-0.0138	-0.5132	-0.4568	-49.0914	102.371	157.779	1	hs
609	4001	609	609	A	1073	3216	818	0.4103	0.1065	-0.5279	0.0796	488.117	210.196	133.409	2	hs
610	4001	610	610	B	3308	3098	822	0.7109	0.0376	0.4791	0.4505	156.831	17.9509	104.531	1	hs
611	4001	611	611	A	2146	610	780	0.696	-0.1769	-0.1507	-0.1844	211.571	212.017	179.705	3	hs
612	4001	612	612	B	2732	2528	775	0.7027	0.4556	-0.4481	-0.4427	-44.6714	43.9077	70.4614	3	hs
613	4001	613	613	A	2146	3010	698	0.6205	0.1807	0.5261	0.14	50.7229	214.885	44.069	3	hs
614	4001	614	614	B	2309	3028	638	0.5806	0.1461	-0.2239	-0.1739	126.529	-126.392	2.0525	1	hs
616	4001	616	616	B	1317	532	624	0.5657	0.5669	0.1053	0.0301	55.2857	117.051	32.4095	3	hs
617	4001	617	617	A	2085	2237	860	0.6928	0.5489	-0.2295	0.0708	232.68	9.6853	125.079	1	hs
618	4001	618	618	B	2343	1642	864	0.383	-0.5555	-0.0188	-0.2844	-76.1343	-22.2995	95.0368	1	hs
619	4001	619	619	A	2785	2734	666	0.4957	0.5021	-0.4529	-0.1356	159.571	170.313	52.7103	1	hs
620	4001	620	620	B	3123	1322	916	0.623	0.6194	-0.219	0.0466	398.26	-65.9401	76.2436	1	hs
621	4003	621	621	A	860	299	761	0.5989	0.5328	-0.0106	0.4949	72.4372	134.587	165.225	1	hs
622	4003	622	622	B	584	2322	614	0.6579	-0.1078	0.518	0.4904	84.4285	134.16	167.141	1	hs
623	4003	623	623	A	1828	2512	772	0.5023	0.3372	0.2726	0.4914	-18.7058	157.488	28.8531	1	hs
624	4003	624	624	B	1965	1546	548	0.6592	-0.5313	0.4791	0.0111	16.3115	193.837	136.304	3	hs
625	4003	625	625	A	859	2072	1002	0.7644	-0.4607	0.4874	0.0011	168.177	187.057	125.316	3	hs
626	4003	626	626	B	1256	2959	596	0.5626	-0.6433	-0.1248	-0.165	-164.723	-166.754	110.551	1	hs
627	4003	627	627	A	560	3400	582	0.7521	0.5142	-0.546	-0.0443	458.723	176.967	31.7595	3	hs
628	4003	628	628	B	1462	384	890	0.7187	0.4583	-0.0022	-0.4492	-16.1258	170.864	31.0108	1	hs
629	4003	629	629	A	3358	876	844	0.4597	-0.4965	0.135	0.4479	214.303	-4.4473	35.8776	1	hs
630	4003	630	630	B	2184	343	1036	0.3498	-0.1029	-0.5943	-0.0275	-139.454	151.486	9.6274	1	hs
632	4003	632	632	B	368	2518	832	0.6066	-0.0929	0.0333	-0.5392	-37.4286	181.613	123.427	2	hs
634	4003	634	634	B	1031	1190	720	0.5847	0.5714	0.4966	0.046	466.823	-8.3412	58.4062	2	hs
636	4003	636	636	B	448	2889	854	0.5462	-0.2566	-0.0981	-0.5326	365.731	-28.6672	105.736	3	hs
637	4003	637	637	A	2771	534	861	0.5282	0.4806	-0.0591	-0.5073	-341.36	-10.0802	33.5879	3	hs
638	4003	638	638	B	1276	2487	962	0.6402	0.4448	0.0648	0.4399	-17.3943	161.525	38.3446	2	hs
639	4003	639	639	A	1582	2022	742	0.585	0.0515	0.5967	-0.0138	276.797	19.7668	37.074	3	hs
640	4003	640	640	B	2460	1423	498	0.5466	0.5024	-0.4377	0.0024	-58.8315	6.4243	110.862	1	hs
641	4003	641	641	A	2702	1844	466	0.4336	0.5798	-0.0318	-0.4802	361.42	143.011	23.3307	1	hs
642	4005	642	642	B	210	741	730	0.6845	-0.5609	0.5148	-0.1111	96.2943	87.3417	23.7149	1	hs
643	4005	643	643	A	1611	1143	828	0.7438	-0.5908	-0.0089	-0.4799	231.983	19.1437	41.6819	3	hs
644	4005	644	644	B	1732	1252	920	0.498	-0.5992	-0.0594	0.54	271.974	-0.7294	22.1132	3	hs
645	4005	645	645	A	1540	2646	686	0.6046	0.5957	-0.5443	0.0157	362.68	4.3334	25.6413	3	hs
646	4005	646	646	B	1769	958	846	0.6084	-0.1261	-0.5201	-0.0781	-103.563	-170.847	144.892	1	hs
647	4005	647	647	A	1538	1534	908	0.6802	-0.5404	-0.1585	-0.4814	542.208	18.9302	33.2212	2	hs
648	4005	648	648	B	1306	731	955	0.5522	-0.5244	-0.0615	0.5199	379.563	13.6481	160.581	3	hs
649	4006	649	649	A	1651	1168	718	0.6777	0.4876	0.5657	0.0717	307.017	120.683	156.57	3	hs
650	4006	650	650	B	906	1879	780	0.8036	-0.0161	-0.6394	0.5256	444.057	222.98	96.2166	3	hs
651	4006	651	651	A	3018	3040	787	0.5924	-0.5033	-0.0532	-0.4804	236.806	251.133	14.7494	1	hs
652	4006	652	652	B	2578	2042	778	0.756	0.4848	-0.4796	0.0223	331.874	184.017	110.862	1	hs
654	4006	654	654	B	1695	2868	680	0.6224	0.0931	-0.4821	-0.4815	16.3029	43.2713	44.1758	1	hs
655	4006	655	655	A	2333	388	886	0.5997	-0.5255	-0.0326	0.5218	271.957	225.274	85.2462	3	hs
656	4006	656	656	B	1462	653	694	0.7022	0.0344	-0.5136	-0.4885	187.151	-84.2181	30.2353	1	hs
657	4006	657	657	A	371	1552	618	0.7145	-0.4572	0.0232	0.4327	608.957	-66.7363	95.0462	1	hs
658	4006	658	658	B	2164	866	738	0.437	0.5271	-0.5382	-0.0157	-5.4286	81.1824	159.977	3	hs
659	4006	659	659	A	3508	1236	825	0.6694	0.4941	0.1265	-0.4701	367.554	-22.2878	143.249	3	hs
660	4006	660	660	B	2299	2669	868	0.5684	-0.4919	0.4473	-0.0238	-24.16	154.355	140.977	1	hs
661	4006	661	661	A	204	1242	700	0.5861	0.1834	-0.0331	-0.5194	456.394	221.907	42.2299	3	hs
665	4007	665	665	A	813	1254	920	0.6432	0.0059	0.5022	0.4865	25.9172	82.5	168.655	2	hs
666	4007	666	666	B	1073	1556	949	0.5222	0.3416	-0.5832	-0.1849	398.849	143.333	64.4072	3	hs
667	4007	667	667	A	596	326	962	0.9687	0.279	0.1562	0.1718	-36.9742	234.172	178.906	1	hs
668	4007	668	668	B	508	3468	696	0.6216	-0.5156	0.026	-0.4937	186.857	205.037	112.69	1	hs
669	4007	669	669	A	736	1772	927	0.5472	-0.412	-0.5403	-0.1114	362.009	-17.3659	141.225	1	hs
670	4007	670	670	B	858	1918	808	0.4829	-0.3942	-0.0921	-0.5002	-28.8314	242.655	83.5908	3	hs
671	4007	671	671	A	600	1903	776	0.6008	0.0588	0.1349	-0.5367	-173.429	-153.403	141.977	1	hs
672	4007	672	672	B	1017	2134	664	0.7721	-0.0263	-0.4528	-0.4749	81.8657	-112.06	19.4132	1	hs
673	4007	673	673	A	1250	533	1001	0.5368	-0.6306	-0.5665	0.0117	424.974	184.835	57.2197	3	hs
674	4007	674	674	B	2724	2482	964	0.6097	0.4723	-0.005	-0.4928	3.16	135.549	18.1457	3	hs
676	4007	676	676	B	1178	792	748	0.4575	0.029	-0.4905	0.4986	216.571	-16.5865	115.848	3	hs
677	4007	677	677	A	441	696	859	0.6795	-0.4639	-0.4401	-0.0399	141.606	32.2535	53.692	1	hs
678	4007	678	678	B	2170	2073	1029	0.4778	-0.6118	0.3228	0.2016	-134.463	-165.051	103.961	1	hs
680	4007	680	680	B	1789	1148	1016	0.4488	-0.4821	0.5479	-0.0469	417.814	45.6747	90.0494	3	hs
681	4007	681	681	A	2206	873	996	0.5753	-0.5494	-0.5649	-0.0692	358.386	-89.1194	159.673	3	hs
682	4007	682	682	B	2348	1306	986	0.5406	-0.5696	-0.0886	0.5154	-7.4028	184.411	123.256	2	hs
683	4007	683	683	A	2625	2718	1004	0.6395	-0.4841	0.2005	0.5173	298.714	96.772	13.3055	2	hs
684	4007	684	684	B	1004	1817	886	0.3589	-0.5685	-0.477	0.0033	-135.663	46.3846	47.1291	3	hs
685	4007	685	685	A	330	2188	956	0.6125	-0.6127	0.0469	0.4813	269.126	23.8603	125.68	3	hs
686	4007	686	686	B	516	578	741	0.5028	-0.3546	-0.104	-0.5145	177.983	2.7271	112.062	3	hs
687	4007	687	687	A	1994	2458	966	0.5949	0.4642	0.4479	-0.006	62	164.296	129.244	2	hs
688	4007	688	688	B	2746	2520	1028	0.5949	0.5115	-0.0591	0.5405	170.571	13.2077	54.7629	1	hs
689	4007	689	689	A	1262	1738	782	0.5126	0.0625	0.5751	0.0589	153.554	-162.187	57.0424	1	hs
690	4007	690	690	B	1248	1106	736	0.5577	-0.0173	-0.4834	-0.4631	-105.26	46.7663	135.758	1	hs
691	4007	691	691	A	2203	2570	922	0.537	0.0903	0.4176	0.5603	169.1	241.649	171.518	3	hs
692	4007	692	692	B	1046	3418	920	0.5824	-0.481	0.0414	0.5394	198.143	-7.8408	43.6353	1	hs
693	4007	693	693	A	958	1610	937	0.4723	0.6897	0.6494	-0.5724	106.446	12.0659	70.6705	2	hs
694	4007	694	694	B	1564	1488	800	0.5714	-0.4683	0.0474	-0.4834	-14.7057	211.812	113.829	1	hs
695	4007	695	695	A	1049	1601	740	0.7819	0.4829	0.4794	-0.0622	-40.9	177.044	72.5976	1	hs
696	4007	696	696	B	1120	3001	756	0.5039	0.2549	0.2215	0.5677	297.463	146.643	67.2387	3	hs
697	4007	697	697	A	1205	1846	882	0.6696	-0.4632	0.4578	0.4332	473.983	15.5378	40.1934	3	hs
698	4007	698	698	B	731	954	820	0.5448	0.549	-0.4937	-0.0431	214.294	148.057	41.0942	2	hs
699	4007	699	699	A	2572	1784	1018	0.492	-0.1694	-0.0031	-0.5197	212.26	223.723	120.004	2	hs
701	4007	701	701	A	1230	1289	750	0.5051	0.4574	0.0178	-0.4488	-93.2943	162.304	40.5847	1	hs
702	4007	702	702	B	873	1146	646	0.6934	-0.6046	-0.0235	-0.5704	89.0514	-0.5769	161.023	3	hs
703	4007	703	703	A	1175	2806	866	0.5169	0.032	0.5165	-0.5175	-40.1257	-9.8653	59.9975	1	hs
704	4007	704	704	B	1355	2242	937	0.614	-0.5311	-0.0208	-0.4735	378.277	159.985	60.4875	1	hs
705	4007	705	705	A	495	1096	901	0.5827	-0.5249	0.4838	-0.4321	132.403	136.044	53.8275	1	hs
706	4007	706	706	B	1648	2076	798	0.6391	0.5717	0.319	0.1541	283.234	-14.1221	122.091	3	hs
707	4007	707	707	A	482	2000	678	0.5474	0.5085	-0.0072	-0.4702	92.68	199.02	116.192	1	hs
708	4007	708	708	B	639	306	880	0.582	-0.6118	0.0989	-0.4806	555.637	43.0264	93.6164	3	hs
710	4007	710	710	B	498	3014	827	0.5979	0.1564	-0.5466	-0.0814	28.6315	190.219	120.437	3	hs
711	4007	711	711	A	2329	1722	996	0.5873	0.0411	-0.4748	0.4888	119.454	-14.5284	157.601	1	hs
712	4007	712	712	B	2614	1383	928	0.555	-0.5581	0.6016	-0.5091	260.429	-10.4726	78.0753	2	hs
713	4007	713	713	A	1228	2049	845	0.6986	-0.4351	0.0824	-0.4448	324.529	-13.1784	145.904	1	hs
714	4007	714	714	B	466	3285	810	0.5448	-0.5894	0.0068	-0.5555	269.36	149.042	90.7609	3	hs
715	4007	715	715	A	759	1999	807	0.5962	-0.0381	0.5579	0.5138	325.26	-11.0632	76.7306	1	hs
716	4007	716	716	B	762	1844	732	0.4751	-0.3148	0.4573	0.483	172.251	131.944	35.9512	1	hs
717	4007	717	717	A	2267	1946	994	0.6058	0.0769	0.004	-0.5424	523.234	1.8569	70.5547	1	hs
718	4007	718	718	B	1197	1001	713	0.514	0.5548	-0.4977	-0.0166	-108.537	-22.1982	130.825	1	hs
720	4007	720	720	B	3256	1164	1026	0.643	-0.6127	0.3621	-0.2263	203.597	168.826	59.3422	1	hs
721	4007	721	721	A	2722	1967	1012	0.628	0.4609	0.0529	0.4887	375.411	49.9061	112.766	3	hs
722	4007	722	722	B	1966	650	936	0.6232	0.4642	0.4722	-0.0115	-157.546	5.6908	127.063	1	hs
723	4007	723	723	A	656	1017	950	0.6382	0.5476	-0.5545	0.032	18.0085	-16.712	15.8644	3	hs
724	4007	724	724	B	919	2124	738	0.4157	0.5096	0.0697	0.5252	-13.7315	20.6153	63.0143	2	hs
725	4007	725	725	A	2859	1571	959	0.5936	0.1178	-0.4902	-0.5151	143.58	9.151	119.305	1	hs
726	4007	726	726	B	1397	695	840	0.7116	-0.061	-0.5595	-0.5225	12.5972	127.786	92.4758	3	hs
727	4007	727	727	A	626	502	681	0.6325	0.4896	-0.069	0.5359	183.857	177.941	118.941	3	hs
728	4007	728	728	B	3169	1722	1004	0.4136	0.5989	0.046	-0.5087	74.4629	21.4318	138.748	1	hs
729	4007	729	729	A	570	2104	930	0.6487	0.1964	-0.4847	-0.1694	186.874	175.902	20.9274	2	hs
731	4007	731	731	A	1700	1540	836	0.5507	-0.4845	-0.4914	-0.0023	-50.8657	169.758	62.0229	2	hs
732	4007	732	732	B	897	2852	960	0.5112	0.5954	0.0813	0.3551	20.3286	147.746	56.7225	3	hs
733	4007	733	733	A	881	472	744	0.5261	-0.0638	0.4951	0.4806	240.143	200.916	93.8321	1	hs
735	4007	735	735	A	1710	777	857	0.5761	0.4549	-0.4615	-0.024	-25.4028	0.0648	109.456	1	hs
737	4007	737	737	A	1653	3454	888	0.571	-0.475	-0.4799	0.0764	-34.3371	116.593	56.5182	1	hs
738	4007	738	738	B	952	2879	876	0.7261	-0.451	0.0783	0.4353	-164.831	223.195	151.584	2	hs
739	4007	739	739	A	1869	1444	812	0.492	0.0938	-0.5015	0.4868	256.697	222.906	107.932	3	hs
740	4007	740	740	B	1880	2316	996	0.6516	-0.5052	-0.4424	-0.0156	402.974	133.074	40.0699	2	hs
741	4007	741	741	A	618	2609	775	0.4246	-0.4826	0.4156	0.4694	-9	-13.295	100.504	1	hs
742	4007	742	742	B	1471	312	898	0.4861	-0.2065	0.4031	-0.5934	28.4629	-44.5293	109.589	1	hs
743	4007	743	743	A	1246	2690	796	0.4474	0.5958	-0.1117	-0.5968	409.823	127.828	2.0429	2	hs
744	4007	744	744	B	714	1470	794	0.5049	-0.5392	0.4645	-0.0061	427.714	178.995	114.909	1	hs
745	4007	745	745	A	1045	894	960	0.5337	-0.0172	-0.5684	0.1007	179.109	211.679	119.993	2	hs
746	4007	746	746	B	825	1970	872	0.5457	-0.455	-0.4585	0.0045	158	187.541	54.1581	1	hs
747	4007	747	747	A	663	2723	958	0.4655	-0.5206	0.2777	-0.1057	-166.849	-66.7796	148.415	1	hs
748	4007	748	748	B	1589	1215	732	0.495	0.0629	-0.5119	0.5304	81.5629	120.442	91.9322	3	hs
749	4007	749	749	A	1428	1564	726	0.6893	0.5344	0.5333	-0.5316	471.68	21.4166	57.2568	3	hs
750	4007	750	750	B	1687	1432	824	0.5824	0.5036	0.0473	0.4506	367	-26.1189	105.296	2	hs
751	4007	751	751	A	1031	2508	777	0.6107	-0.5518	-0.6069	0.4584	227.043	152.156	134.422	1	hs
752	4007	752	752	B	2732	1342	1024	0.5176	-0.0476	-0.5788	0.0607	240.663	226.782	56.293	3	hs
753	4007	753	753	A	984	391	907	0.543	-0.6348	-0.2951	-0.0998	40.5886	132.707	46.7234	3	hs
754	4007	754	754	B	1757	898	882	0.7074	-0.3521	0.2485	0.2202	184.269	177.454	2.7902	3	hs
755	4007	755	755	A	864	2454	734	0.6448	0.5071	0.1171	-0.1632	83.7057	29.9842	97.0924	1	hs
756	4007	756	756	B	1145	268	900	0.5799	0.4531	0.0258	0.481	-76.7058	187.405	43.4026	1	hs
757	4007	757	757	A	1012	1008	922	0.7571	-0.4926	-0.4704	0.05	327.252	29.895	35.697	3	hs
758	4007	758	758	B	758	3408	658	0.5108	-0.6085	0.1685	0.0212	166.58	51.3289	80.8634	3	hs
760	4007	760	760	B	1831	1764	854	0.6781	-0.5426	-0.5035	0.0413	-20.68	-18.67	145.68	1	hs
761	4007	761	761	A	1200	1708	794	0.5968	0.5657	0.0137	0.4972	174.494	220.846	101.632	2	hs
762	4007	762	762	B	1216	208	959	0.4368	0.518	-0.6358	-0.0324	-7.1772	167.387	39.8041	1	hs
764	4007	764	764	B	1356	458	836	0.7121	-0.5003	-0.4619	-0.0813	244.16	202.014	34.7717	3	hs
765	4007	765	765	A	1311	2370	736	0.5364	0.4071	0.562	-0.4605	66.1428	-51.0476	68.6906	3	hs
766	4007	766	766	B	358	1824	750	0.6934	-0.0139	-0.4708	-0.4792	46.0428	-4.5778	75.235	3	hs
767	4007	767	767	A	888	1970	828	0.6732	-0.5557	-0.4995	-0.1695	27.5972	128.995	45.4484	2	hs
768	4007	768	768	B	1188	2581	924	0.725	-0.0366	-0.5222	-0.4651	607.217	217.589	83.9223	3	hs
769	4007	769	769	A	916	2844	783	0.4592	-0.554	-0.0518	-0.5302	-155.008	73.7347	90.2323	1	hs
770	4007	770	770	B	2069	2617	922	0.4137	0.1339	-0.5905	0.0366	412.126	264.85	115.484	3	hs
771	4007	771	771	A	1698	872	926	0.5222	-0.5054	0.4634	0.0322	-198.646	-10.2432	118.028	3	hs
772	4007	772	772	B	3000	1792	942	0.6081	0.5372	0.0537	0.4729	261.866	19.7073	43.6904	3	hs
773	4007	773	773	A	1565	743	985	0.6474	-0.493	0.0302	-0.4911	-0.6886	15.1434	52.0159	3	hs
774	4007	774	774	B	1420	1096	836	0.4458	-0.5052	0.5231	-0.0693	84.4457	176.36	119.121	1	hs
775	4007	775	775	A	1212	3327	726	0.4309	-0.5062	-0.0663	0.4813	18.8914	137.542	84.5962	3	hs
776	4007	776	776	B	2000	1378	890	0.5468	-0.5567	0.5291	0.533	497.983	100.834	52.4807	1	hs
777	4007	777	777	A	470	828	904	0.6467	-0.0924	-0.0844	-0.5181	352.269	28.46	30.1992	1	hs
778	4007	778	778	B	1145	1462	1020	0.7025	0.455	-0.3019	0.4518	-186.117	214.798	125.678	3	hs
780	4007	780	780	B	569	2816	750	0.5914	-0.5489	0.5248	-0.2428	-23.1171	13.6156	67.4863	1	hs
782	4007	782	782	B	618	1230	994	0.5189	-0.011	-0.2485	-0.5917	100.614	114.856	48.5947	1	hs
784	4007	784	784	B	370	1980	828	0.4874	0.5994	0.1847	-0.4429	561.974	-24.3317	62.3059	3	hs
785	4007	785	785	A	2067	1726	1028	0.6064	0.5467	0.5127	-0.079	340.529	-21.0065	128.471	3	hs
786	4007	786	786	B	348	2938	776	0.5419	0.5405	-0.5157	0.4559	495.52	163.325	55.6938	2	hs
787	4007	787	787	A	1186	1644	714	0.5505	-0.2257	0.1547	-0.471	-13.5285	-8.4227	61.2467	3	hs
788	4007	788	788	B	1473	1179	908	0.5654	0.6049	-0.1368	-0.0572	27.6057	-86.7669	150.995	1	hs
789	4007	789	789	A	368	2372	785	0.6713	-0.5134	0.0525	0.501	108.329	254.649	98.0048	3	hs
790	4007	790	790	B	2981	988	1006	0.3995	-0.5455	-0.566	-0.524	157.034	68.1571	54.9883	3	hs
791	4007	791	791	A	394	2910	732	0.4874	-0.5189	-0.0198	0.483	-58.1343	174.709	159.554	1	hs
792	4007	792	792	B	1160	1034	750	0.5755	0.5509	-0.1408	-0.4974	168.571	-158.847	39.6448	1	hs
793	4008	793	793	A	1467	2272	747	0.6542	0.5641	0.09	0.2535	-6.16	16.8583	161.645	1	hs
794	4008	794	794	B	1440	1314	632	0.8151	0.0417	0.4556	-0.455	-184.806	127.504	24.6837	3	hs
795	4008	795	795	A	1924	780	948	0.7722	0.457	-0.0764	0.448	98.4629	-31.7707	34.0958	1	hs
796	4008	796	796	B	965	2999	872	0.8814	0.3604	-0.2224	-0.2128	230.017	-38.9862	179.287	1	hs
797	4008	797	797	A	1973	2535	690	0.7915	0.5185	-0.5055	-0.0285	103.403	-170.617	144.087	1	hs
798	4008	798	798	B	1448	3141	569	0.617	-0.5633	-0.5065	0.0026	-135.52	-140.339	26.4482	1	hs
799	4008	799	799	A	1146	688	956	0.843	-0.3459	-0.3561	-0.2905	318.697	232.963	172.022	3	hs
800	4008	800	800	B	3182	2902	724	0.6488	0.3132	0.0935	-0.4847	205.269	29.1723	153.192	1	hs
802	4008	802	802	B	1014	1492	817	0.8275	0.0734	0.5318	-0.5102	355.017	112.245	99.0411	3	hs
803	4008	803	803	A	1009	1218	794	0.7895	0.5102	0.0657	-0.4812	-208.1	148.869	120.106	2	hs
804	4008	804	804	B	1085	1938	1017	0.6129	-0.4687	0.077	0.5281	86.4458	40.7758	110.118	3	hs
805	4008	805	805	A	1721	1895	874	0.5765	0.0694	-0.4331	-0.4339	10.5457	258.731	146.773	3	hs
806	4008	806	806	B	3130	1346	898	0.7383	0.1703	0.5262	-0.4448	451.974	119.551	34.8299	1	hs
807	4008	807	807	A	1614	528	732	0.5629	0.1261	0.5422	0.114	-4.42	12.5214	126.619	1	hs
808	4008	808	808	B	1487	2480	600	0.684	-0.4606	0.0316	-0.4579	2.58	202.518	129.972	2	hs
809	4008	809	809	A	3027	1428	638	0.6609	-0.2885	-0.5333	-0.0185	137.429	-35.514	33.296	1	hs
810	4008	810	810	B	342	1312	766	0.6731	-0.035	-0.4848	-0.5078	273.186	221.371	74.7231	3	hs
812	4008	812	812	B	558	570	1056	0.6013	-0.1794	0.4994	-0.5	60.7485	17.9633	151.449	2	hs
813	4008	813	813	A	1934	893	822	0.7697	-0.5342	0.517	0.137	161.294	155.732	48.3919	1	hs
816	4008	816	816	B	3138	2352	876	0.7424	0.562	-0.4836	0.0401	90.4542	192.056	57.8437	1	hs
817	4008	817	817	A	1501	1076	844	0.6037	-0.4967	-0.041	-0.4574	648.369	163.308	60.175	3	hs
820	4008	820	820	B	2877	1262	607	0.4721	-0.0241	-0.5148	-0.1669	159.623	-15.0373	122.131	1	hs
821	4008	821	821	A	3394	3185	846	0.6841	0.4564	-0.4824	0.0131	331.84	214.849	32.4461	3	hs
822	4008	822	822	B	2104	1727	634	0.5206	-0.5483	-0.0059	-0.583	271.411	179.782	46.6072	3	hs
823	4009	823	823	A	1780	696	818	0.8647	-0.486	-0.0289	-0.4641	-161.377	54.9894	158.591	1	hs
825	4009	825	825	A	2673	809	951	0.7849	0.4831	0.527	-0.0247	159.463	107.43	28.9525	3	hs
826	4009	826	826	B	1809	2658	956	0.8283	0.5367	-0.5195	0.0642	246.714	208.611	21.2192	1	hs
827	4009	827	827	A	3166	2906	980	0.6037	0.4917	0.0082	0.5099	399.974	187.009	166.123	1	hs
828	4009	828	828	B	317	1258	946	0.736	0.4313	0.0255	-0.4476	375.966	-17.3707	156.154	3	hs
829	4009	829	829	A	2136	237	750	0.8403	-0.4813	-0.4483	0.0142	4.0428	48.1847	174.714	2	hs
830	4009	830	830	B	404	700	837	0.6918	-0.4737	-0.4806	0.0593	303.177	22.7764	120.239	2	hs
832	4009	832	832	B	1304	460	930	0.6557	0.1544	-0.4135	-0.5474	122.286	264.418	39.042	1	hs
833	4009	833	833	A	771	1490	932	0.5268	-0.1261	0.5368	0.0613	-31.8057	139.17	42.5378	1	hs
834	4009	834	834	B	2098	1283	694	0.7496	-0.5208	0.486	-0.3634	220.26	210.254	148.344	2	hs
835	4009	835	835	A	1195	1272	842	0.6333	0.6746	0.4312	0.0352	-7.6886	181.077	88.9624	1	hs
836	4009	836	836	B	3311	2937	1032	0.729	-0.5801	-0.5955	0.5164	142.537	231.935	20.5625	1	hs
837	4009	837	837	A	904	1289	1055	0.5099	-0.5424	-0.4701	-0.4482	187.554	-27.2043	32.6812	2	hs
838	4009	838	838	B	1003	1414	1028	0.7459	0.4397	-0.0137	0.4399	-173.84	28.338	123.603	1	hs
840	4009	840	840	B	1933	1188	658	0.6607	-0.4013	-0.019	0.4789	-43.1429	154.605	139.897	1	hs
842	4009	842	842	B	1102	1444	780	0.8889	-0.4721	-0.037	-0.4781	169.866	2.8051	141.775	3	hs
844	4010	844	844	B	621	781	818	0.7132	0.5292	-0.0156	0.1286	364.52	61.9512	152.566	1	hs
845	4010	845	845	A	502	2168	886	0.6635	0.4972	-0.0141	-0.496	-84.84	-136.102	163.666	1	hs
846	4010	846	846	B	1964	2052	950	0.5978	0.2338	0.5438	0.3327	-44.1086	-0.9208	132.41	1	hs
847	4010	847	847	A	1099	851	908	0.6635	0.558	0.0228	-0.4741	348.814	191.611	162.609	3	hs
850	4010	850	850	B	3038	3485	814	0.4855	0.43	-0.2086	-0.4834	257.377	170.141	147.267	3	hs
851	4010	851	851	A	1195	1051	874	0.5423	-0.5965	-0.1128	-0.4891	-36.1771	-8.937	12.0401	1	hs
852	4010	852	852	B	760	1088	910	0.5662	0.2578	0.5431	-0.0696	-4.3772	162.914	155.261	3	hs
853	4010	853	853	A	3455	2744	830	0.6508	-0.2363	-0.7831	-0.4383	270.554	82.6427	153.342	1	hs
854	4011	854	854	B	1725	636	988	0.8529	-0.5064	-0.0356	-0.4755	-17.3943	219.145	99.2955	1	hs
855	4011	855	855	A	974	1984	633	0.8424	-0.0757	0.4807	-0.4464	-96.4115	118.904	150.654	1	hs
856	4011	856	856	B	1726	2802	777	0.7924	0.5132	0.5312	0.062	163.337	185.494	67.3237	2	hs
857	4011	857	857	A	3446	1833	914	0.8881	-0.4822	0.4454	0.0069	297.42	204.646	143.478	1	hs
858	4011	858	858	B	2764	1929	874	0.8957	0.4701	0.0091	-0.4402	249.026	-12.6568	26.09	3	hs
859	4011	859	859	A	829	2480	704	0.6936	0.5137	0.0301	0.4911	129.026	-84.604	11.2254	3	hs
860	4011	860	860	B	2414	2776	824	0.7097	0.5719	0.0139	0.458	286.386	67.4302	168.798	1	hs
861	4011	861	861	A	1630	1508	638	0.88	-0.0458	-0.4893	-0.4586	160.849	-39.2981	20.6909	3	hs
862	4011	862	862	B	1506	562	902	0.8254	0.5125	-0.4946	-0.0497	333.597	32.511	26.8212	3	hs
863	4011	863	863	A	2904	1220	876	0.6838	-0.0004	-0.0035	-1.5127	59.74	45.1216	179.685	1	hs
864	4011	864	864	B	1313	2688	626	0.8837	0.4917	-0.4668	-0.0365	329.32	-27.7313	143.736	3	hs
865	4011	865	865	A	1002	3233	894	0.5422	-0.3429	0.6305	-0.6161	-48.1514	53.6816	0.4958	1	hs
866	4011	866	866	B	1515	1858	700	0.7045	-0.0468	-0.4939	-0.4963	659.932	91.5065	169.121	3	hs
867	4011	867	867	A	843	589	926	0.7476	-0.0411	0.6048	0.5348	177.117	266.692	18.596	3	hs
869	4011	869	869	A	3005	979	904	0.8164	-0.4157	0.394	0.3429	-139.957	145.041	8.2999	1	hs
870	4011	870	870	B	2181	2048	954	0.6444	0.4732	0.4867	-0.0533	109.749	35.2162	143.825	1	hs
871	4011	871	871	A	2779	1168	958	0.6784	0.0368	0.4931	-0.5029	207.026	-6.582	99.3805	3	hs
872	4011	872	872	B	3306	2477	782	0.6876	0.5611	0.6979	0.011	-27.0743	-25.4066	158.761	1	hs
873	4011	873	873	A	3106	3064	736	0.805	-0.4769	0.0099	0.432	180.329	24.7851	27.3244	3	hs
874	4011	874	874	B	1661	2191	734	0.8097	-0.0327	0.4977	0.4825	550.529	-38.0838	96.749	3	hs
875	4011	875	875	A	888	1302	876	0.5785	-0.0976	-0.5358	-0.494	-93.5543	251.167	34.1069	1	hs
876	4011	876	876	B	2754	1762	634	0.5737	-0.6533	-0.1676	-0.0721	20.4628	-6.8896	121.952	3	hs
877	4011	877	877	A	1544	3392	792	0.7746	0.5485	0.0136	0.4629	-98.26	210.472	52.6861	3	hs
878	4011	878	878	B	2810	3097	598	0.5939	0.4664	-0.0651	-0.5413	150.311	169.854	146.411	3	hs
879	4011	879	879	A	1094	2790	802	0.644	-0.4901	0.0489	-0.5085	258.177	-1.2952	142.317	3	hs
880	4011	880	880	B	3382	1280	986	0.6303	-0.0879	-0.507	-0.4898	48.1686	90.5025	159.36	3	hs
881	4011	881	881	A	3062	3057	742	0.7829	0.1302	0.4753	0.4791	147.891	-18.4257	27.1833	3	hs
882	4011	882	882	B	1273	1278	1008	0.7469	-0.5207	-0.035	0.5226	446.286	145.909	21.3694	1	hs
883	4011	883	883	A	1633	2334	592	0.6262	0.6274	0.5675	0.0418	144.411	124.868	7.7123	2	hs
884	4011	884	884	B	2749	1082	638	0.5939	0.0028	0.4758	0.4393	445.832	109.731	158.376	3	hs
885	4011	885	885	A	1155	1596	960	0.8645	0.483	-0.0754	-0.4704	447.654	-16.4985	65.2256	1	hs
886	4011	886	886	B	2121	2696	779	0.7384	-0.5576	0.3995	0.0608	603.351	172.463	90.1944	3	hs
887	4011	887	887	A	2779	738	888	0.6859	0.0616	0.326	0.5101	140.571	62.5055	67.8652	3	hs
889	4011	889	889	A	2936	2237	888	0.7029	0.4941	-0.4641	-0.0137	143.269	36.3163	33.5782	3	hs
890	4011	890	890	B	3268	2542	580	0.6699	0.0154	-0.463	-0.4257	332.437	200.72	89.0448	3	hs
891	4011	891	891	A	3517	1757	788	0.7214	0.002	0.5373	0.5042	-167.883	91.2874	22.79	1	hs
892	4011	892	892	B	870	1700	752	0.7477	0.4972	0.3115	-0.0399	-54.8658	21.6866	84.0315	3	hs
893	4011	893	893	A	2012	1434	992	0.7435	0.485	-0.487	-0.0119	166.597	17.7179	37.9913	3	hs
894	4011	894	894	B	2990	3214	614	0.6114	-0.1996	0.5152	0.4963	-74.5714	-38.5678	145.318	1	hs
896	4011	896	896	B	2414	2462	927	0.7382	0.5238	-0.5285	-0.0604	-31.3942	-28.6966	140.007	3	hs
897	4011	897	897	A	3130	1832	964	0.6427	0.4753	-0.5321	-0.1121	-20.4028	187.279	131.629	3	hs
898	4011	898	898	B	2568	868	791	0.4764	-0.4844	-0.4722	-0.0317	-111.572	36.3905	34.4011	1	hs
899	4011	899	899	A	3332	932	1022	0.5513	-0.1367	0.4587	-0.4832	168.143	-52.1387	40.247	1	hs
900	4011	900	900	B	1092	1214	619	0.5612	0.471	0.5097	-0.0436	-20.42	-4.7205	109.259	3	hs
901	4011	901	901	A	3231	2662	703	0.6295	0.5323	-0.0437	0.5172	-94.5972	-150.465	48.7307	1	hs
902	4011	902	902	B	2364	2891	634	0.6696	-0.5522	-0.0113	0.5142	170	-32.8179	173.863	1	hs
903	4011	903	903	A	3041	3169	806	0.5693	0.4669	-0.4273	0.0675	142.563	-48.2472	143.369	1	hs
904	4011	904	904	B	2116	954	782	0.6521	-0.3538	-0.5208	0.0231	57.9915	135.021	35.3516	3	hs
905	4011	905	905	A	559	437	953	0.6794	0.4687	-0.0465	-0.4692	172.58	-10.7507	24.6316	3	hs
906	4011	906	906	B	727	514	926	0.5739	-0.5218	-0.0033	-0.5157	84	4.5002	45.1421	1	hs
907	4011	907	907	A	1858	3272	956	0.6598	-0.5729	-0.508	-0.4703	-44.4285	106.166	127.216	1	hs
908	4011	908	908	B	1649	3030	824	0.694	-0.5148	0.1284	-0.166	-78.8143	198.287	19.5093	2	hs
909	4011	909	909	A	864	2250	612	0.7801	0.0058	0.5488	-0.4607	253.589	31.9279	98.7634	3	hs
910	4011	910	910	B	1213	1470	868	0.8605	0.5105	0.001	-0.5043	173.32	32.176	77.8982	3	hs
911	4011	911	911	A	2584	1892	1000	0.7982	0.5035	-0.4667	-0.0388	67.3942	-19.2794	152.058	1	hs
912	4011	912	912	B	3451	1116	794	0.533	0.5057	0.4979	0.0827	133.143	-38.1004	23.8165	3	hs
913	4011	913	913	A	1073	2438	662	0.7956	0.4648	0.0464	0.4551	-98.5628	146.452	115.813	3	hs
914	4011	914	914	B	2028	3276	626	0.6113	-0.4299	0.2391	0.4992	376.251	2.2746	134.213	3	hs
915	4011	915	915	A	2628	843	780	0.5421	-0.3395	0.1961	0.4583	178.983	170.36	155.223	3	hs
916	4011	916	916	B	1235	1914	654	0.7673	-0.4746	-0.0011	-0.4731	-8.6886	-32.9306	102.192	3	hs
917	4011	917	917	A	597	432	708	0.6964	0.0014	-0.5406	-0.5041	-144.26	15.8101	24.6374	1	hs
918	4011	918	918	B	2666	1561	647	0.5982	-0.5171	-0.0522	-0.4975	256.714	137.61	131.149	3	hs
919	4011	919	919	A	1573	1276	672	0.6036	-0.5676	-0.4745	-0.1381	-56.5543	188.945	124.761	1	hs
920	4011	920	920	B	1077	1613	713	0.8477	0.4734	-0.0489	0.4594	76.4371	126.987	103.846	3	hs
921	4011	921	921	A	3410	3250	934	0.7219	-0.419	-0.0133	-0.4406	-237.797	181.272	152.023	3	hs
922	4011	922	922	B	1109	2496	896	0.586	-0.1659	0.0673	0.5331	365.949	167.778	151.473	3	hs
923	4011	923	923	A	3468	1563	882	0.5636	0.4748	-0.5219	-0.0111	168.117	5.818	60.8069	1	hs
924	4011	924	924	B	1038	1842	856	0.6211	-0.5275	-0.4966	0.0271	199.143	195.801	153.86	1	hs
925	4011	925	925	A	2140	1763	696	0.7552	0.4991	0.5031	-0.0243	380.286	121.032	149.107	3	hs
928	4011	928	928	B	1736	1602	974	0.6763	-0.5529	-0.0146	-0.132	121.571	72.4352	30.1741	1	hs
929	4011	929	929	A	1138	2740	673	0.6761	-0.4056	-0.1228	0.4965	381.42	138.947	9.9688	3	hs
930	4011	930	930	B	2604	2941	754	0.6491	0.0314	0.5333	0.0989	147.143	199.476	18.6897	3	hs
931	4011	931	931	A	924	1672	971	0.7034	0.4285	-0.0495	0.4536	314.151	165.622	29.6545	3	hs
932	4011	932	932	B	823	300	804	0.7291	-0.5153	-0.0898	0.4864	638.663	142.388	33.0668	1	hs
933	4011	933	933	A	2618	2870	888	0.5698	0.485	-0.0185	-0.4549	-98.1172	202.021	152.602	3	hs
934	4011	934	934	B	2602	2642	802	0.5797	0.5074	-0.4875	0.0373	315.84	222.937	24.1509	3	hs
935	4011	935	935	A	1104	1880	751	0.5984	-0.3056	0.1746	-0.533	-80.5114	38.6255	83.3488	3	hs
936	4011	936	936	B	1408	1663	768	0.5412	0.1093	-0.5664	0.4995	419.403	192.083	89.986	3	hs
937	4011	937	937	A	884	2785	870	0.6268	-0.6678	0.0242	-0.6019	290.429	-75.78	179.737	1	hs
938	4011	938	938	B	3044	2484	798	0.4977	-0.0572	0.458	0.4609	285.84	137.919	85.4249	3	hs
939	4011	939	939	A	1592	2304	700	0.6494	0.5374	0.4418	-0.0816	-192.386	-10.0604	61.8491	3	hs
940	4011	940	940	B	2899	2847	590	0.8299	-0.0348	-0.5735	-0.5281	274.428	221.336	85.452	3	hs
942	4011	942	942	B	1724	930	650	0.565	-0.4779	-0.4594	-0.0198	23.2857	-5.6894	61.1042	3	hs
943	4011	943	943	A	894	420	877	0.7615	-0.4544	0.0758	-0.4297	278.151	25.9285	66.6952	3	hs
944	4011	944	944	B	983	1165	838	0.6179	0.4804	0.01	-0.4825	439.983	230.73	83.5953	3	hs
945	4011	945	945	A	1558	1710	892	0.3891	0.0935	-0.501	-0.5658	-21.3029	216.422	144.561	2	hs
946	4011	946	946	B	2010	1190	790	0.6388	-0.4831	-0.0026	-0.4617	170.589	-19.8311	119.579	1	hs
947	4011	947	947	A	2081	1870	754	0.8703	0.0123	0.4804	-0.4829	279.16	-53.2436	107.326	2	hs
948	4011	948	948	B	2575	1240	838	0.6608	-0.4671	0.0661	0.4822	418.663	171.191	146.957	3	hs
950	4011	950	950	B	1510	2472	992	0.6465	0.4797	-0.4913	0.0693	219.009	33.9264	156.782	1	hs
951	4011	951	951	A	2363	3304	878	0.6125	-0.1652	-0.365	0.5215	-152.269	89.9226	24.1843	1	hs
952	4011	952	952	B	2906	2874	780	0.6435	-0.0145	-0.5009	0.2407	-3.6886	-6.8421	118.784	3	hs
953	4011	953	953	A	1910	2604	754	0.5796	-0.4568	-0.5021	-0.0016	392.714	11.7223	108.034	2	hs
955	4011	955	955	A	1768	2655	972	0.6796	-0.5094	-0.0471	0.4781	540.269	217.722	77.5415	3	hs
956	4011	956	956	B	2196	843	684	0.7975	0.5963	-0.4717	0.6031	-129.537	155.779	93.3122	1	hs
957	4011	957	957	A	1824	2608	1014	0.6048	-0.064	-0.5323	0.2034	-88.26	4.9775	35.3628	1	hs
958	4011	958	958	B	3242	2647	600	0.6059	0.0106	-0.4663	-0.4658	252.766	94.5271	156.375	3	hs
959	4011	959	959	A	909	2413	648	0.6512	0.4423	-0.4347	0.0802	320.529	31.7883	42.9062	1	hs
960	4011	960	960	B	3275	1180	836	0.5314	0.4933	0.3419	0.3983	74.74	159.897	56.2787	1	hs
961	4011	961	961	A	2586	3184	602	0.6262	0.4802	-0.0066	-0.4457	170.571	-156.993	57.1663	1	hs
962	4011	962	962	B	3111	1368	884	0.752	-0.5307	-0.4532	0.0128	200.034	190.231	121.742	2	hs
963	4011	963	963	A	867	424	714	0.4994	-0.045	0.5728	-0.423	106.883	82.716	15.6576	3	hs
964	4011	964	964	B	1934	922	1008	0.5233	-0.506	-0.4734	0.0327	-45.1342	-177.93	65.4277	1	hs
965	4011	965	965	A	1652	372	824	0.6025	-0.5622	0.009	-0.5035	270.814	-14.3012	43.6902	1	hs
966	4011	966	966	B	505	362	990	0.649	0.4914	-0.4784	0.0033	336.857	60.3504	154.731	1	hs
967	4011	967	967	A	1520	1204	858	0.6241	-0.5264	0.0052	0.5287	269.688	-4.3218	143.359	3	hs
968	4011	968	968	B	2776	1933	670	0.6893	-0.2738	0.4844	0.1529	92.1257	190.006	31.687	3	hs
970	4011	970	970	B	981	2058	1008	0.566	-0.6003	0.0283	-0.5249	277.554	56.3819	86.7319	3	hs
971	4011	971	971	A	2951	2150	640	0.4235	-0.5864	0.5198	0.0351	232.454	202.791	49.4662	3	hs
972	4011	972	972	B	2562	3133	580	0.6412	-0.0934	0.563	-0.4904	165.983	79.1888	20.7332	1	hs
973	4011	973	973	A	3467	1805	734	0.5243	0.5312	-0.1493	0.5464	194.42	148.06	3.8333	1	hs
974	4011	974	974	B	1718	2888	887	0.6739	-0.4952	-0.5392	-0.023	91.4714	173.345	115.551	1	hs
975	4011	975	975	A	1466	2320	925	0.6107	0.0601	0.4731	0.4396	-5.4457	-54.9484	39.5339	3	hs
976	4011	976	976	B	1188	1182	845	0.5936	0.3635	0.555	0.0661	88.8485	107.375	134.156	3	hs
978	4011	978	978	B	3347	1620	962	0.7712	0.4947	-0.4596	0.0169	289.437	8.257	122.344	1	hs
979	4011	979	979	A	2908	2648	962	0.5433	0.5488	0.4936	0.0129	-88.84	-15.3126	127.24	3	hs
980	4011	980	980	B	1770	2126	707	0.5694	0.4772	-0.0607	-0.4444	367.529	198.088	44.7217	1	hs
981	4011	981	981	A	3310	1996	630	0.643	-0.5432	0.0068	0.4764	-98.5371	31.5963	41.9793	1	hs
982	4011	982	982	B	1209	894	662	0.4887	-0.5385	0.1291	0.0129	352.091	72.6707	163.494	2	hs
983	4011	983	983	A	1613	1560	620	0.5877	0.7053	0.0577	-0.1142	155.571	-24.06	57.4525	3	hs
984	4011	984	984	B	799	2406	936	0.4535	-0.0807	0.5145	0.5121	194.017	22.3601	88.216	1	hs
985	4011	985	985	A	2428	2932	694	0.7085	-0.0806	-0.5582	-0.5237	-40.32	170.141	83.3714	1	hs
986	4011	986	986	B	1353	3486	626	0.7311	0.5042	-0.5213	0.023	8.2857	4.6607	143.66	1	hs
987	4011	987	987	A	1566	240	802	0.6803	-0.4939	-0.4074	-0.312	278.571	102.323	128.35	3	hs
988	4011	988	988	B	1081	736	1046	0.6542	0.507	0.0531	-0.5229	295.723	-26.0217	46.4385	1	hs
989	4011	989	989	A	2518	1982	772	0.5447	-0.142	0.5391	-0.5126	431.706	-43.341	173.614	3	hs
990	4011	990	990	B	2364	1554	826	0.6811	0.4517	-0.1386	0.439	-59.8915	-174.708	144.79	1	hs
991	4011	991	991	A	2748	1761	846	0.6052	-0.4931	-0.5109	0.011	-9.7057	164.942	150.821	3	hs
992	4011	992	992	B	2433	1441	780	0.7271	0.07	-0.4869	0.4669	269.009	-78.5726	151.971	2	hs
994	4011	994	994	B	714	238	1027	0.4937	-0.5688	0.4883	0.3208	-45.2428	52.7393	152.374	1	hs
996	4011	996	996	B	1615	2300	796	0.6042	0.4978	-0.5315	0.0596	-8.42	-17.0197	135.262	1	hs
997	4011	997	997	A	3034	644	929	0.5568	0.5062	0.4885	-0.416	489.411	-28.7321	32.3443	3	hs
998	4011	998	998	B	2172	1246	846	0.5495	0.5615	-0.0046	-0.5287	-172.84	129.028	104.499	1	hs
999	4011	999	999	A	1220	2827	618	0.3748	0.1036	0.6215	-0.5719	31.5628	-113.182	8.006	1	hs
1000	4011	1000	1000	B	1237	1729	728	0.6177	-0.572	0.1139	0.4832	57.7314	148.305	119.383	1	hs
1001	4011	1001	1001	A	1584	1781	968	0.6581	0.4386	-0.4705	0.3762	475.377	118.072	49.675	3	hs
1003	4011	1003	1003	A	2586	597	902	0.7021	0.5226	0.4272	0.4818	185.294	178.492	124.573	3	hs
1004	4011	1004	1004	B	1051	3140	852	0.5077	-0.4235	-0.3628	-0.2916	290.866	110.012	178.972	1	hs
1005	4011	1005	1005	A	1822	1062	850	0.5244	0.5972	-0.1706	0.1297	27.3286	40.2347	151.403	3	hs
1006	4011	1006	1006	B	1504	1265	878	0.528	0.5725	-0.0348	0.5294	87.1343	163.556	83.1584	1	hs
1007	4011	1007	1007	A	3331	944	1046	0.5088	-0.4966	-0.4708	-0.0219	-122.277	-132.038	149.712	1	hs
1008	4011	1008	1008	B	2080	920	800	0.6138	0.5323	0.5603	0.047	345.126	191.999	38.3801	1	hs
1009	4011	1009	1009	A	3304	2036	828	0.3998	-0.3433	-0.5082	-0.5354	130.143	-176.624	58.715	1	hs
1010	4011	1010	1010	B	1370	1136	909	0.5678	0.4593	0.4837	-0.0929	-342.663	-39.7983	39.6665	3	hs
1011	4011	1011	1011	A	964	1326	1032	0.6911	0.5416	-0.4599	-0.4469	488.831	118.23	65.4203	1	hs
1012	4011	1012	1012	B	1585	1238	954	0.5085	0.4617	-0.514	-0.0529	-34.4629	32.9936	36.2146	1	hs
1013	4011	1013	1013	A	3435	3282	752	0.348	0.0097	0.0755	-0.5571	339.832	239.894	35.8899	3	hs
1014	4011	1014	1014	B	3021	1282	913	0.6409	0.5318	0.5009	-0.0196	115.857	-31.663	35.883	3	hs
1015	4011	1015	1015	A	2485	2108	808	0.5456	-0.6308	-0.3952	-0.2178	493.511	67.0689	74.495	3	hs
1016	4011	1016	1016	B	3447	3044	792	0.6103	0.5379	-0.0318	0.5085	46	-6.9142	13.7074	3	hs
1017	4011	1017	1017	A	1565	3051	936	0.7469	0.478	-0.4434	0.0137	13.8143	134.308	89.9213	1	hs
1018	4011	1018	1018	B	670	1630	1028	0.7547	-0.5175	-0.5295	-0.0516	232.126	139.897	163.194	2	hs
1020	4011	1020	1020	B	1216	1444	784	0.5205	0.5605	-0.1699	0.0705	-127.251	-127.954	58.8322	1	hs
1021	4011	1021	1021	A	1029	1046	878	0.4262	-0.0544	-0.4955	0.5385	267.931	81.7537	27.6579	1	hs
1023	4011	1023	1023	A	2608	1588	948	0.6	0.4964	0.5023	-0.0175	-176.226	-76.7299	142.968	3	hs
1025	4011	1025	1025	A	2308	1204	703	0.6168	-0.4525	-0.0127	0.4381	-162.269	1.1671	27.4173	1	hs
1026	4011	1026	1026	B	1907	2262	836	0.4628	-0.547	0.4606	-0.0317	67.1857	172.02	110.852	3	hs
1027	4011	1027	1027	A	2450	2945	732	0.7177	0.4616	-0.4473	-0.4417	188.277	36.6027	35.3422	3	hs
1028	4011	1028	1028	B	1864	670	908	0.5826	-0.6405	-0.0546	-0.5187	83.4629	146.377	98.3174	3	hs
1029	4011	1029	1029	A	1800	2505	970	0.6732	-0.4819	-0.0472	0.4795	10.8314	-142.76	133.716	1	hs
1031	4011	1031	1031	A	1722	2058	646	0.5939	-0.5789	0.0748	-0.5152	523.849	6.6656	21.5517	3	hs
1032	4011	1032	1032	B	2636	978	644	0.6978	-0.2795	0.5319	0.1192	21.0429	3.3168	60.6487	3	hs
1033	4011	1033	1033	A	1259	2586	850	0.4775	0.5725	0.0504	0.0011	-38.3114	-61.445	152.017	3	hs
1034	4011	1034	1034	B	1368	1748	788	0.5939	0.3916	-0.4656	-0.5403	268.597	223.735	160.589	3	hs
1035	4011	1035	1035	A	2623	1890	656	0.4392	0.5759	-0.0795	0.479	204.017	5.9689	13.3488	1	hs
1036	4011	1036	1036	B	1006	1548	661	0.6002	-0.4948	0.0327	0.4672	1.8314	17.7535	114.991	1	hs
1037	4011	1037	1037	A	2807	2690	674	0.4982	-0.5229	-0.4897	-0.1064	521.806	-11.3835	50.3649	2	hs
1038	4011	1038	1038	B	2056	842	976	0.6006	0.0506	-0.5378	-0.5098	-93.8143	205.7	85.5331	3	hs
1039	4011	1039	1039	A	2995	2052	645	0.3573	-0.5833	0.423	-0.1617	245.706	2.5657	63.5325	1	hs
1040	4011	1040	1040	B	1170	1452	664	0.5733	0.5648	0.1032	-0.5121	236.571	141.847	58.3053	3	hs
1041	5003	1041	1041	A	2481	1594	820	0.8293	0.0766	0.4599	0.4484	26.1857	73.3583	158.166	1	hs
1042	5003	1042	1042	B	1196	2344	760	0.9065	0.6202	0.5522	0.0191	108.588	-110.868	14.4849	1	hs
1043	5003	1043	1043	A	613	1704	892	0.7302	0.0325	-0.5271	0.4784	155.589	156.907	28.1688	3	hs
1044	5003	1044	1044	B	2943	1354	877	0.9066	-0.3584	-0.1734	-0.4701	280.134	37.1221	112.086	3	hs
1045	5003	1045	1045	A	1760	3126	476	0.977	-0.3395	0.3629	-0.2994	51.2772	-41.6501	175.468	2	hs
1047	5003	1047	1047	A	928	2779	836	0.761	-0.0888	-0.5135	-0.3166	121.572	260.621	28.0936	3	hs
1048	5003	1048	1048	B	3396	1518	880	0.8338	0.0411	0.4526	0.4114	83.7057	-57.055	29.2255	3	hs
1049	5003	1049	1049	A	1290	1846	765	0.7776	0.4757	0.4851	-0.2122	26.9915	-5.5286	127.475	3	hs
1051	5003	1051	1051	A	2452	2316	868	0.8136	-0.5295	-0.0188	-0.4977	-93.8486	44.7741	165.614	1	hs
1052	5003	1052	1052	B	2841	1418	779	0.7115	-0.4902	-0.4692	-0.0152	158.571	23.7632	35.7601	1	hs
1053	5003	1053	1053	A	834	2704	829	0.5553	0.5432	0.0438	0.5664	176.294	18.7962	4.4626	3	hs
1054	5003	1054	1054	B	1725	3024	710	0.7233	-0.493	0.1222	0.4836	97.4543	-16.8309	76.0181	3	hs
1055	5003	1055	1055	A	2645	1394	827	0.7172	0.5571	0.4833	0.021	-2.4115	-13.469	135.937	3	hs
1056	5003	1056	1056	B	832	3019	566	0.6487	0.4584	0.4741	-0.0422	117.58	-117.87	38.8192	1	hs
1057	5003	1057	1057	A	1692	2044	699	0.6991	-0.0001	0.4622	0.493	257.589	102.961	145.088	3	hs
1058	5003	1058	1058	B	3251	3063	732	0.6686	0.374	-0.0919	-0.5037	110.749	-18.0868	47.9457	3	hs
1059	5003	1059	1059	A	3496	2127	697	0.9	0.4573	-0.0098	-0.4437	411.797	242.59	83.5503	3	hs
1060	5003	1060	1060	B	1743	3123	752	0.7788	0.4438	0.0462	0.4745	299.84	9.8507	25.7191	3	hs
1061	5003	1061	1061	A	1658	2898	586	0.7217	-0.3687	0.312	0.3863	-4.68	8.1916	84.3277	3	hs
1062	5003	1062	1062	B	2706	3058	552	0.635	0.6143	0.5942	-0.563	58.9743	146.977	34.5976	1	hs
1063	5003	1063	1063	A	2036	2045	802	0.5308	-0.1695	0.5001	-0.1315	-12	174.351	161.672	3	hs
1064	5003	1064	1064	B	778	3014	712	0.5817	-0.069	-0.5471	-0.4855	438.654	56.0586	11.1155	1	hs
1065	5003	1065	1065	A	2313	1628	652	0.7525	-0.051	-0.4727	-0.4585	463.814	128.044	72.1495	3	hs
1066	5003	1066	1066	B	2233	3006	738	0.6225	0.4524	-0.4955	-0.1057	-222.671	206.44	43.0135	3	hs
1067	5003	1067	1067	A	2093	3228	721	0.5574	0.0305	-0.4718	0.4692	68.9571	38.2052	152.822	1	hs
1068	5003	1068	1068	B	3116	896	1020	0.5202	0.5516	-0.0481	-0.506	-136.209	159.417	141.488	1	hs
1071	5003	1071	1071	A	558	2219	800	0.5651	-0.5359	0.1563	-0.2216	547.823	18.0265	84.4567	3	hs
1074	5004	1074	1074	B	2122	2748	668	0.8054	-0.0944	-0.4969	-0.4596	96.32	-77.874	29.2973	1	hs
1075	5004	1075	1075	A	2272	364	992	0.7988	0.4485	-0.0474	-0.4287	284.446	220.942	150.981	2	hs
1076	5004	1076	1076	B	1803	2682	636	0.8715	-0.5531	-0.0412	0.5337	350.529	211.946	174.118	1	hs
1077	5004	1077	1077	A	2034	1774	798	0.8349	-0.5744	-0.554	-0.5249	503.546	60.1947	31.8522	3	hs
1078	5004	1078	1078	B	2160	2338	848	0.5788	0.4871	0.0774	0.4642	-113.823	125.14	150.157	3	hs
1079	5004	1079	1079	A	766	1622	880	0.7314	0.4801	-0.517	0.0044	196.697	66.0125	30.0631	3	hs
1080	5004	1080	1080	B	2749	1400	960	0.5511	-0.5239	0.0376	0.4569	294.16	29.532	115.237	2	hs
1081	5004	1081	1081	A	1302	1490	952	0.7234	0.5201	0.2165	-0.1511	-20.8228	177.825	120.591	1	hs
1082	5004	1082	1082	B	412	1630	741	0.556	-0.5337	-0.5336	-0.0041	362.554	168.653	120.945	1	hs
1083	5004	1083	1083	A	3143	2770	585	0.6325	-0.2084	0.5295	0.232	574.083	35.6056	22.0169	1	hs
1084	5004	1084	1084	B	2904	1363	748	0.8844	0.4285	-0.0742	-0.464	341.294	210.029	65.0222	3	hs
1085	5004	1085	1085	A	1878	1111	828	0.7255	-0.4857	0.0552	-0.4544	140.74	165.035	25.3398	1	hs
1086	5004	1086	1086	B	430	800	934	0.7995	0.4698	-0.0655	0.4614	115.74	-56.0066	88.6367	3	hs
1087	5005	1087	1087	A	2606	724	924	0.8006	0.5761	-0.5157	-0.0665	253.446	-14.1243	149.419	3	hs
1088	5005	1088	1088	B	3314	2557	758	0.714	-0.5757	-0.0391	0.5362	-7.3686	182.629	160.603	3	hs
1089	5005	1089	1089	A	1098	2580	900	0.5022	0.5689	0.5133	-0.5021	167.32	191.618	108.022	2	hs
1090	5005	1090	1090	B	1341	2363	716	0.7688	-0.5192	0.0277	0.5158	534.234	137.69	95.4433	3	hs
1091	5005	1091	1091	A	2704	308	1115	0.4211	0.6239	-0.4676	0.0316	-24.9572	-40.4565	144.053	1	hs
1092	5005	1092	1092	B	1555	1519	995	0.6541	-0.5531	0.2023	0.3483	87.4457	-37.2342	67.0905	1	hs
1093	5005	1093	1093	A	2772	2871	510	0.4511	0.4409	0.5998	0.5991	17.2942	251.715	1.869	2	hs
1094	5005	1094	1094	B	2618	2392	778	0.7092	0.1057	0.6627	0.5025	100.403	-20.5871	92.9742	1	hs
1095	5005	1095	1095	A	2989	2620	918	0.5241	0.2258	-0.1464	0.5596	-17.9914	24.0285	146.267	2	hs
1097	5006	1097	1097	A	1464	3328	522	0.8615	0.481	-0.4436	0.0185	312.874	221.443	28.951	1	hs
1098	5006	1098	1098	B	2974	644	802	0.7658	0.5747	0.0307	0.5172	53.9657	173.345	174.716	1	hs
1099	5006	1099	1099	A	735	2861	491	0.6623	-0.5974	-0.1005	0.5148	4.8571	12.9673	159.41	1	hs
1100	5006	1100	1100	B	2741	1842	868	0.9429	-0.5965	-0.1265	-0.5381	182.26	-15.3967	86.0852	3	hs
1101	5006	1101	1101	A	2717	2706	720	0.6273	-0.0813	0.4773	0.4809	477.117	-87.6784	137.375	3	hs
1102	5006	1102	1102	B	672	2282	722	0.5892	-0.5378	0.0087	0.4694	163.463	176.291	43.0158	3	hs
1103	5006	1103	1103	A	2908	2006	742	0.8135	0.4583	0.047	-0.4343	196.286	131.796	23.1606	1	hs
1104	5006	1104	1104	B	2836	2622	678	0.7343	0.0357	0.4686	0.4791	374.966	135.921	147.954	1	hs
1106	5006	1106	1106	B	1366	2386	636	0.7769	-0.5108	0.5082	0.0414	252.646	-5.9997	109.522	3	hs
1107	5006	1107	1107	A	630	1249	772	0.7399	-0.0022	0.4714	0.5254	108.211	138.911	129.724	1	hs
1108	5006	1108	1108	B	2580	2810	554	0.4588	-0.5283	-0.0085	-0.5293	-143.823	173.82	4.991	1	hs
1109	5006	1109	1109	A	1678	322	942	0.5956	-0.0766	0.4434	-0.464	368.394	78.4184	152.78	2	hs
1110	5006	1110	1110	B	676	3134	456	0.6604	0.5239	0.0159	-0.4613	90.74	-19.0763	48.2571	2	hs
1111	5006	1111	1111	A	2272	2299	821	0.7449	-0.2023	-0.3521	0.5112	102.043	-40.2249	82.159	3	hs
1113	5006	1113	1113	A	2793	2198	830	0.6594	-0.593	0.5201	0.0343	-2.8143	82.8161	154.667	2	hs
1114	5006	1114	1114	B	2832	1740	946	0.6981	-0.4463	-0.4372	-0.0173	49.3029	-48.8416	32.4793	1	hs
1116	5006	1116	1116	B	1749	1422	886	0.6875	0.4878	0.4578	0.1513	449.394	-17.8572	139.684	3	hs
1117	5006	1117	1117	A	2394	2636	726	0.7762	-0.5767	0.5438	-0.0765	-157.672	69.5697	19.3354	1	hs
1118	5006	1118	1118	B	2233	1500	768	0.6364	0.1151	-0.4913	-0.4923	241	117.357	172.242	1	hs
1120	5006	1120	1120	B	1302	1009	772	0.7344	0.5521	-0.5579	-0.0145	176.251	176.746	144.149	2	hs
1122	5006	1122	1122	B	952	338	1094	0.5174	-0.2939	-0.5543	0.4925	12.2857	-32.8221	159.431	3	hs
1123	5006	1123	1123	A	2382	2378	642	0.7216	0.1247	0.4393	-0.4305	80.6972	135.082	28.8743	2	hs
1124	5006	1124	1124	B	2517	3105	670	0.6452	0.5198	0.5081	-0.0073	46.68	137.385	123.999	1	hs
1126	5006	1126	1126	B	2011	2976	446	0.6006	-0.5096	-0.4716	0.0087	32.58	26.8213	140.228	3	hs
1127	5006	1127	1127	A	482	2164	748	0.6064	0.5426	-0.5062	0.118	117.203	51.8606	32.987	1	hs
1128	5006	1128	1128	B	1936	3235	706	0.5025	0.4283	-0.1512	0.4378	98.0172	104.483	36.1492	1	hs
1129	5006	1129	1129	A	2201	2904	612	0.6327	0.0115	0.3594	-0.493	-148.623	-114.185	34.2543	1	hs
1130	5006	1130	1130	B	624	2562	732	0.7586	0.5299	-0.0958	0.4506	486.58	-63.2622	88.7163	3	hs
1131	5006	1131	1131	A	1218	1186	868	0.4108	0.0398	-0.701	0.0584	335.589	157.961	37.7246	2	hs
1132	5006	1132	1132	B	2357	3001	690	0.784	0.5666	-0.0572	-0.4393	76.4457	-47.2416	96.7668	3	hs
1133	5006	1133	1133	A	465	2128	774	0.6669	-0.576	0.5621	-0.3159	490.823	38.1663	32.145	1	hs
1134	5006	1134	1134	B	2841	489	1000	0.7215	0.5056	0.5623	-0.3014	170.008	-27.0386	143.518	3	hs
1136	5006	1136	1136	B	2360	2449	736	0.6436	-0.5523	-0.4872	-0.0687	189.411	93.6183	35.677	1	hs
1137	5006	1137	1137	A	1683	1936	857	0.5983	-0.5443	0.5845	-0.504	348.134	193.272	80.3361	2	hs
1138	5006	1138	1138	B	448	1797	737	0.745	-0.0154	-0.4933	-0.4829	139.723	3.794	10.855	1	hs
1139	5006	1139	1139	A	849	2336	837	0.6017	0.0607	-0.4475	0.4519	-80.1514	235.465	67.5024	2	hs
1140	5006	1140	1140	B	2568	2003	928	0.7722	-0.2674	-0.2313	-0.502	-100.26	-52.9244	97.1501	3	hs
1142	5006	1142	1142	B	769	576	842	0.4711	-0.4151	-0.0603	0.5185	119.412	-26.3038	19.3906	1	hs
1143	5006	1143	1143	A	811	876	751	0.6195	0.4713	0.0885	-0.4649	22.3028	123.718	62.1436	1	hs
1144	5006	1144	1144	B	3417	282	1090	0.6076	0.0089	-0.5263	-0.0484	241.966	142.655	65.5126	1	hs
1145	5006	1145	1145	A	2641	2779	587	0.8575	-0.0583	0.5112	-0.5063	363.26	-64.2272	97.2665	3	hs
1146	5006	1146	1146	B	2222	1040	798	0.8798	-0.515	-0.0571	0.4846	75.7057	-49.0088	98.3543	3	hs
1147	5006	1147	1147	A	858	366	948	0.4577	0.63	-0.6405	0.5376	-65.5628	-24.8311	74.358	1	hs
1148	5006	1148	1148	B	796	1768	700	0.4461	0.4899	-0.084	-0.5066	173.311	28.5435	66.0557	2	hs
1149	5006	1149	1149	A	671	2644	772	0.7039	-0.0296	-0.5033	0.4599	96.5714	107.481	28.3799	3	hs
1150	5006	1150	1150	B	2160	523	966	0.7272	-0.4445	0.043	0.4674	6.9	213.086	149.84	1	hs
1151	5006	1151	1151	A	1230	3028	706	0.6124	0.0911	-0.3923	0.5328	91.4115	136.582	69.6944	1	hs
1152	5006	1152	1152	B	1247	2528	664	0.7488	-0.5079	0.5531	-0.0129	381.403	27.3756	151.581	3	hs
1153	5006	1153	1153	A	1519	241	1063	0.6428	-0.0903	-0.4662	0.4372	103.177	-49.0656	137.886	3	hs
1154	5006	1154	1154	B	792	2763	794	0.442	0.1796	-0.5948	0.0943	128.243	177.395	135.906	1	hs
1155	5006	1155	1155	A	1069	1012	924	0.4464	0.482	-0.4727	-0.2306	131.714	41.6109	134.381	3	hs
1157	5006	1157	1157	A	993	2426	730	0.5677	-0.5481	0.3845	0.1906	318.874	37.892	140.021	3	hs
1158	5006	1158	1158	B	1120	1350	904	0.3454	-0.5197	0.5024	0.0719	282	4.259	125.91	1	hs
1159	5006	1159	1159	A	2520	3062	560	0.706	-0.0254	-0.4835	-0.4433	192.151	73.5255	147.512	1	hs
1160	5006	1160	1160	B	1512	237	988	0.2886	0.0294	-0.4946	-0.4916	19.7572	-131.437	15.9718	1	hs
1161	5007	1161	1161	A	2318	1047	834	1.1	-0.4424	-0.4802	-0.4506	55	221.288	93.6995	3	hs
1164	5007	1164	1164	B	368	1824	905	0.6422	-0.4617	0.4729	-0.1562	-157.411	148.99	25.0656	1	hs
1165	5007	1165	1165	A	1749	1528	688	0.4787	-0.0245	-0.5785	0.6005	251.671	184.804	0.5195	3	hs
1166	5007	1166	1166	B	2446	660	1128	0.8101	0.0098	-0.4902	0.4741	-198.663	22.8699	87.8048	3	hs
1167	5007	1167	1167	A	3513	2088	865	0.7188	-0.5863	-0.1531	0.4961	268.689	214.103	75.8855	3	hs
1168	5007	1168	1168	B	3358	1524	1010	0.668	-0.5796	-0.2117	0.1544	-38.2343	-46.4674	19.5563	1	hs
1169	5007	1169	1169	A	3097	830	984	0.6448	-0.2511	-0.7355	0.7148	403.017	-46.8084	28.6925	3	hs
1170	5007	1170	1170	B	1902	1264	964	0.9536	0.3143	0.2367	-0.2514	272.437	177.149	85.4419	1	hs
1171	5007	1171	1171	A	1502	2767	478	0.676	0.0906	-0.5294	0.5015	-171.874	62.0445	18.3423	1	hs
1172	5007	1172	1172	B	548	1845	736	0.8594	-0.4432	0.6615	0.3147	306.377	-9.724	95.6432	1	hs
1173	5007	1173	1173	A	1492	3158	652	0.5933	-0.5269	-0.4709	-0.0804	41	-28.9916	133.367	2	hs
1174	5007	1174	1174	B	2929	764	882	0.8228	0.4906	0.0645	-0.4856	140.84	198.131	46.7405	3	hs
1175	5007	1175	1175	A	2337	2310	830	0.5456	0.363	0.0658	0.4688	168.537	-23.2664	156.921	1	hs
1176	5007	1176	1176	B	1324	2063	932	0.6416	-0.171	-0.013	-0.5416	83.1515	17.1508	38.9552	2	hs
1179	5007	1179	1179	A	1468	2742	542	0.4812	-0.5974	-0.511	0.0614	156.16	110.421	23.8166	2	hs
1180	5007	1180	1180	B	1197	1258	784	0.5594	0.5174	0.0176	0.5435	-87.9743	181.857	44.179	3	hs
1181	5007	1181	1181	A	1615	1247	1017	0.6141	0.4793	-0.4923	-0.0334	373.857	25.9574	143.328	3	hs
1182	5008	1182	1182	B	3028	1736	772	0.6891	0.1736	0.2859	0.5197	260.429	117.909	158.13	3	hs
1183	5008	1183	1183	A	2125	1476	802	0.869	-0.5189	0.053	-0.4847	20.0171	169.782	168.224	1	hs
1184	5008	1184	1184	B	2177	1500	822	0.844	0.0154	0.4345	-0.4269	171.891	55.3389	152.997	1	hs
1185	5008	1185	1185	A	2964	1316	781	0.965	-0.0714	-0.4819	-0.4743	187.311	242.94	76.403	3	hs
1186	5008	1186	1186	B	1867	1675	764	0.7127	0.5221	0.0634	0.4639	109.992	-60.4672	25.8714	3	hs
1187	5008	1187	1187	A	1302	2613	690	0.7171	0.1049	0.5306	0.4872	353.251	-49.5344	115.403	3	hs
1188	5008	1188	1188	B	1276	1542	856	0.6737	-0.5727	0.521	-0.0818	326.983	215.441	17.622	3	hs
1189	5008	1189	1189	A	781	3043	697	0.6454	-0.5756	-0.5188	0.041	357.546	141.464	134.971	2	hs
1190	5008	1190	1190	B	2951	1410	856	0.8032	-0.4645	0.5718	0.2588	205.32	-15.5045	67.9286	1	hs
1191	5008	1191	1191	A	3335	2283	777	0.5337	-0.225	0.4751	-0.4415	166.874	-76.8249	27.2017	3	hs
1192	5008	1192	1192	B	2860	2492	744	0.5453	0.5251	0.4806	0.3796	47.26	126.609	14.5512	1	hs
1193	5008	1193	1193	A	3011	1974	826	0.6287	0.569	-0.0921	0.1972	96.8486	-44.7298	119.211	3	hs
1195	5008	1195	1195	A	1044	1263	794	0.6975	0.4716	0.4876	0.0181	164.589	172.572	130.032	1	hs
1197	5009	1197	1197	A	1332	2674	589	0.8116	-0.1066	-0.4615	-0.4219	522.537	180.028	44.2691	2	hs
1199	5009	1199	1199	A	2184	3464	534	0.6798	0.5353	-0.1619	0.472	498.806	162.624	34.7149	1	hs
1200	5009	1200	1200	B	2481	441	980	0.5133	-0.043	0.5211	-0.5286	229.429	162.69	6.3449	3	hs
1201	5009	1201	1201	A	2318	1813	926	0.7278	0.3311	-0.5059	-0.3777	5.16	66.9112	128.608	1	hs
1202	5009	1202	1202	B	2524	3046	442	0.7148	0.1981	-0.3894	-0.4634	516.109	116.49	27.7153	2	hs
1203	5009	1203	1203	A	1268	2374	558	0.7744	0.489	-0.49	-0.0099	314.529	53.1056	149.045	3	hs
1204	5009	1204	1204	B	2424	1582	862	0.6398	-0.3559	-0.1262	-0.4965	262.697	-6.2544	113.187	1	hs
1205	5009	1205	1205	A	333	2830	752	0.7467	0.501	0.4914	0.4857	48.5714	37.3532	166.078	1	hs
1206	5009	1206	1206	B	1545	2849	624	0.7628	-0.4672	0.0699	-0.4522	306.252	-16.6755	148.256	3	hs
1207	5009	1207	1207	A	3180	1038	790	0.7569	-0.5094	-0.5024	-0.0119	114.411	151.248	44.8995	3	hs
1208	5009	1208	1208	B	2860	2999	643	0.5971	0.2387	0.565	0.0458	420.671	-52.9961	25.665	2	hs
1209	5010	1209	1209	A	3401	2289	572	0.7004	0.3558	-0.2053	-0.2736	140.749	-38.241	178.424	2	hs
1210	5010	1210	1210	B	1356	1701	950	0.6226	-0.0125	-0.4707	-0.4927	-186.554	-42.6183	9.083	3	hs
1211	5010	1211	1211	A	3015	2976	822	0.5712	0.6435	0.005	-0.5358	166.529	6.7738	166.316	2	hs
1212	5010	1212	1212	B	2303	1378	1184	0.7846	0.5688	-0.0538	0.5095	172.251	-19.9682	7.9477	1	hs
1213	5010	1213	1213	A	1925	2689	542	0.7659	0.0898	-0.4877	-0.4552	185.294	46.4947	24.9763	3	hs
1214	5010	1214	1214	B	3066	2901	646	0.4233	0.4714	0.0516	-0.4458	424.991	178.733	30.1246	3	hs
1215	5010	1215	1215	A	510	2153	804	0.8387	-0.5552	0.1033	-0.4864	-22.6886	181.255	167.301	3	hs
1216	5010	1216	1216	B	1535	2634	636	0.8232	0.4298	-0.0002	-0.4256	162.883	186.24	153.788	3	hs
1217	5010	1217	1217	A	2301	570	1040	0.5325	0.5089	0.0037	0.485	83.1171	190.681	163.911	1	hs
1220	5010	1220	1220	B	2106	560	1044	0.5573	0.488	-0.5388	-0.0456	75.1428	-12.6648	142.516	3	hs
1221	5010	1221	1221	A	1599	1899	584	0.4663	0.2875	0.6098	0.0372	108.017	143.767	27.2418	3	hs
1222	5010	1222	1222	B	2915	1210	852	0.6493	-0.015	-0.5477	0.5152	138.983	255.136	6.2828	3	hs
1224	5010	1224	1224	B	1863	695	922	0.612	-0.5024	-0.016	0.4566	-69.5457	163.226	148.889	3	hs
1225	5010	1225	1225	A	1993	2221	555	0.6806	-0.5112	0.5123	0.0013	455.294	260.169	22.2229	1	hs
1226	5010	1226	1226	B	2031	1185	764	0.6859	-0.3002	-0.1689	-0.4699	8.0172	10.8043	22.9825	2	hs
1227	5010	1227	1227	A	912	1600	744	0.7739	0.4802	-0.0122	0.4562	184.546	190.363	27.0686	3	hs
1228	5010	1228	1228	B	2409	1060	1068	0.6445	0.5423	0.1446	-0.5168	180.58	149.49	23.688	3	hs
1229	5010	1229	1229	A	1683	2686	634	0.6134	0.5276	0.5819	-0.1221	-70.6143	-161.817	161.964	1	hs
1230	5010	1230	1230	B	2795	1156	1092	0.4411	-0.6828	0.0092	0.516	472.68	166.626	171.552	3	hs
1231	5010	1231	1231	A	1056	1774	946	0.722	-0.3389	0.4514	-0.8954	55.5629	-63.6915	170.398	1	hs
1232	5010	1232	1232	B	1608	2309	1030	0.6374	0.493	-0.434	-0.027	212.991	29.625	145.193	2	hs
1233	5010	1233	1233	A	1120	2066	758	0.7418	0.5015	-0.0516	-0.452	181.563	212.585	151.03	2	hs
1234	5010	1234	1234	B	1575	1630	566	0.6997	-0.3849	-0.381	0.466	-225.511	193.99	14.4289	3	hs
1235	5010	1235	1235	A	3218	2654	550	0.578	-0.5685	-0.5383	-0.5759	-144.117	217.199	24.5832	1	hs
1236	5010	1236	1236	B	1800	568	884	0.7115	-0.0219	0.5575	-0.4828	296.429	71.5197	162.312	3	hs
1237	5010	1237	1237	A	618	2205	668	0.3715	-0.6528	-0.5652	-0.0548	48.7143	-137.647	10.1705	1	hs
1238	6001	1238	1238	B	2068	2024	770	0.5235	-0.0301	-0.5349	-0.5057	393.983	-83.2943	164.478	3	wt
1239	6002	1239	1239	A	2336	2880	869	0.6954	-0.0753	0.5769	-0.5427	452.403	-37.0592	90.0407	3	wt
1240	6002	1240	1240	B	2988	1643	812	0.643	-0.5167	-0.5155	0.0272	331.966	122.178	18.6082	2	wt
1241	6002	1241	1241	A	1348	198	851	0.7294	0.0404	0.4938	-0.4633	140.58	257.871	18.0891	3	wt
1242	6002	1242	1242	B	2797	601	750	0.567	-0.61	0.0181	0.5084	185.234	142.719	19.6556	3	wt
1243	6003	1243	1243	A	378	230	808	0.8675	-0.4701	0.06	0.4741	530.52	174.398	50.901	1	wt
1244	6003	1244	1244	B	3234	1306	750	0.6063	-0.4927	0.3837	-0.4516	448.654	215.953	121.903	2	wt
1246	6003	1246	1246	B	2876	246	898	0.5849	0.0285	-0.4695	0.5228	185.857	106.874	17.2002	3	wt
1247	6003	1247	1247	A	3224	567	896	0.5515	0.5282	-0.1975	0.4869	81.5458	211.921	30.3714	3	wt
1248	6003	1248	1248	B	3359	86	887	0.5817	0.4931	0.0092	-0.486	166.009	41.4833	21.4979	3	wt
1249	6003	1249	1249	A	2445	161	736	0.4026	0.0163	-0.1536	-0.5612	318.394	-46.3815	18.2222	3	wt
1250	6003	1250	1250	B	2112	700	861	0.5146	-0.4308	-0.0706	-0.4951	112.16	167.664	46.6998	3	wt
1251	6003	1251	1251	A	1708	2036	720	0.528	-0.566	-0.5036	0.0959	163.883	14.5906	57.9514	1	wt
1252	6003	1252	1252	B	1884	1145	850	0.6713	-0.5785	-0.543	0.0026	-74.3943	104.354	163.077	1	wt
1253	6003	1253	1253	A	448	751	760	0.5042	0.2405	-0.3013	-0.4896	-69.7315	-57.976	147.945	1	wt
1254	6004	1254	1254	B	2442	2051	806	0.7459	0.0632	-0.5497	-0.5463	-84.5543	-82.898	136.842	3	wt
1255	6004	1255	1255	A	1663	1121	718	0.6772	-0.6364	-0.5163	-0.7039	30.68	112.32	125.709	1	wt
1256	6004	1256	1256	B	637	2327	732	0.5849	-0.2936	-0.4793	0.2582	185.774	179.407	55.9546	3	wt
1257	6004	1257	1257	A	1879	3252	794	0.5394	0.3394	0.5237	0.0382	-193.386	173.155	129.796	3	wt
1258	6004	1258	1258	B	2232	1840	772	0.4507	-0.5567	-0.1064	0.4749	-119.966	-65.0473	154.077	1	wt
1259	6004	1259	1259	A	1663	2814	700	0.639	0.0395	0.4724	-0.4558	239.017	267.362	17.163	3	wt
1260	6004	1260	1260	B	136	354	813	0.6621	0.6864	-0.528	-0.1572	234.706	-34.6031	155.48	1	wt
1263	6004	1263	1263	A	2527	3064	864	0.4877	0.499	-0.0136	-0.5027	182.294	-9.2356	147.502	1	wt
1265	6004	1265	1265	A	511	2037	782	0.6301	0.4515	0.489	-0.4668	-26.8743	207.115	132.506	3	wt
1266	6004	1266	1266	B	2012	2811	746	0.7698	0.0002	0.4985	0.4929	260.303	89.983	134.959	3	wt
1267	6005	1267	1267	A	1690	603	790	0.6622	0.4881	0.5411	-0.0278	114.84	126.673	144.62	2	wt
1268	6005	1268	1268	B	1095	3316	700	0.6566	-0.5191	0.1122	0.4799	33.74	2.5355	29.2663	3	wt
1269	6005	1269	1269	A	964	139	944	0.73	0.5363	0.1019	0.5007	-2.4285	56.5621	82.8699	3	wt
1271	6005	1271	1271	A	2049	3374	776	0.5053	0.2085	-0.617	0.4494	266.446	127.313	86.8119	1	wt
1272	6005	1272	1272	B	962	2726	760	0.4867	-0.4882	0.1857	-0.4745	338.168	240.078	37.4097	3	wt
1274	6005	1274	1274	B	1376	2588	628	0.5727	0.0231	0.1387	0.5204	80.7657	186.824	48.1158	1	wt
1275	6006	1275	1275	A	1550	2411	931	0.878	0.5224	0.0246	0.4908	-16.1257	-5.0969	148.131	3	wt
1276	6006	1276	1276	B	2672	1968	672	0.6019	0.5035	0.4819	-0.0748	329.151	200.777	64.564	1	wt
1277	6006	1277	1277	A	2048	1956	708	0.7076	-0.542	0.5523	-0.0049	-178.42	5.8788	119.525	1	wt
1278	6006	1278	1278	B	2752	2277	942	0.6023	0.0571	0.5367	0.1124	64.74	225.369	163.044	1	wt
1279	6006	1279	1279	A	2488	2892	778	0.5786	-0.0563	-0.5278	0.4876	354.949	-70.2189	135.654	1	wt
1280	6006	1280	1280	B	3046	304	708	0.6155	0.5861	0.0364	0.5219	388.983	22.4446	42.6102	3	wt
1281	6006	1281	1281	A	3085	2733	874	0.6253	-0.011	0.4771	0.4442	179.597	112.252	62.8469	2	wt
1282	6006	1282	1282	B	3115	1937	857	0.8436	-0.4385	0.4463	-0.0024	316.403	133.446	39.9466	1	wt
1283	6006	1283	1283	A	851	716	866	0.6468	-0.5438	0.5203	0.0378	184.563	180.558	65.0565	3	wt
1284	6006	1284	1284	B	2362	1601	993	0.5458	0.5301	-0.3338	0.4818	58.4285	38.7471	63.1462	3	wt
1285	6006	1285	1285	A	1856	3036	568	0.8343	-0.4945	0.4916	-0.0838	-12.3858	183.891	69.9368	3	wt
1286	6006	1286	1286	B	1940	1280	847	0.6902	-0.4522	-0.032	-0.4562	98.8657	15.7903	31.8081	3	wt
1287	6006	1287	1287	A	1447	1345	843	0.6801	0.5117	-0.0596	-0.4769	-84.5715	212.042	149.98	3	wt
1288	6006	1288	1288	B	3276	1811	728	0.7302	-0.5278	0.0381	0.5038	260.454	35.3827	83.24	1	wt
1289	6006	1289	1289	A	1262	2608	726	0.655	-0.1138	-0.457	0.4203	411.1	27.0154	83.3863	3	wt
1290	6006	1290	1290	B	2114	2718	748	0.5791	-0.0455	0.5663	0.4716	112.454	263.153	27.7476	3	wt
1291	6006	1291	1291	A	766	2908	821	0.5909	0.5015	-0.0495	-0.5616	109.303	236.075	154	1	wt
1292	6006	1292	1292	B	2300	578	786	0.6613	0.5386	0.0219	0.5489	542.688	178.56	69.1741	1	wt
1294	6006	1294	1294	B	3586	2729	656	0.4058	-0.052	0.5153	0.5429	-53.7229	20.4272	13.2425	3	wt
1295	6006	1295	1295	A	1745	1416	810	0.5376	-0.5673	0.0366	0.5386	104.403	151.483	12.267	3	wt
1296	6006	1296	1296	B	1368	238	832	0.6461	0.0321	0.5385	-0.4809	54.2771	-176.492	164.304	1	wt
1297	6006	1297	1297	A	636	2094	674	0.6599	0.4678	-0.4656	-0.102	147.42	107.289	57.0918	3	wt
1298	6006	1298	1298	B	2272	484	850	0.6469	-0.5997	-0.0063	0.3174	332.866	169.485	151.677	1	wt
1300	6006	1300	1300	B	2471	2256	798	0.6473	0.5409	-0.5249	-0.477	-47.8914	-110.281	122.467	1	wt
1302	6006	1302	1302	B	2515	2808	872	0.598	0.1042	-0.5316	-0.5499	164.992	-95.9682	4.6915	1	wt
1303	6006	1303	1303	A	1532	1438	912	0.6521	-0.5688	-0.4795	-0.0787	18.3029	-10.7311	42.3641	1	wt
1304	6006	1304	1304	B	2450	608	932	0.5559	0.0979	0.4744	-0.4508	-153.026	29.7264	25.0934	1	wt
1305	6006	1305	1305	A	2146	1250	850	0.7241	0.5137	-0.1042	0.4769	387.966	225.573	109.022	1	wt
1306	6006	1306	1306	B	614	321	906	0.4895	-0.5776	-0.5322	-0.5775	303.689	236.747	148.627	3	wt
1307	6006	1307	1307	A	3354	3277	601	0.766	0.1273	-0.134	0.1544	87.5285	-3.3677	89.8246	1	wt
1308	6006	1308	1308	B	3613	576	912	0.6989	-0.0849	0.1567	0.2397	158.429	110.29	51.3076	3	wt
1309	6006	1309	1309	A	740	2046	984	0.41	0.51	0.5747	0.0176	92.1172	1.7803	122.452	1	wt
1310	6006	1310	1310	B	1963	2286	694	0.5986	0.5331	-0.541	-0.0598	528.654	12.3492	51.0039	3	wt
1312	6006	1312	1312	B	572	1858	816	0.6281	0.5019	0.0306	-0.5178	140.892	208.297	115.355	1	wt
1313	6006	1313	1313	A	3443	1750	736	0.7049	0.5232	-0.027	0.4863	257.446	220.211	28.8605	3	wt
1314	6006	1314	1314	B	3214	2101	842	0.5181	-0.0278	0.4548	-0.47	198.169	90.2713	35.1586	1	wt
1315	6006	1315	1315	A	3419	2376	646	0.5196	-0.6161	-0.1908	0.4879	-107.16	53.9853	29.9617	1	wt
1316	6007	1316	1316	B	1582	2504	830	0.7234	0.5403	-0.0376	-0.5032	184.563	-9.4555	38.2227	1	wt
1317	6007	1317	1317	A	1294	2764	734	0.5558	0.173	0.5368	-0.3718	228.277	170.671	66.9226	3	wt
1318	6007	1318	1318	B	1699	2616	818	0.7648	0.4502	-0.445	-0.0701	394.537	-18.4368	66.6731	3	wt
1319	6008	1319	1319	A	813	1296	828	0.5601	-0.5024	0.0308	0.5309	154.849	168.013	144.848	3	wt
1320	6008	1320	1320	B	691	932	788	0.7377	0.2393	-0.1727	-0.145	-178.446	177.677	0.3095	1	wt
1321	6008	1321	1321	A	1354	3146	834	0.5982	-0.0214	0.2469	-0.5462	127.589	191.556	81.4112	3	wt
1322	6008	1322	1322	B	1336	764	724	0.6865	-0.4623	0.4805	0.0177	-66.5715	199.51	128.829	3	wt
1323	6008	1323	1323	A	1989	780	634	0.5172	0.6484	-0.5372	0.0813	120.169	-24.1205	41.6877	3	wt
1324	7001	1324	1324	B	2761	774	843	0.7936	-0.4758	0.0238	-0.4615	97.4372	171.874	146.879	3	wt
1325	7001	1325	1325	A	1660	2114	744	0.5335	-0.0374	0.3469	-0.5095	-148.671	116.769	147.136	3	wt
1326	7001	1326	1326	B	2664	1510	670	0.5427	-0.6114	-0.2481	-0.0186	300.411	183.654	123.369	3	wt
1328	7001	1328	1328	B	551	2512	826	0.4792	0.0083	0.5165	-0.5143	-175.303	-75.9332	22.5282	1	wt
1330	7002	1330	1330	B	2136	1479	822	0.7551	-0.5792	-0.5564	-0.0888	172.823	178.256	93.1799	3	wt
1331	7002	1331	1331	A	2361	3300	908	0.6376	-0.5915	-0.0303	-0.5128	174.849	13.5155	28.4385	3	wt
1334	7002	1334	1334	B	2441	247	864	0.5565	-0.014	0.4922	0.4738	187.286	-40.1243	103.041	3	wt
1335	7002	1335	1335	A	1059	1627	828	0.5245	-0.5034	-0.0377	0.4786	10.7229	146.72	94.9197	2	wt
1336	7002	1336	1336	B	2251	1102	820	0.5472	0.5427	-0.5128	0.0058	67	-22.5721	144.528	1	wt
1337	7002	1337	1337	A	949	2514	892	0.5226	-0.5229	-0.2751	-0.1557	178.689	148.308	161.232	2	wt
1338	7004	1338	1338	B	1508	1498	804	0.7928	0.523	0.5197	-0.0546	-167.629	187.543	138.825	3	wt
1339	7004	1339	1339	A	1334	2882	668	0.7384	0.5476	-0.0512	0.5455	159.589	231.221	26.6113	1	wt
1340	7004	1340	1340	B	1708	1898	837	0.7462	-0.1227	-0.4891	-0.4892	380.134	121.843	60.9368	3	wt
1341	7004	1341	1341	A	2623	1231	789	0.6772	0.0576	0.51	0.4658	106.588	51.6928	17.5314	3	wt
1342	7004	1342	1342	B	862	1578	860	0.5677	-0.4816	0.0394	0.5064	351.234	156.942	104.518	2	wt
1343	7004	1343	1343	A	1448	2202	705	0.7791	0.4617	0.4513	-0.0064	508.554	188.54	73.5709	3	wt
1344	7004	1344	1344	B	1486	3381	742	0.693	0.5447	-0.2698	-0.0136	-130.706	-57.5332	40.2668	1	wt
1345	7004	1345	1345	A	1959	2399	778	0.6329	-0.0222	-0.4817	-0.5082	84.7485	120.879	168.035	1	wt
1346	7004	1346	1346	B	284	1649	826	0.4388	0.6089	0.0571	-0.5635	-178.663	-167.329	90.5437	1	wt
1347	7004	1347	1347	A	944	2256	754	0.5833	-0.4636	0.0336	0.4556	288.143	19.411	116.961	3	wt
1348	7004	1348	1348	B	1024	2772	676	0.723	0.5477	-0.5215	-0.0585	225	226.21	159.482	1	wt
1349	7005	1349	1349	A	2780	2401	876	0.8319	0.4623	-0.463	0.0697	147.563	152.797	140.052	3	wt
1350	7005	1350	1350	B	156	2983	696	0.7708	0.4916	-0.4765	-0.0048	-20.4285	194.774	43.9667	3	wt
1351	7005	1351	1351	A	1510	969	956	0.6313	0.0236	0.4601	-0.4607	259.797	72.1993	31.5545	1	wt
1352	7005	1352	1352	B	1590	2529	814	0.6823	-0.0264	0.5031	0.5008	126.489	-74.8767	16.2277	1	wt
1354	7005	1354	1354	B	1650	2442	796	0.7426	-0.5714	-0.1943	-0.1155	-89.8057	-14.9025	155.396	3	wt
1355	7005	1355	1355	A	1709	3075	887	0.6753	0.4387	0.5156	-0.0502	151.329	-133.732	40.6382	1	wt
1356	7005	1356	1356	B	3284	1022	915	0.6461	0.5515	0.2651	0.4444	88.74	7.8348	119.464	1	wt
1357	7005	1357	1357	A	1685	1067	845	0.7933	-0.5212	-0.5206	0.0026	402.52	222.22	152.229	2	wt
1358	7005	1358	1358	B	1660	1441	889	0.488	-0.0641	0.2754	-0.5143	222.143	122.754	124.488	3	wt
1359	7005	1359	1359	A	2049	2922	734	0.5461	-0.4656	0.4818	0.0314	28.6143	179.488	110.063	1	wt
1360	7005	1360	1360	B	324	1502	815	0.3981	-0.4975	-0.0742	0.4418	362.671	156.012	128.893	1	wt
1361	7005	1361	1361	A	2401	2426	790	0.5852	-0.5071	0.0042	0.5318	99.84	-6.9546	42.2434	2	wt
1362	7005	1362	1362	B	1248	2686	862	0.6077	-0.6299	0.3279	-0.0535	293.832	184.066	57.0378	3	wt
1363	7005	1363	1363	A	1370	1454	878	0.6814	-0.3926	0.5449	0.2147	76.8657	14.9274	51.7857	3	wt
1366	7005	1366	1366	B	809	2301	878	0.5074	-0.3003	-0.1707	-0.476	277.697	171.609	61.6421	1	wt
1367	7005	1367	1367	A	1464	2822	672	0.6706	0.0349	-0.5227	0.4824	-8.4286	45.3658	156.406	1	wt
1368	7006	1368	1368	B	911	2104	836	0.8034	0.0031	-0.4969	-0.5037	208.1	36.0742	13.6578	2	wt
1369	7006	1369	1369	A	1555	2564	1010	0.6464	0.0012	0.4923	0.5209	451.991	-70.2323	16.1434	1	wt
1371	7006	1371	1371	A	635	1255	742	0.774	0.5378	0.0871	0.502	180.277	198.089	13.8933	1	wt
1372	7006	1372	1372	B	215	2014	564	0.6958	-0.4491	0.4605	0.0639	-21.4286	147.704	136.841	1	wt
1373	7006	1373	1373	A	706	1512	870	0.578	0.1524	0.5301	-0.5286	90.5714	81.4954	18.5558	3	wt
1374	7006	1374	1374	B	1354	1560	897	0.5491	-0.5797	-0.3864	-0.1246	39.3029	142.433	48.2691	1	wt
1375	7006	1375	1375	A	1612	1768	570	0.6834	0.0261	-0.3876	0.5819	74.3457	136.549	44.314	3	wt
1377	7006	1377	1377	A	2834	1444	706	0.552	-0.1222	0.5043	-0.5086	94.0086	102.752	22.1468	3	wt
1378	7006	1378	1378	B	2583	2406	1040	0.7147	-0.4724	0.4891	-0.4803	169.983	236.88	34.5377	1	wt
1379	7006	1379	1379	A	254	1062	877	0.6098	-0.495	0.4788	-0.0008	-7.4543	-10.2605	52.1667	1	wt
1381	7006	1381	1381	A	3106	838	620	0.708	0.4545	-0.4556	-0.056	330.823	43.3309	143.823	3	wt
1382	7006	1382	1382	B	899	1421	1057	0.5142	0.5096	-0.5049	0.003	446.42	12.9859	25.0256	3	wt
1385	7006	1385	1385	A	266	1459	743	0.6482	-0.1951	0.4945	0.0907	397.546	153.307	26.4041	3	wt
1386	7006	1386	1386	B	1810	709	710	0.6442	0.4882	0.4891	0.0956	-116.26	-126.861	142.213	1	wt
1387	7006	1387	1387	A	3506	440	610	0.3774	0.5302	-0.5611	-0.1211	-249.083	160.61	14.4655	3	wt
1388	7006	1388	1388	B	2660	635	706	0.6226	-0.4459	-0.2727	-0.4785	42.0343	14.4184	30.1879	3	wt
1390	7007	1390	1390	B	824	2470	764	0.7308	0.6001	-0.089	0.4744	27.6143	-67.4975	64.346	3	wt
1391	7007	1391	1391	A	1161	837	895	0.4517	0.4605	0.0465	0.4723	187.489	185.22	32.1785	3	wt
1392	7007	1392	1392	B	1072	794	874	0.6018	-0.4993	-0.4874	-0.063	-56.8486	29.9122	158.012	1	wt
1393	7007	1393	1393	A	2074	1448	782	0.6046	0.5834	-0.007	-0.4945	181.286	165.991	43.6074	2	wt
1394	7007	1394	1394	B	1010	2442	724	0.4555	-0.543	-0.4907	0.029	13.8829	175.639	46.7894	1	wt
1395	7007	1395	1395	A	2941	298	854	0.6265	0.5128	-0.462	-0.0312	-228.814	140.31	46.5437	3	wt
1396	7007	1396	1396	B	526	883	718	0.6787	0.4914	-0.1794	0.5675	179.563	214.228	29.1625	3	wt
1397	7007	1397	1397	A	1776	1164	834	0.5293	0.3333	-0.4935	-0.1154	358.511	194.31	123.235	1	wt
1398	7007	1398	1398	B	620	2632	704	0.6579	0.0312	-0.4941	-0.4974	-85.5629	65.8842	78.0961	3	wt
1399	7008	1399	1399	A	1092	852	836	0.6548	-0.0535	0.0748	0.4951	250.706	166.318	52.6218	3	wt
1400	7008	1400	1400	B	2379	297	954	0.4781	-0.0334	-0.512	0.4533	94.7057	-74.5083	37.3324	1	wt
1401	7008	1401	1401	A	2753	852	700	0.6239	0.501	-0.4552	0.0076	-218.083	12.0536	55.0001	3	wt
1402	7008	1402	1402	B	1814	2306	642	0.4076	0.0815	0.5773	-0.5236	157.58	-37.6764	78.8348	1	wt
1403	7008	1403	1403	A	2755	3288	670	0.7422	-0.443	0.1775	-0.5172	-17.1343	124.089	92.4568	3	wt
1404	7008	1404	1404	B	823	1626	868	0.652	-0.6386	-0.0857	-0.5368	224.151	30.3133	177.416	3	wt
1405	7008	1405	1405	A	2814	2368	816	0.5746	-0.4458	-0.3353	0.4638	-11.9657	150.638	107.568	1	wt
1406	7008	1406	1406	B	1558	1740	820	0.5966	0.6643	-0.2126	-0.1311	219.757	197.178	53.7894	3	wt
1407	7008	1407	1407	A	1884	1306	820	0.7454	-0.4951	-0.0062	-0.475	-2.7143	198.494	66.8298	1	wt
1408	7008	1408	1408	B	2699	1481	679	0.6532	0.49	-0.532	-0.0947	-44.9658	113.87	82.1612	3	wt
1409	7008	1409	1409	A	1951	2076	870	0.7842	0.5109	0.4579	-0.097	162.571	171.092	45.2948	3	wt
1411	7008	1411	1411	A	1196	1507	789	0.6054	0.6153	-0.0164	-0.5271	192.992	-6.4566	35.9487	3	wt
1412	7008	1412	1412	B	1964	683	835	0.5651	0.2683	0.3559	0.5359	439.411	-25.6321	103.769	1	wt
1413	7008	1413	1413	A	3225	531	834	0.6907	-0.5032	-0.0348	-0.5062	184.571	151.184	78.2481	3	wt
1414	7008	1414	1414	B	2776	2020	728	0.576	0.5687	0.0614	-0.4962	-155.529	-8.6622	17.1694	3	wt
1416	7008	1416	1416	B	1604	1847	646	0.5715	0.5053	-0.0111	0.466	-178.723	12.7418	30.9416	1	wt
1417	7008	1417	1417	A	2488	3063	724	0.4778	-0.0387	-0.5767	0.3804	119.151	-164.646	178.264	1	wt
1419	7008	1419	1419	A	3439	2145	742	0.5887	-0.0779	0.5526	-0.4827	504.991	-67.1827	168.212	3	wt
1420	7008	1420	1420	B	2317	1884	774	0.5975	0.5356	0.0908	-0.4916	117.403	118.226	27.0394	3	wt
1421	7008	1421	1421	A	1518	382	760	0.6071	-0.4882	-0.0199	0.4947	-118.849	80.7356	16.9275	1	wt
1422	7008	1422	1422	B	1320	1786	894	0.7939	-0.4869	0.5028	-0.0722	-36.68	146.205	148.174	3	wt
1423	7008	1423	1423	A	3208	540	714	0.5614	0.5767	-0.5428	0.0102	-189.091	195.546	29.808	3	wt
1424	7008	1424	1424	B	1338	592	820	0.4221	-0.4737	0.5325	0.1056	40.1772	217.713	32.5954	3	wt
1425	7008	1425	1425	A	1122	674	816	0.6722	-0.2372	-0.5638	0.0396	288.143	183.209	123.62	1	wt
1426	7008	1426	1426	B	2486	1244	904	0.5644	-0.3909	0.3786	-0.4213	221.1	141.701	169.912	3	wt
1430	7008	1430	1430	B	3469	277	772	0.6827	0.4809	-0.5153	-0.0333	-39.8657	-127.204	126.795	1	wt
1432	7008	1432	1432	B	3220	186	708	0.6286	0.0884	0.4833	-0.4481	267.714	128.744	29.2152	1	wt
1433	7008	1433	1433	A	2798	3044	686	0.6541	-0.3896	0.551	0.5282	318.126	-33.6912	100.185	3	wt
1434	7009	1434	1434	B	2464	454	867	0.6007	-0.0021	0.5089	0.4904	626.217	76.9877	153.589	3	wt
1435	7010	1435	1435	A	1708	2938	654	0.8977	0.039	-0.4695	-0.4844	559.948	25.3403	20.3509	3	wt
1436	7010	1436	1436	B	655	2425	802	0.8015	-0.4962	0.0672	-0.5001	351.554	152.774	165.266	1	wt
1437	7010	1437	1437	A	2980	1270	666	0.6226	0.1515	0.2593	-0.4991	78	82.5422	20.0892	1	wt
1438	7010	1438	1438	B	1346	2478	818	0.6222	-0.0161	-0.4815	-0.4569	303.009	-89.4301	159.552	2	wt
1439	7010	1439	1439	A	1237	2295	666	0.5501	-0.0521	0.5197	-0.0165	267.706	162.548	75.2246	3	wt
1441	7010	1441	1441	A	3053	1528	710	0.705	-0.0001	-0.5544	-0.4656	430.377	-22.0403	82.0051	3	wt
1442	7011	1442	1442	B	1924	1912	819	1.0664	0.1654	0.14	-0.1292	89.7057	180.948	89.9969	3	wt
1443	7011	1443	1443	A	811	1960	837	0.58	-0.0369	0.5731	0.0448	161.134	-18.0634	73.8067	1	wt
1444	8001	1444	1444	B	2307	2302	834	0.8456	-0.1368	-0.4877	-0.4691	-119.269	21.0653	155.547	1	wt
1445	8001	1445	1445	A	2003	1737	741	0.8163	-0.4401	-0.4743	-0.063	234.974	140.338	36.8241	1	wt
1446	8001	1446	1446	B	2080	626	756	0.7414	-0.1391	0.5001	-0.4996	266.243	101.452	156.836	1	wt
1447	8001	1447	1447	A	3098	2452	852	0.5129	0.5205	-0.3117	-0.1847	274.874	84.4363	158.124	3	wt
1449	8001	1449	1449	A	1249	1054	810	0.6951	0.5379	-0.4948	-0.0368	464.394	192.037	150.491	3	wt
1450	9001	1450	1450	B	2059	828	920	0.8531	0.5144	-0.4558	-0.0089	-30.1686	64.2388	134.941	3	wt
1451	9001	1451	1451	A	335	1444	789	0.694	-0.5683	-0.1764	-0.5355	300.143	209.369	122.605	3	wt
1452	9001	1452	1452	B	244	2152	772	0.4267	-0.5974	-0.0197	0.5193	213.671	18.9059	144.418	2	wt
1453	9001	1453	1453	A	367	449	744	0.5622	0.4375	0.2592	0.781	165.437	44.7494	171.699	3	wt
1455	9001	1455	1455	A	1618	698	782	0.7275	-0.4685	-0.4759	-0.0765	237.446	209.617	35.0543	3	wt
1456	9002	1456	1456	B	3570	578	836	0.5756	0.4609	0.4787	0.0562	118.983	-11.3375	61.5785	3	wt
1457	9002	1457	1457	A	701	2358	659	0.47	-0.3079	-0.5786	-0.1032	-215.697	153.56	161.079	1	wt
1458	9002	1458	1458	B	3116	301	858	0.6378	0.4411	-0.4686	-0.125	264.537	191.742	119.994	3	wt
1459	9002	1459	1459	A	1514	2782	745	0.6737	0.3854	-0.2108	0.5277	111.606	-54.7088	38.3923	3	wt
1460	9002	1460	1460	B	1731	2128	683	0.7135	-0.3946	0.0468	-0.5076	277.42	36.7655	126.806	1	wt
1461	9002	1461	1461	A	1360	2658	744	0.7636	-0.5414	0.4898	0.012	136.874	137.204	155.59	1	wt
1462	9002	1462	1462	B	1023	1850	638	0.5383	-0.4753	-0.1834	-0.4875	170.714	-134.849	32.1355	1	wt
1463	9002	1463	1463	A	620	3192	842	0.5681	-0.4945	0.1098	-0.4766	356.849	202.805	124.077	3	wt
1464	9002	1464	1464	B	1944	2656	662	0.7138	0.5714	0.1989	0.0338	35.4285	174.005	110.836	2	wt
1466	9002	1466	1466	B	3274	2346	656	0.6664	-0.1192	-0.4428	0.4495	162.58	65.7077	19.4692	1	wt
1467	9002	1467	1467	A	2502	1532	830	0.6098	0.4325	0.0049	0.4729	65.9914	1.6326	147.772	1	wt
1468	9002	1468	1468	B	2327	655	895	0.4286	0.2244	-0.0367	0.5476	-166.697	158.876	142.907	1	wt
1469	9002	1469	1469	A	2596	1986	807	0.6619	0.4842	0.4296	0.4621	27.4542	168.186	141.427	3	wt
1470	9002	1470	1470	B	2419	3207	596	0.4452	-0.1581	-0.1093	-0.5641	205.991	-26.0679	13.7793	3	wt
1471	9002	1471	1471	A	3403	2358	791	0.5194	0.4827	-0.508	0.0135	244.429	183.747	110.527	3	wt
1472	9002	1472	1472	B	1909	1812	618	0.6182	-0.1095	-0.4945	0.4711	55.1257	15.7448	115.93	1	wt
1473	9002	1473	1473	A	1653	1332	900	0.6887	-0.5094	-0.0467	-0.4644	182.16	22.2368	124.687	3	wt
1474	9002	1474	1474	B	2082	2189	644	0.6772	-0.2044	0.1603	0.5278	340.832	83.6367	129.183	3	wt
1475	9002	1475	1475	A	2389	220	645	0.4893	0.5281	-0.1471	0.4675	365.823	22.224	57.628	3	wt
1476	9002	1476	1476	B	337	232	685	0.6584	0.0853	0.4478	-0.4547	126.403	87.9137	34.6684	3	wt
1477	9002	1477	1477	A	814	1971	804	0.5157	-0.5482	0.5957	-0.0224	-166.377	107.971	159.869	1	wt
1478	9002	1478	1478	B	671	1942	828	0.5118	0.6093	0.1362	0.5186	383.269	215.143	8.3594	1	wt
1479	9002	1479	1479	A	2420	3260	794	0.5862	-0.1174	0.4496	-0.4931	-83.2857	70.2702	152.795	3	wt
1480	9002	1480	1480	B	1201	1896	664	0.5992	-0.2738	-0.5206	0.0148	152.706	-53.8612	33.2182	3	wt
1481	9002	1481	1481	A	2351	658	946	0.6229	0.5693	0.4829	-0.0627	166.537	-14.7443	126.206	3	wt
1482	9002	1482	1482	B	1536	2983	810	0.3469	0.6463	-0.2315	0.4848	41.42	203.371	59.6624	1	wt
1483	9002	1483	1483	A	1946	1359	872	0.411	-0.0722	-0.5079	0.4992	4.8743	-83.1607	18.0007	1	wt
1484	9002	1484	1484	B	2683	680	870	0.4819	0.5198	-0.4635	-0.0318	289.394	184.248	65.613	3	wt
1485	9002	1485	1485	A	3043	2164	698	0.5463	-0.5144	-0.5163	0.4448	217.991	207.69	68.9021	3	wt
1486	9002	1486	1486	B	1119	1958	816	0.6304	0.5032	-0.0465	-0.4656	438.94	154.811	138.159	3	wt
1487	9002	1487	1487	A	748	1860	826	0.5242	0.543	0.4997	-0.0338	103.109	-176.735	39.7146	1	wt
1488	9002	1488	1488	B	803	2642	760	0.7059	0.2419	-0.5304	0.0851	129.337	44.761	39.1232	1	wt
1490	9002	1490	1490	B	2582	1896	639	0.4397	-0.5251	0.5668	-0.1996	-164.597	-3.8461	71.3578	1	wt
1491	9002	1491	1491	A	260	2942	870	0.5064	0.5394	-0.5585	0.6119	1.3029	-89.3172	5.1835	3	wt
1492	9002	1492	1492	B	1632	1790	746	0.7044	-0.0702	-0.5036	-0.4755	433.991	-50.6747	19.9912	3	wt
1493	9002	1493	1493	A	2874	2090	719	0.6957	0.0316	-0.4535	-0.4649	-48.7486	83.2443	162.713	1	wt
1494	9002	1494	1494	B	2718	574	920	0.3566	0.6608	-0.2804	-0.112	69.2772	35.3219	82.2647	3	wt
1495	9002	1495	1495	A	1381	536	784	0.7537	0.4624	0.0973	0.424	390.117	64.4522	93.3433	1	wt
1497	9002	1497	1497	A	3480	3417	666	0.7281	-0.5328	-0.4669	-0.0152	247.831	173.042	68.6135	1	wt
1498	9002	1498	1498	B	2033	1683	862	0.6512	0.0167	-0.5004	0.4852	280.991	232.72	72.0955	3	wt
1499	9002	1499	1499	A	2038	2604	786	0.6903	-0.5715	-0.5122	0.0105	126.169	-34.2479	41.3953	3	wt
1500	9002	1500	1500	B	635	2160	751	0.6101	0.5	0.529	-0.2658	218.294	34.218	131.836	3	wt
1501	9002	1501	1501	A	1069	1754	686	0.4511	-0.4619	0.4591	0.4253	116.429	59.3985	133.287	1	wt
1502	9003	1502	1502	B	1714	977	864	0.793	0.0402	-0.4843	-0.506	85.7486	102.703	26.7278	3	wt
1503	9003	1503	1503	A	860	889	822	0.5624	-0.054	0.2299	-0.5236	-12.8228	117.181	130.797	3	wt
1504	9003	1504	1504	B	924	2915	805	0.5227	-0.5726	-0.5256	0.0126	279	-11.3767	127.031	3	wt
1505	9003	1505	1505	A	1860	1770	616	0.4028	-0.0546	0.4778	0.4616	38.0686	-165.917	85.4301	1	wt
1506	9003	1506	1506	B	1909	3189	618	0.6616	0.4645	-0.0888	-0.4343	78.7229	198.188	145.266	2	wt
1507	9003	1507	1507	A	3524	922	620	0.6438	0.1209	0.517	-0.4733	313.983	89.7497	161.801	3	wt
1508	9003	1508	1508	B	2310	2356	705	0.7346	-0.3661	0.3012	0.2288	154.58	153.434	179.443	3	wt
1509	9003	1509	1509	A	3187	2831	856	0.692	0.5175	0.4757	-0.0216	-15.4285	-17.283	134.934	3	wt
1511	9003	1511	1511	A	2810	1376	853	0.5172	0.0051	-0.5525	0.0615	330.511	-12.1644	126.361	3	wt
1512	9003	1512	1512	B	2851	2638	598	0.7135	-0.2138	0.4863	-0.61	145.009	180	13.9068	3	wt
1514	9003	1514	1514	B	2050	2968	756	0.7438	0.0197	-0.5198	0.4764	196.589	225.883	109.392	1	wt
1515	9003	1515	1515	A	2907	1764	964	0.4112	0.5648	-0.445	-0.1818	-98.2343	194.615	24.1383	3	wt
1516	9003	1516	1516	B	2263	1872	958	0.7367	-0.4464	-0.3968	0.3784	312.697	47.662	170.175	1	wt
1517	9003	1517	1517	A	1436	898	858	0.5224	-0.1288	0.5876	0.5528	494.706	-63.1199	2.3484	1	wt
1518	9003	1518	1518	B	1429	1692	792	0.756	0.5308	-0.1105	0.49	237.512	74.644	90.2249	3	wt
1519	9003	1519	1519	A	2390	2016	929	0.5243	-0.1515	0.5355	0.245	254.814	2.093	135.108	2	wt
1521	9003	1521	1521	A	2355	1162	784	0.683	-0.5761	0.0863	0.562	89.2771	176.272	9.0986	3	wt
1522	9003	1522	1522	B	1416	2826	894	0.5276	-0.0864	-0.4282	-0.5383	471.394	-33.5098	97.4039	3	wt
1523	9003	1523	1523	A	3111	1070	792	0.9	-0.1211	0.0812	0.101	62	151.563	179.379	1	wt
1524	9003	1524	1524	B	1340	2586	672	0.787	0.4562	0.0101	0.4453	151.203	192.821	151.952	3	wt
1525	9003	1525	1525	A	1330	2158	774	0.5693	-0.1897	-0.202	-0.5077	172.706	127.495	154.134	3	wt
1527	9003	1527	1527	A	1581	1018	866	0.3929	-0.5605	0.0252	0.5792	0.6143	-0.0327	52.2344	1	wt
1528	9003	1528	1528	B	3111	337	916	0.5687	-0.6839	-0.4565	-0.1977	-35.7486	146.579	147.586	1	wt
1529	9003	1529	1529	A	862	2713	802	0.5206	-0.1826	-0.0978	-0.537	643.083	57.7686	143.32	3	wt
1530	9003	1530	1530	B	2911	2896	615	0.6513	0.498	0.0206	-0.3893	127.034	85.1322	17.098	1	wt
1531	9003	1531	1531	A	2558	2742	874	0.4082	-0.486	0.0612	0.4924	-12.0686	-37.6662	150.959	1	wt
1532	9003	1532	1532	B	3058	1894	874	0.6443	-0.0193	-0.5082	-0.4926	326.554	267.537	169.856	1	wt
1533	9003	1533	1533	A	900	2706	686	0.553	0.0112	-0.6114	-0.5235	508.831	9.5793	4.137	3	wt
1534	9003	1534	1534	B	1413	1835	876	0.6239	-0.4933	0.6032	0.4956	235	-42.9555	87.2602	3	wt
1535	9003	1535	1535	A	1688	1921	708	0.4455	-0.5947	-0.0775	-0.5056	522.849	146.877	61.2725	1	wt
1536	9003	1536	1536	B	2418	1693	684	0.6008	-0.4775	-0.0174	-0.4791	275.823	-8.9883	156.853	3	wt
1537	9003	1537	1537	A	2122	3417	538	0.4605	-0.0916	-0.0081	0.516	445.386	154.934	56.3156	1	wt
1538	9003	1538	1538	B	1172	2850	745	0.6541	0.5637	0.4978	-0.0157	359.537	-17.0557	43.7205	3	wt
1540	9004	1540	1540	B	1408	1829	818	0.7538	-0.5475	0.0445	0.5412	270.714	2.6494	66.8353	1	wt
1541	9004	1541	1541	A	2923	1878	768	0.5531	-0.4884	0.1857	-0.4462	247.16	-22.2637	146.72	3	wt
1542	9004	1542	1542	B	657	303	949	0.5518	0.0343	0.1556	-0.4826	98.1514	-8.7659	149.832	1	wt
1543	9004	1543	1543	A	280	2731	796	0.5495	-0.5053	0.1034	0.2058	30.1771	-75.702	176.618	1	wt
1544	9004	1544	1544	B	1952	165	998	0.6297	-0.5617	0.1032	0.7321	194.857	183.618	12.9482	2	wt
1546	9005	1546	1546	B	680	2748	732	0.6408	0.0238	-0.4903	0.4799	-89.58	235.531	21.1004	1	wt
1547	9006	1547	1547	A	1289	1518	890	0.8504	0.4896	-0.0452	0.4514	177.008	207.994	18.0758	3	wt
1548	9006	1548	1548	B	1545	737	780	0.6869	0.5051	-0.0043	0.4927	366.857	-35.5071	8.5164	3	wt
1550	9006	1550	1550	B	2214	1055	782	0.4901	-0.44	0.5042	0.0643	326.689	94.1478	59.2482	1	wt
1551	9006	1551	1551	A	3442	635	958	0.5914	-0.012	-0.551	-0.4844	441.394	-29.1114	87.2296	1	wt
1553	9006	1553	1553	A	2264	919	902	0.6648	-0.5041	-0.0048	-0.5099	-67.0914	-167.311	14.1275	1	wt
1554	9006	1554	1554	B	1408	2293	788	0.5569	0.0883	-0.1199	-0.4997	246.537	249.884	89.4079	3	wt
1555	9006	1555	1555	A	1247	1280	912	0.5846	0.4825	-0.4296	0.0165	63.0257	-2.7587	116.397	1	wt
1556	9007	1556	1556	B	2952	2174	834	0.5472	0.0639	-0.4481	-0.4907	63.42	97.1886	25.1601	3	wt
1557	9007	1557	1557	A	1023	2428	835	0.5844	-0.3337	0.538	0.0839	114.554	233.615	36.9981	3	wt
1558	9007	1558	1558	B	1601	800	916	0.4612	0.5044	-0.0353	-0.4706	105.428	-23.242	54.9117	3	wt
1559	9007	1559	1559	A	1616	1706	892	0.5544	-0.5484	0.475	0.0066	-56.5543	41.6949	152.822	2	wt
1560	9010	1560	1560	B	2273	2493	600	0.6064	-0.0072	-0.4763	-0.5006	-36.9743	-79.3448	158.964	3	wt
1561	9010	1561	1561	A	3365	2219	908	0.6199	-0.5953	-0.0401	-0.2503	235.051	6.2901	39.9279	3	wt
1562	9010	1562	1562	B	88	929	868	0.6279	-0.0221	-0.065	-0.5202	365.217	-24.4862	131.131	3	wt
1564	9010	1564	1564	B	3240	1941	863	0.5496	-0.0238	0.5322	-0.0697	386.537	166.585	51.2599	3	wt
1565	9010	1565	1565	A	2856	2146	890	0.414	0.4291	-0.597	0.3357	13.8743	-30.6524	163.668	3	wt
1566	9010	1566	1566	B	1897	3394	620	0.6288	-0.0885	0.5953	-0.5778	186.294	87.1527	179.869	3	wt
1567	9010	1567	1567	A	1180	1131	958	0.4514	0.6391	-0.0333	-0.6109	317.563	-77.8887	162.232	3	wt
1568	9010	1568	1568	B	1697	2198	764	0.5885	0.5554	0.474	-0.113	138.723	-50.0107	46.1699	3	wt
1569	10002	1569	1569	A	2245	3422	544	0.5796	-0.5631	-0.0066	0.1312	328.277	-60.3287	139.715	2	wt
1570	10002	1570	1570	B	2049	1556	900	0.849	0.5704	-0.0332	-0.1354	-72.9829	254.622	94.1339	3	wt
1571	10002	1571	1571	A	1536	334	1060	0.5966	-0.4663	0.456	0.0378	452.84	-42.5091	158.471	3	wt
1572	10002	1572	1572	B	3080	1193	824	0.4772	0.4688	0.5481	0.0428	313.688	159.07	49.6022	3	wt
1573	10002	1573	1573	A	2822	2179	742	0.7069	-0.1504	-0.4714	-0.6228	157.169	201.371	85.5417	3	wt
1574	10002	1574	1574	B	2351	1823	714	0.7314	0.0261	0.4876	-0.4674	355.546	244.807	132.843	2	wt
1575	10002	1575	1575	A	2944	780	936	0.6184	-0.2049	-0.3383	0.5206	400.394	239.769	155.431	3	wt
1576	10002	1576	1576	B	389	3216	462	0.4997	0.0114	-0.4921	0.4853	-65.2514	214.286	67.2914	3	wt
1577	10002	1577	1577	A	2876	1582	920	0.6653	-0.2724	0.5098	-0.0919	302.84	214.89	149.137	1	wt
1579	10002	1579	1579	A	1946	1042	978	0.5199	-0.6677	0.2253	-0.566	214.714	152.358	2.123	3	wt
1580	10002	1580	1580	B	1994	2388	641	0.6261	0.5446	-0.3481	-0.1712	385.143	221.597	150.691	3	wt
1581	10002	1581	1581	A	2784	1485	784	0.5186	0.2597	0.5137	-0.047	-0.4114	-170.719	121.577	1	wt
1582	10003	1582	1582	B	2498	2095	740	0.7895	-0.5181	0.1288	-0.4616	50.6971	-14.0237	149.036	2	wt
1583	10003	1583	1583	A	1870	1550	884	0.9974	-0.2212	-0.208	-0.1781	12.6057	-80.8203	177.038	1	wt
1584	10003	1584	1584	B	2405	704	922	0.819	-0.0418	0.5484	-0.5787	363.411	-69.7571	89.4994	3	wt
1585	10003	1585	1585	A	1198	2316	608	0.5959	-0.082	-0.5051	0.5706	3.4714	-75.7177	151.514	1	wt
1586	10003	1586	1586	B	3304	2966	582	0.7478	-0.4467	0.4673	-0.0287	-60.5714	30.7316	146.782	1	wt
1587	10003	1587	1587	A	922	2976	562	0.872	-0.5195	0.0387	0.4538	382.957	128.083	99.2885	3	wt
1589	10003	1589	1589	A	3318	2562	638	0.5946	0.5173	-0.4921	-0.0448	449.286	76.7377	151.832	3	wt
1590	10003	1590	1590	B	3662	3022	602	0.5534	-0.1426	0.4638	-0.4493	284.671	246.278	126.622	3	wt
1591	10003	1591	1591	A	2396	2190	769	0.8736	-0.4956	0.0471	-0.4662	338.303	-6.6962	138.561	3	wt
1592	10003	1592	1592	B	1332	505	892	0.5186	0.1336	0.0974	-0.4938	343.143	177.052	13.4621	3	wt
1593	10003	1593	1593	A	3409	1216	866	0.747	-0.5066	0.1796	0.0159	55.0171	-159.652	93.0049	1	wt
1594	10003	1594	1594	B	2803	1524	798	0.5581	0.5303	-0.488	-0.0498	340.277	7.4126	60.5217	3	wt
1596	10003	1596	1596	B	3374	2328	684	0.5062	-0.4856	-0.0767	-0.4792	-144.974	188.532	146.968	3	wt
1597	10003	1597	1597	A	2274	712	1028	0.4231	0.5525	0.1582	-0.544	84.3114	162.95	38.6598	3	wt
1598	10003	1598	1598	B	1552	1976	722	0.6605	0.5459	0.1127	-0.5398	160.186	-0.5765	172.797	3	wt
1599	10003	1599	1599	A	860	3202	610	0.6154	0.5364	-0.5242	0.0139	23.1428	20.9896	154.598	1	wt
1600	10003	1600	1600	B	2425	1732	828	0.5769	-0.4954	0.0426	0.4551	388.546	239.566	159.615	3	wt
1601	10003	1601	1601	A	1258	1678	736	0.4967	0.2296	0.0811	-0.5433	371.554	149.7	30.4935	1	wt
1602	10003	1602	1602	B	670	2089	736	0.7045	0.5039	0.1024	-0.5186	-87.52	195.156	163.317	3	wt
1603	10003	1603	1603	A	2078	1569	758	0.5632	-0.5359	0.02	-0.4577	371.52	159.539	65.7984	3	wt
1604	10003	1604	1604	B	3086	589	1010	0.4258	-0.1082	-0.0417	0.4916	-117.403	123.844	14.6115	1	wt
1605	10003	1605	1605	A	2278	378	972	0.5383	-0.5072	0.5026	0.0113	196.26	16.5178	129.223	1	wt
1606	10003	1606	1606	B	2887	366	1030	0.6671	-0.0072	-0.5017	0.4698	309.563	99.9945	162.174	3	wt
1607	10003	1607	1607	A	1942	1770	884	0.4616	0.1992	0.5571	-0.5034	517.117	29.892	117.982	3	wt
1608	10003	1608	1608	B	2562	606	974	0.3345	0.562	-0.4939	-0.0576	60.7228	-23.2737	136.442	2	wt
1609	10003	1609	1609	A	1990	1583	754	0.5261	-0.539	-0.5033	-0.1057	109.26	-113.902	20.6002	1	wt
1610	10003	1610	1610	B	3369	1712	840	0.5447	-0.5566	0.0308	0.5157	102.429	7.8152	124.561	2	wt
1612	10003	1612	1612	B	2762	264	1052	0.4632	0.5152	0.5506	0.0314	189.589	85.5358	58.1953	2	wt
1613	10003	1613	1613	A	2950	752	891	0.4667	-0.6339	0.6058	0.0293	82.6057	82.5315	170.893	3	wt
1617	10004	1617	1617	A	2115	2239	683	0.4188	-0.0234	-0.2101	-0.593	-22.1086	212.307	160.137	3	wt
1618	10004	1618	1618	B	1278	2242	696	0.64	0.5163	-0.5148	0.08	334.849	165.191	138.208	3	wt
1619	10004	1619	1619	A	3189	2162	742	0.7325	0.4789	-0.5592	-0.0061	226.009	-43.7636	152.588	2	wt
1620	10005	1620	1620	B	2171	2868	852	0.6907	0.0664	-0.5413	0.174	18.9829	42.9678	163.212	1	wt
1621	10005	1621	1621	A	1632	2074	745	0.5424	-0.0324	0.4565	0.444	441.083	100.49	149.834	2	wt
1622	10005	1622	1622	B	453	2780	880	0.7287	-0.5129	-0.0172	0.4781	468.117	-16.7736	45.769	1	wt
1623	10005	1623	1623	A	499	2124	824	0.6604	-0.4508	0.4116	0.0557	-40.6372	214.179	40.418	3	wt
1624	10005	1624	1624	B	464	2748	754	0.6608	0.526	-0.0532	0.4959	110.857	163.41	55.9303	1	wt
1627	10005	1627	1627	A	986	1997	882	0.8022	0.4485	-0.5525	0.573	265.083	183.281	88.8443	2	wt
1628	10005	1628	1628	B	2894	2344	818	0.6302	-0.555	-0.0488	-0.1889	164.117	24.0796	73.9834	1	wt
1629	10005	1629	1629	A	243	2899	783	0.5459	-0.1038	0.5794	0.504	-116.143	-79.9387	151.552	1	wt
1630	10005	1630	1630	B	2538	562	696	0.6531	0.0361	-0.4961	-0.4907	107.429	40.7485	82.7061	3	wt
1631	10005	1631	1631	A	2071	30	888	0.6151	-0.4328	0.4297	0.132	219.957	46.1851	137.671	1	wt
1632	10005	1632	1632	B	1069	2710	854	0.5879	0.5381	-0.0829	0.4772	534.109	-19.5307	15.1795	3	wt
1633	10005	1633	1633	A	482	2564	886	0.597	0.0676	0.0382	-0.5168	-43.8229	216.446	156.518	3	wt
1634	10005	1634	1634	B	980	2698	822	0.62	-0.0453	-0.4594	0.464	440.403	256.024	16.2263	1	wt
1635	10006	1635	1635	A	2002	476	748	0.8575	0.0382	-0.5464	0.4915	620.948	132.078	10.9507	3	wt
1636	10006	1636	1636	B	638	3570	850	0.7919	-0.0515	0.4371	-0.4255	287.294	76.4107	156.235	2	wt
1637	10006	1637	1637	A	1655	3214	908	0.6468	-0.443	0.4742	0.0343	143.169	-55.3341	37.1521	2	wt
1638	10006	1638	1638	B	1008	701	694	0.7285	0.5044	0.0149	0.4978	467.84	168.451	24.3006	3	wt
1639	10006	1639	1639	A	731	1321	755	0.7324	-0.5372	0.0187	-0.0052	349.966	99.8212	157.803	2	wt
1640	10006	1640	1640	B	2700	2314	861	0.6008	0.0611	-0.517	0.0066	184.554	-4.9512	99.7994	3	wt
1642	10006	1642	1642	B	2072	2658	772	0.559	-0.1872	0.1553	-0.4983	441.42	132.013	77.0324	1	wt
1643	10006	1643	1643	A	1646	1589	803	0.6612	-0.5554	-0.047	0.0191	-11.1514	42.5118	62.8025	3	wt
1644	10006	1644	1644	B	281	3211	852	0.6094	0.5901	0.0086	0.5494	177.16	0.7594	110.129	3	wt
1645	10006	1645	1645	A	551	2143	690	0.6513	0.5051	0.042	-0.4683	151.134	-6.1043	16.4209	3	wt
1646	10006	1646	1646	B	76	2474	804	0.5219	0.4966	-0.5333	0.0442	69.3943	-160.619	29.468	1	wt
1648	10006	1648	1648	B	812	1401	858	0.4762	0.5445	0.0136	-0.4579	437.991	15.9257	151.784	1	wt
1649	10006	1649	1649	A	1414	1440	844	0.7289	0.2005	-0.0442	-0.491	439.697	-13.9609	82.0643	3	wt
1650	11001	1650	1650	B	1413	1654	694	0.5539	0.0616	0.5494	-0.0468	13.5629	-7.7363	56.023	1	wt
1651	11001	1651	1651	A	874	3586	850	0.6749	-0.1931	-0.4983	0.167	-175.723	-175.264	113.056	1	wt
1652	11001	1652	1652	B	2242	70	1003	0.6994	0.4801	-0.4461	0.0438	337.563	174.155	123.081	3	wt
1653	11001	1653	1653	A	2723	703	671	0.8514	-0.4924	-0.0169	0.4706	362.554	208.607	164.622	3	wt
1654	11001	1654	1654	B	2640	2495	642	0.8579	0.5358	0.5245	0.008	101.874	-19.8792	30.2069	1	wt
1655	11001	1655	1655	A	1821	3510	732	0.4941	-0.5146	0.0123	-0.4759	91.1514	-12.3606	62.4744	1	wt
1656	11001	1656	1656	B	3495	1919	868	0.756	-0.4625	0.0245	-0.4357	158.177	115.691	93.3999	3	wt
1657	11001	1657	1657	A	2701	3033	846	0.6229	0.2384	-0.4805	-0.1396	355.546	185.126	122.434	1	wt
1658	11001	1658	1658	B	1241	344	928	0.466	-0.0615	-0.5686	0.0285	103.849	-22.0582	23.8126	1	wt
1659	11001	1659	1659	A	703	1972	688	0.6155	-0.3756	0.3395	-0.3988	305.866	133.535	172.119	3	wt
1660	11001	1660	1660	B	1767	780	861	0.4665	0.0929	-0.5421	0.4951	-0.2514	-68.0182	166.805	1	wt
1661	11002	1661	1661	A	2584	1926	1024	0.6477	-0.5346	0.0173	0.5235	-3.0743	176.726	108.257	3	wt
1662	11002	1662	1662	B	1552	3498	634	0.6362	0.5659	0.0204	0.5127	-178.117	145.447	84.9419	3	wt
1663	11002	1663	1663	A	2298	400	1064	0.4953	0.5632	0.083	0.505	185.563	-26.7915	88.0704	3	wt
1664	11002	1664	1664	B	1881	1688	1016	0.6486	-0.4598	-0.4513	0.0128	247.68	172.894	64.96	3	wt
1666	11002	1666	1666	B	1139	2486	968	0.6024	-0.561	-0.5397	-0.0868	169.203	-174.504	69.669	1	wt
1667	11002	1667	1667	A	2682	529	682	0.6383	0.4615	0.4293	-0.0357	327.277	201.28	75.3184	2	wt
1669	11002	1669	1669	A	910	3426	812	0.6113	0.4454	0.0776	0.4946	76.4115	-12.6691	116.413	2	wt
1670	11002	1670	1670	B	1601	544	1026	0.6529	0.5329	-0.0154	-0.446	94.6971	162.329	120.766	3	wt
1671	11002	1671	1671	A	1916	3048	890	0.6612	-0.6064	-0.0895	-0.4934	261.437	5.8253	124.457	2	wt
1672	11002	1672	1672	B	1580	1848	736	0.6421	-0.1594	0.5339	0.0142	163.554	9.0487	153.622	3	wt
1673	11002	1673	1673	A	2626	2740	374	0.681	0.0219	-0.4721	-0.4715	502.663	186.054	114.993	1	wt
1674	11002	1674	1674	B	2158	3569	750	0.5624	-0.5181	-0.0023	0.4929	163.034	38.3279	11.7334	3	wt
1675	11002	1675	1675	A	1414	2943	868	0.6275	-0.5342	0.0215	0.5086	93.1942	-9.4683	124.338	3	wt
1676	11002	1676	1676	B	2410	2292	662	0.8286	0.4895	0.0501	-0.4656	92.7485	-22.2131	136.945	3	wt
1677	11002	1677	1677	A	1372	2776	724	0.7074	-0.5011	-0.4695	-0.4447	-40.74	152.35	165.438	1	wt
1678	11002	1678	1678	B	554	948	796	0.5759	-0.7593	0.4523	-0.3123	287.411	198.232	148.792	2	wt
1679	11002	1679	1679	A	3041	3404	536	0.6925	-0.5473	0.0147	-0.5056	262.269	222.338	88.2811	1	wt
1680	11002	1680	1680	B	1091	2452	938	0.6014	0.4835	0.4848	0.0233	-163.226	12.9797	121.098	3	wt
1681	11002	1681	1681	A	1946	2875	582	0.6208	0.4833	-0.5186	-0.0954	-122.689	155.766	116.179	3	wt
1682	11002	1682	1682	B	582	3144	538	0.5581	0.5452	-0.4966	0.0135	63.7228	7.2369	49.7157	1	wt
1683	11002	1683	1683	A	2369	2052	898	0.5244	0.4899	-0.4841	-0.03	240.697	10.6327	58.8715	1	wt
1685	11002	1685	1685	A	684	2227	808	0.6595	-0.4738	0.4251	0.034	-145.983	10.768	114.025	1	wt
1687	11002	1687	1687	A	421	3310	751	0.7105	0.596	-0.0265	0.3948	330.177	-2.4749	143.909	1	wt
1688	11002	1688	1688	B	1462	3559	846	0.5961	0.5499	0.0256	0.5132	89.6971	175.464	34.4529	1	wt
1690	11002	1690	1690	B	2719	721	578	0.6015	0.5785	0.0395	0.5183	175.32	1.3566	53.8841	1	wt
1691	11002	1691	1691	A	1612	564	1056	0.6726	0.4822	-0.509	-0.0805	-65.5457	166.061	40.7665	3	wt
1692	11002	1692	1692	B	1896	374	1144	0.5218	-0.5134	0.5024	0.0232	-24.1343	4.2364	110.798	1	wt
1694	11002	1694	1694	B	2292	422	702	0.6804	-0.5199	0.4609	0.1998	150.623	188.231	126.36	1	wt
1695	11002	1695	1695	A	2492	492	1092	0.446	0.5983	0.0123	-0.5068	172.32	30.0396	10.4294	2	wt
1696	11002	1696	1696	B	2281	2432	506	0.634	-0.4943	0.5457	-0.0117	95.3943	-15.6492	48.6766	1	wt
1697	11002	1697	1697	A	1147	2628	963	0.6835	0.5133	-0.4224	-0.5973	55.0257	150.866	121.914	3	wt
1698	11002	1698	1698	B	2244	2725	518	0.6303	0.0024	-0.4511	-0.4701	-58.0915	257.797	160.024	2	wt
1700	11003	1700	1700	B	322	1172	700	0.613	-0.5156	-0.2124	-0.178	59.3115	209.62	177.227	2	wt
1701	11003	1701	1701	A	1797	2770	790	0.547	-0.5932	-0.0611	0.4927	198.571	-15.3908	60.9352	2	wt
1702	11003	1702	1702	B	746	2386	944	0.611	-0.612	0.0063	-0.4803	168.597	30.7377	54.4066	1	wt
1703	11003	1703	1703	A	1131	2894	677	0.5908	0.6079	0.5032	0.0331	-17.3858	7.0214	60.3754	2	wt
1704	11003	1704	1704	B	1825	2484	850	0.7101	0.0167	0.4647	0.4261	-80.3028	69.784	153.853	1	wt
1705	11003	1705	1705	A	802	3148	744	0.6632	-0.493	0.0805	0.4852	94.7229	-12.4703	40.1106	3	wt
1706	11003	1706	1706	B	250	2636	642	0.6995	0.0311	-0.4913	-0.5045	170.529	152.672	90.4505	1	wt
1707	11003	1707	1707	A	3010	2114	518	0.524	-0.4932	-0.0493	0.4859	391.277	183.025	164.352	2	wt
1708	11003	1708	1708	B	3489	1045	1010	0.605	0.0081	-0.452	0.4473	188.571	253.014	142.65	1	wt
1709	11007	1709	1709	A	2309	2614	806	0.7396	-0.4588	0.0282	0.4501	355.26	-25.5322	123.814	3	wt
1710	11007	1710	1710	B	2554	2386	595	0.5396	0.5306	-0.5178	0.0803	433.403	33.347	46.3824	1	wt
1713	11008	1713	1713	A	952	2219	668	0.8154	-0.3122	-0.1516	0.1761	-47.9828	-40.4738	0.9759	3	wt
1714	11008	1714	1714	B	2993	495	760	0.774	-0.4444	0.4788	-0.0066	231.026	235.268	150.954	1	wt
1716	11008	1716	1716	B	386	405	980	0.6853	0.4875	0.5156	0.012	-63.1171	200.293	125.713	3	wt
1717	11008	1717	1717	A	2816	2252	622	0.7134	-0.4412	0.1566	-0.4358	-27.3857	5.184	148.216	3	wt
1719	11008	1719	1719	A	792	3354	819	0.713	-0.5041	0.0501	0.465	6.2429	149.142	75.1212	1	wt
1720	11008	1720	1720	B	3260	1470	760	0.6582	0.4858	-0.0158	-0.5188	488.26	96.8749	19.896	1	wt
1721	11008	1721	1721	A	2744	663	822	0.6467	-0.5299	0.4886	0.0611	163.303	100.158	54.6889	1	wt
1722	11008	1722	1722	B	2200	686	724	0.5393	-0.5286	0.0467	0.5271	53.7657	162.468	136.622	3	wt
1723	11008	1723	1723	A	1611	2546	776	0.6728	-0.0083	-0.4408	-0.4568	219.84	258.596	24.9894	3	wt
1724	11008	1724	1724	B	315	914	786	0.6879	0.0527	0.527	-0.4965	246.26	20.7109	164.956	1	wt
1725	11008	1725	1725	A	341	2993	584	0.7308	-0.4484	0.0227	0.449	166.589	-12.8947	24.9579	3	wt
1727	11009	1727	1727	A	2282	2180	652	0.6525	0.5329	0.481	-0.0123	57.7143	-22.2791	131.564	1	wt
1728	11009	1728	1728	B	3153	2166	758	0.5886	0.6367	0.0966	0.0265	-106.074	267.764	159.348	1	wt
1729	11009	1729	1729	A	1458	2613	750	0.594	-0.6154	-0.0363	-0.4996	-85.16	-29.8202	11.2404	1	wt
1730	11012	1730	1730	B	2748	289	837	0.5786	0.4596	0.5075	-0.494	40.8571	243.927	15.9243	1	wt
1731	11012	1731	1731	A	2083	2996	700	0.596	-0.4983	0.0014	-0.4829	340.857	-14.6613	151.54	3	wt
1732	11012	1732	1732	B	1962	1390	517	0.6406	0.5496	0.3583	0.4888	258.091	137.032	139.251	1	wt
1733	11012	1733	1733	A	3516	3205	808	0.522	-0.4645	0.4954	-0.0258	385.217	-18.155	42.8843	1	wt
1734	11012	1734	1734	B	1913	491	656	0.516	0.4489	-0.5048	-0.0261	149.537	156.601	130.677	1	wt
1735	11012	1735	1735	A	3312	1994	918	0.5355	-0.3257	-0.6337	-0.0685	584.36	222.44	55.9388	1	wt
1736	11012	1736	1736	B	1869	2947	760	0.6191	0.0599	0.4768	0.4625	153.269	248.621	39.3955	1	wt
1737	11012	1737	1737	A	2472	2725	934	0.7326	0.1065	-0.4766	0.4647	350.823	44.2254	149.15	3	wt
1738	11012	1738	1738	B	1891	416	715	0.5074	0.6493	0.536	-0.0466	-201.663	-2.9276	70.0053	3	wt
1739	11013	1739	1739	A	2140	2294	830	0.5854	-0.0303	0.5799	-0.5563	116.017	5.2068	177.101	2	wt
1740	11013	1740	1740	B	1116	351	628	0.7206	0.0456	-0.459	-0.4523	-164.697	148.074	93.9798	3	wt
1741	12002	1741	1741	A	2523	2306	862	0.9021	0.1959	0.1844	-0.4882	29.4286	260.502	87.6289	3	di
1742	12002	1742	1742	B	1988	705	1002	0.6194	-0.4713	-0.4506	0.0318	300.151	9.184	119.093	3	di
1743	12002	1743	1743	A	1158	2528	948	0.5571	0.5211	0.0384	0.1052	365.849	165.314	83.8663	1	di
1745	12003	1745	1745	A	1354	1988	882	0.6744	0.6029	0.2999	0.1887	122.446	149.896	15.7603	3	di
1746	12005	1746	1746	B	1544	2170	848	0.5336	-0.6293	-0.0775	0.5596	272.571	8.4263	7.1938	3	di
1747	12005	1747	1747	A	3304	3486	714	0.8074	0.4526	0.4643	0.0125	349.563	-6.9457	58.2736	3	di
1749	12005	1749	1749	A	688	1464	664	0.685	0.1539	-0.5434	0.5401	99.3028	84.7093	14.8364	1	di
1750	12005	1750	1750	B	1221	313	813	0.6302	0.1099	0.4548	0.608	48.0172	173.833	166.761	3	di
1751	12005	1751	1751	A	599	974	750	0.3951	0.4478	0.0614	-0.5745	103.471	160.665	137.656	3	di
1752	12005	1752	1752	B	2307	2146	899	0.8291	-0.5694	-0.0099	0.5082	275.42	215.804	86.5703	3	di
1753	12005	1753	1753	A	1254	1998	902	0.5688	-0.4748	-0.0233	0.4658	441.957	156.404	16.4712	1	di
1754	12005	1754	1754	B	1540	2185	702	0.4892	0.5978	0.2089	-0.2001	285.974	11.7115	162.104	1	di
1756	12005	1756	1756	B	171	943	732	0.8228	0.0564	-0.5442	-0.5086	536.1	236.107	96.6582	3	di
1757	12005	1757	1757	A	1075	2367	806	0.7057	0.0417	0.5236	0.5115	94.16	56.9299	90.6241	3	di
1758	12005	1758	1758	B	2759	2134	814	0.5714	0.4519	-0.5027	0.1425	457.377	176.399	62.2579	3	di
1759	12005	1759	1759	A	731	1686	686	0.6688	0.3997	0.3384	-0.5351	11.0343	-31.8347	163.608	3	di
1760	12005	1760	1760	B	1228	2305	670	0.8016	0.5718	0.039	0.5057	102.126	-40.3662	90.782	3	di
1761	12005	1761	1761	A	1450	3398	704	0.6689	-0.0112	0.3682	0.5355	516.277	211.856	160.471	1	di
1762	12005	1762	1762	B	2913	1123	690	0.5905	0.5338	-0.1173	-0.3868	8.5972	15.7849	156.083	2	di
1763	12005	1763	1763	A	587	1102	652	0.5304	-0.1608	-0.2977	0.4855	480.251	65.8299	22.6905	1	di
1764	12005	1764	1764	B	1004	3661	835	0.5317	-0.5445	0.5265	0.5203	110.117	19.2748	58.8562	1	di
1765	12005	1765	1765	A	234	2407	744	0.681	0.0795	0.4647	0.4577	340.571	107.671	153.582	3	di
1766	12005	1766	1766	B	992	3154	870	0.8037	0.4468	-0.4846	-0.0266	-231.26	177.883	73.4059	1	di
1767	12005	1767	1767	A	930	2048	836	0.681	0.589	-0.5599	-0.1131	124.589	54.0689	9.4373	3	di
1769	12006	1769	1769	A	3239	2350	954	0.7712	-0.5966	0.027	-0.3312	413.823	161.931	32.0517	3	di
1770	12006	1770	1770	B	2664	3590	1002	0.9018	0.4954	0.0421	-0.4428	637.36	150.112	35.6503	1	di
1771	12006	1771	1771	A	3354	2547	716	0.9064	-0.4998	0.0648	-0.4557	358.251	162.763	29.9432	1	di
1772	12006	1772	1772	B	1703	3666	704	0.6672	-0.5413	-0.0254	-0.5399	-40.1257	-1.3625	174.923	3	di
1773	12006	1773	1773	A	1538	1612	705	0.7482	0.0548	0.4787	0.4821	163.294	118.472	161.292	3	di
1774	12006	1774	1774	B	1835	838	726	0.9214	-0.5352	0.0272	-0.4848	-92.5372	163.224	127.504	3	di
1775	12006	1775	1775	A	1584	2468	714	0.7719	-0.4577	0.4408	-0.0599	53.9743	239.907	135.716	2	di
1776	12006	1776	1776	B	393	1306	698	0.8904	-0.468	0.0431	-0.4549	264.697	210.065	113.534	1	di
1777	12006	1777	1777	A	3523	2697	885	0.8949	0.0421	-0.451	-0.4424	15.4372	-50.8602	158.939	1	di
1779	12006	1779	1779	A	3209	2670	686	0.694	0.137	-0.3435	-0.6618	462.083	118.136	176.592	3	di
1780	12006	1780	1780	B	1472	2236	724	0.6777	0.5908	-0.0138	0.5348	372.286	174.071	26.8842	3	di
1782	12006	1782	1782	B	3267	1298	786	1.0071	-0.5169	-0.0035	-0.4535	404.117	69.081	91.2297	3	di
1783	12006	1783	1783	A	3507	2550	750	0.695	0.018	0.4874	0.4598	27.1943	-93.8804	161.999	1	di
1784	12006	1784	1784	B	1111	2458	832	0.6988	0.5851	-0.4962	-0.0261	-39.48	38.809	32.2809	1	di
1785	12006	1785	1785	A	2748	3344	958	1.1335	0.4722	-0.0316	0.4522	122.329	255.237	89.0931	3	di
1786	12006	1786	1786	B	738	732	880	0.6961	0.454	-0.4603	-0.1306	40.7486	-29.3407	44.7167	1	di
1787	12006	1787	1787	A	3192	2955	866	0.745	-0.0584	-0.5811	0.4999	163.537	-138.955	90.6104	1	di
1788	12006	1788	1788	B	1918	1626	890	0.8117	-0.4593	-0.4526	0.0134	34.0428	208.209	134.483	3	di
1789	12006	1789	1789	A	1660	1527	732	0.955	0.4981	0.1809	-0.5009	252.614	-44.4394	88.1778	3	di
1790	12006	1790	1790	B	1400	1675	918	0.9225	0.4909	0.0199	0.4782	283.403	-43.1305	83.8546	3	di
1791	12006	1791	1791	A	3260	2349	686	0.6368	0.0015	-0.579	-0.4847	158.126	147.419	59.5299	1	di
1792	12006	1792	1792	B	140	2522	708	0.911	0.4765	0.0467	-0.4519	386.134	173.835	160.153	3	di
1793	12006	1793	1793	A	3031	2180	928	0.6817	0.482	0.0272	0.4866	-55.9915	-4.7207	157.516	1	di
1794	12006	1794	1794	B	2349	3414	842	0.816	0.5312	0.0798	-0.5021	490.126	96.8984	35.2555	3	di
1796	12006	1796	1796	B	1992	2668	889	0.9741	0.5262	0.1017	-0.6014	190.563	148.628	100.428	1	di
1797	12006	1797	1797	A	376	2737	850	0.6423	-0.0362	0.4775	-0.4673	394.966	-8.6778	156.124	3	di
1800	12006	1800	1800	B	1418	2924	695	0.677	0.527	-0.4725	0.0869	-29.1685	-6.3612	61.4956	1	di
1801	12006	1801	1801	A	737	3060	776	0.7851	0.2644	0.16	0.5319	198.134	26.5559	52.2423	3	di
1802	12006	1802	1802	B	2336	2064	870	0.8293	0.5297	0.5061	-0.1092	-130.831	265.624	71.9603	3	di
1803	12006	1803	1803	A	3359	2386	896	0.6559	-0.5087	0.0845	0.4567	365.277	209.582	63.0793	1	di
1804	12006	1804	1804	B	2953	2234	997	0.5834	-0.5568	0.0037	-0.4951	42.4542	96.0258	163.911	3	di
1805	12006	1805	1805	A	2501	926	672	0.6821	0.4412	-0.038	-0.4568	53.5714	-10.7952	22.01	3	di
1806	12006	1806	1806	B	2037	3422	936	0.638	-0.5239	-0.0359	0.4743	5.5629	15.1174	39.6517	1	di
1808	12006	1808	1808	B	2600	2256	772	0.5966	0.0774	-0.4957	-0.4966	-57.7971	-19.2724	142.711	1	di
1809	12006	1809	1809	A	1863	979	666	0.5782	0.5207	-0.0169	-0.4811	-142.546	109.069	18.3176	1	di
1810	12006	1810	1810	B	2294	192	838	0.4929	-0.1404	-0.5776	-0.1487	-44.4286	55.1614	18.7565	1	di
1811	12006	1811	1811	A	2689	1952	724	0.6275	-0.5242	-0.0201	0.4758	193.714	143.182	97.5666	3	di
1812	12006	1812	1812	B	53	1988	822	0.6537	0.0483	0.4713	0.4743	-148.117	259.803	159.125	2	di
1813	12006	1813	1813	A	600	3066	786	0.8557	0.5051	-0.4756	0.4889	319.251	112.486	119.683	3	di
1814	12006	1814	1814	B	738	2054	776	0.5241	-0.1908	-0.3848	-0.5198	405.126	81.8465	166.362	3	di
1815	12006	1815	1815	A	2646	3087	1036	0.7366	-0.4131	-0.4523	0.4524	125.16	138.957	93.6025	1	di
1816	12006	1816	1816	B	2819	2958	736	0.7255	-0.4689	-0.0471	0.4689	-159.654	21.0584	129.607	1	di
1819	12006	1819	1819	A	57	3599	820	0.795	-0.0407	-0.4406	-0.4472	-105.109	222.642	111.175	3	di
1821	12006	1821	1821	A	631	2269	859	0.5983	0.0289	0.0498	0.5119	-47.84	44.9662	157.828	3	di
1822	12006	1822	1822	B	3106	2420	914	0.774	0.5529	-0.013	-0.4844	-6.4629	-26.6959	140.29	1	di
1823	12006	1823	1823	A	3150	431	919	0.7555	0.4843	-0.4955	0.0035	62	11.564	56.1987	1	di
1824	12006	1824	1824	B	1927	2149	727	0.4344	-0.5935	0.5613	-0.0176	262.386	192.917	35.8922	1	di
1825	12006	1825	1825	A	3052	885	898	0.85	0.0319	-0.4982	-0.5216	157.151	-8.9865	88.2264	1	di
1826	12006	1826	1826	B	2005	1145	708	0.6701	-0.5229	-0.4848	-0.0346	211.58	155.688	43.1428	3	di
1827	12006	1827	1827	A	1190	727	682	0.6309	0.4561	0.0162	0.4903	324.311	-5.1104	16.4535	3	di
1828	12006	1828	1828	B	3183	891	857	0.5605	-0.5987	0.6025	0.5772	-124.974	145.586	29.2005	2	di
1831	12006	1831	1831	A	3401	2639	758	0.5915	-0.5338	-0.5156	-0.0179	136.134	-131.174	136.474	1	di
1832	12006	1832	1832	B	2962	1451	842	0.349	-0.3494	-0.1259	-0.5713	318.563	218.542	152.687	3	di
1833	12006	1833	1833	A	3047	3049	713	0.6453	0.4979	-0.0247	0.4643	-24.8658	186.026	161.643	3	di
1834	12006	1834	1834	B	2940	704	608	0.6839	-0.5466	0.49	0.0474	38.0514	221.793	154.858	1	di
1835	12006	1835	1835	A	345	3256	920	0.552	-0.635	-0.0226	0.5392	-0.4114	3.7973	147.944	3	di
1836	12006	1836	1836	B	1114	1081	786	0.5303	-0.5442	0.0475	-0.4636	110.177	181.405	40.6895	1	di
1837	12006	1837	1837	A	981	3516	938	0.4314	-0.1814	0.5706	0.0343	473.689	213.142	125.125	3	di
1838	12006	1838	1838	B	2033	2661	896	0.929	0.0279	0.5029	0.4779	394.537	-10.0211	86.602	3	di
1839	12006	1839	1839	A	1886	1084	804	0.4782	0.6345	-0.0069	0.5147	70.4543	181.929	175.729	3	di
1840	12006	1840	1840	B	2994	344	750	0.4443	-0.4818	-0.4438	-0.4051	69.7228	11.2011	61.0533	1	di
1841	12006	1841	1841	A	2295	892	908	0.4112	0.4697	-0.4117	0.3396	314.411	-40.3175	6.5701	2	di
1842	12006	1842	1842	B	1064	304	794	0.77	-0.0285	-0.4736	-0.4822	457.966	52.0507	15.2112	1	di
1843	12006	1843	1843	A	1695	1214	716	0.5446	0.4447	-0.509	-0.0121	70.4371	6.8807	119.073	3	di
1844	12006	1844	1844	B	2209	2944	811	0.6495	-0.0104	0.5003	-0.0973	46.5885	-54.0438	14.2502	1	di
1845	12006	1845	1845	A	2626	1090	984	0.5939	-0.5248	-0.5117	-0.0357	451.1	167.072	125.428	1	di
1846	12006	1846	1846	B	984	2421	688	0.6188	-0.6631	-0.1557	-0.439	88.4372	-160.004	33.008	1	di
1847	12006	1847	1847	A	2588	1086	852	0.5738	-0.0497	-0.6227	0.5104	-95.7972	214.145	94.5234	3	di
1848	12006	1848	1848	B	1647	1868	904	0.4526	0.5771	-0.0082	-0.4901	156.589	-163.966	27.8319	1	di
1849	12006	1849	1849	A	1068	1920	806	0.5731	0.5806	-0.0527	-0.5537	79.4543	144.645	179.88	1	di
1850	12006	1850	1850	B	3066	3061	906	0.6807	0.0251	-0.4353	0.5174	157	69.8035	38.8214	3	di
1851	12006	1851	1851	A	1486	1692	736	0.6587	-0.572	0.5154	-0.1151	161.926	-6.5213	45.9253	1	di
1852	12006	1852	1852	B	787	2935	784	0.7787	0.4482	0.3627	0.3605	-4.6886	-84.6483	86.0149	3	di
1853	12006	1853	1853	A	2959	1792	814	0.4142	0.5903	0.2396	0.4952	-139.537	-18.2747	8.2975	1	di
1854	12006	1854	1854	B	395	1488	872	0.7303	-0.5061	-0.0192	-0.4572	533.511	22.294	41.3787	3	di
1855	12006	1855	1855	A	1584	1456	984	0.5058	0.1713	-0.4996	-0.5107	28.1943	25.2807	9.2939	3	di
1856	12006	1856	1856	B	2713	1534	774	0.7186	0.5026	0.5028	0.0525	-108.571	195.189	27.7748	3	di
1857	12006	1857	1857	A	948	3414	908	0.6054	-0.0039	-0.4837	-0.4804	521.243	-27.7766	14.1317	3	di
1858	12006	1858	1858	B	1150	245	788	0.5637	-0.5202	0.2882	-0.6614	273.126	136.784	80.3986	3	di
1859	12006	1859	1859	A	2984	2666	888	0.7005	0.0143	-0.4738	-0.5244	157.714	196.215	103.131	2	di
1860	12006	1860	1860	B	2233	1854	849	0.6285	0.6179	0.0765	0.4529	11.3115	170.068	63.332	2	di
1861	12006	1861	1861	A	1377	1940	924	0.414	0.4715	0.0077	0.4845	-75.9657	-173.483	34.9048	1	di
1862	12006	1862	1862	B	1159	2068	928	0.4807	0.0836	0.6924	-0.556	220.546	202.63	179.966	1	di
1863	12006	1863	1863	A	3476	174	718	0.6978	-0.0555	0.5104	-0.486	498.923	9.3853	162.758	1	di
1864	12006	1864	1864	B	1304	1513	950	0.6515	-0.5286	-0.1387	-0.0402	135.58	128.399	22.7218	3	di
1865	12006	1865	1865	A	700	2402	968	0.5013	-0.5266	0.0995	0.4695	84.1428	-167.022	157.994	1	di
1866	12006	1866	1866	B	2773	1605	924	0.4884	-0.5292	-0.4957	-0.0018	68.74	17.1546	46.8809	3	di
1867	12006	1867	1867	A	3169	2302	902	0.5456	-0.0793	-0.5013	0.4283	391.277	204.686	95.6307	3	di
1868	12006	1868	1868	B	1996	1140	902	0.6584	-0.5996	-0.5065	-0.0078	193.26	3.427	126.956	2	di
1869	12006	1869	1869	A	2096	842	638	0.7541	0.5476	-0.0501	-0.45	372.991	-12.9922	157.05	3	di
1870	12006	1870	1870	B	1930	658	700	0.7042	-0.4792	-0.5065	0.0006	297.074	184.45	102.471	2	di
1872	12006	1872	1872	B	1445	2349	802	0.5374	0.0576	0.5348	0.5032	-101.957	-30.8389	17.5711	3	di
1873	12006	1873	1873	A	399	1098	956	0.5456	-0.0663	-0.458	-0.5065	336.143	209.601	160.604	2	di
1874	12006	1874	1874	B	2828	3310	784	0.6196	-0.5301	0.0015	-0.0792	189.294	167.191	83.7073	3	di
1875	12006	1875	1875	A	1619	544	832	0.7127	0.1085	-0.52	-0.51	181.403	98.8003	159.175	3	di
1876	12006	1876	1876	B	1230	2522	798	0.6147	0.1954	0.546	0.0204	156.9	6.0954	61.427	3	di
1877	12006	1877	1877	A	1618	2053	758	0.5803	-0.4977	-0.4864	0.1193	384.411	-44.0734	41.7733	3	di
1878	12006	1878	1878	B	1251	2260	828	0.5653	-0.0102	0.4083	-0.533	433.52	42.5704	165.493	3	di
1879	12006	1879	1879	A	1010	2286	966	0.7368	0.025	-0.5537	-0.5125	277.403	131.777	82.5191	3	di
1880	12006	1880	1880	B	1635	389	944	0.6518	0.3981	0.4638	-0.4336	6.8657	6.3078	81.9324	2	di
1882	12006	1882	1882	B	2771	2530	822	0.4338	0.5697	-0.5926	0.0932	-0.68	0.4151	81.9039	3	di
1883	12006	1883	1883	A	497	2062	784	0.4364	0.5213	0.003	-0.4978	-151.68	-158.689	36.787	1	di
1884	12006	1884	1884	B	2891	3078	813	0.5332	-0.448	-0.5049	-0.3796	356.563	177.062	125.001	3	di
1885	12006	1885	1885	A	1729	844	800	0.847	0.4396	0.4203	0.0456	35.7143	-46.1467	142.051	1	di
1886	12006	1886	1886	B	370	2575	730	0.8643	0.5453	0.4984	0.174	-14.9743	116.037	134.193	2	di
1887	12006	1887	1887	A	1175	3052	868	0.7094	0.4673	0.0054	-0.4622	-5.2343	160.37	128.316	3	di
1888	12006	1888	1888	B	2338	2884	698	0.3967	-0.002	-0.1795	-0.5521	78.1	-1.5879	75.6603	1	di
1889	12006	1889	1889	A	750	3434	975	0.6064	0.444	-0.4304	-0.0847	31.3028	-13.368	55.4764	3	di
1890	12006	1890	1890	B	785	1856	737	0.5088	0.644	-0.3992	0.0696	106.394	5.577	64.8962	3	di
1891	12006	1891	1891	A	1116	2259	792	0.5098	-0.5188	-0.5654	-0.0801	-85.5629	51.3135	45.8535	1	di
1892	12006	1892	1892	B	919	2378	880	0.4153	-0.5907	-0.185	-0.1304	438.983	1.3608	89.0324	3	di
1893	12006	1893	1893	A	1971	3406	900	0.4548	0.5591	-0.5077	-0.0156	132.109	143.43	37.1492	1	di
1894	12006	1894	1894	B	1440	1457	970	0.5737	-0.4873	0.0467	-0.4905	-218.503	-2.7977	11.3017	3	di
1895	12006	1895	1895	A	2663	1800	874	0.5535	-0.0192	-0.5152	-0.4924	188.966	53.4254	47.8852	3	di
1896	12006	1896	1896	B	666	3450	970	0.5698	-0.4797	-0.5723	0.0159	358.74	-11.961	49.6096	1	di
1897	12006	1897	1897	A	1496	2768	884	0.5673	-0.5229	-0.0865	-0.5001	4.2771	170.97	161.463	1	di
1898	12006	1898	1898	B	2809	700	786	0.5998	-0.0448	-0.5048	0.5352	295.731	215.587	90.424	3	di
1899	12006	1899	1899	A	298	2612	916	0.6224	-0.5284	-0.1359	0.4934	71.9914	139.273	8.5096	1	di
1901	12006	1901	1901	A	3532	2440	672	0.7011	0.09	0.531	-0.5238	359.151	262.742	152.42	3	di
1902	12006	1902	1902	B	1878	1826	722	0.4518	-0.0408	0.5449	0.4963	370.974	-36.481	95.6096	1	di
1903	12006	1903	1903	A	1014	3043	738	0.4777	-0.5453	-0.0462	0.5216	184.983	202.095	82.4539	3	di
1904	12006	1904	1904	B	2129	908	696	0.5897	0.4995	0.5403	-0.0307	435.966	101.431	26.5953	3	di
1905	12006	1905	1905	A	2931	2824	940	0.5932	0.5976	0.153	-0.5098	523.58	-5.756	13.1099	1	di
1906	12006	1906	1906	B	2356	3190	762	0.5263	0.3455	-0.4518	0.3481	193.177	137.698	12.687	2	di
1907	12006	1907	1907	A	1181	2062	870	0.4118	0.1767	-0.5213	-0.5255	346.991	-76.3803	153.761	3	di
1908	12006	1908	1908	B	1148	3046	976	0.6319	-0.5089	-0.0369	0.4648	31.2685	13.8857	136.793	3	di
1909	12006	1909	1909	A	355	1950	702	0.6809	-0.2852	0.4866	0.465	-103.42	218.48	148.765	3	di
1910	12006	1910	1910	B	1063	3486	704	0.6287	-0.5293	-0.0878	0.5128	348.983	-37.2902	145.416	3	di
1911	12006	1911	1911	A	980	2737	818	0.5229	0.536	0.615	0.0427	145.766	147.055	168.941	2	di
1912	12006	1912	1912	B	2969	554	702	0.8112	0.4744	0.4491	-0.0458	24.6057	169.755	58.0184	3	di
1913	12006	1913	1913	A	1749	2536	701	0.5526	-0.5461	-0.001	-0.4819	267.126	196.479	44.6407	3	di
1914	12006	1914	1914	B	1139	517	860	0.5208	0.0711	-0.5223	0.5328	195.831	88.7789	12.7983	3	di
1915	12006	1915	1915	A	934	1568	855	0.663	0.5027	0.5258	0.0201	476.234	116.553	151.085	1	di
1916	12006	1916	1916	B	231	3383	960	0.5676	-0.5843	0.1143	0.4946	-97.2771	58.5738	84.6334	3	di
1917	12006	1917	1917	A	2747	523	691	0.4934	0.4858	-0.147	-0.3836	79.7657	-25.9734	85.0136	1	di
1918	12006	1918	1918	B	1328	1202	651	0.5544	-0.4264	-0.3821	0.4023	-95.5628	173.889	81.3653	1	di
1919	12006	1919	1919	A	1949	3480	886	0.5793	-0.0456	0.0667	0.5206	438	-19.1259	128.306	1	di
1920	12006	1920	1920	B	842	2080	678	0.5579	-0.0146	-0.2465	0.5339	-117.026	-18.8226	36.1107	1	di
1921	12006	1921	1921	A	1609	1848	860	0.5824	-0.509	-0.0701	-0.479	477.806	17.2625	33.7755	3	di
1923	12006	1923	1923	A	2897	1229	790	0.5903	0.4889	0.1073	0.4476	143.849	-176.478	158.229	1	di
1924	12006	1924	1924	B	1101	2849	816	0.5636	-0.5437	-0.254	0.5027	189.429	134.89	32.3173	3	di
1925	12006	1925	1925	A	972	2122	828	0.5352	-0.0015	0.4938	0.5139	87.2771	-74.608	18.2303	3	di
1926	12006	1926	1926	B	3356	2231	936	0.5219	-0.786	-0.0158	-0.4115	309.688	266.498	70.9714	1	di
1927	12006	1927	1927	A	2778	457	932	0.6235	-0.6244	0.1078	-0.4874	284.983	61.7436	92.8956	3	di
1928	12006	1928	1928	B	1025	1242	728	0.6095	0.4885	-0.4799	-0.4714	139.891	40.7509	69.2621	1	di
1929	12006	1929	1929	A	3404	987	706	0.5479	-0.5307	0.5564	0.0395	54.9914	44.9157	89.8666	3	di
1930	12006	1930	1930	B	696	372	670	0.7108	0.1607	-0.1289	0.5095	562.949	-66.1403	88.1087	3	di
1931	12006	1931	1931	A	3412	3034	854	0.7272	-0.4537	0.0188	0.443	96.4286	35.2913	107.628	1	di
1932	12006	1932	1932	B	3212	1076	910	0.6933	0.0896	0.5948	-0.5131	95.5714	-55.7842	88.1822	3	di
1933	12006	1933	1933	A	1002	3478	730	0.6155	-0.5571	0.0859	-0.5257	450.377	155.68	87.9125	3	di
1935	12007	1935	1935	A	716	1920	810	0.8011	-0.0941	0.511	0.4556	51.9743	-75.6302	152.782	1	di
1936	12007	1936	1936	B	2757	1312	906	0.8068	0.0088	0.4462	0.4385	274.554	127.913	154.106	3	di
1937	12007	1937	1937	A	600	2952	830	0.5332	0.4603	0.032	0.4811	0.6143	14.9631	29.3503	3	di
1938	12007	1938	1938	B	2719	1994	909	0.7394	-0.5434	-0.1176	0.4996	-2.4114	188.173	119.255	3	di
1940	12007	1940	1940	B	1584	741	676	0.5906	-0.3096	-0.4104	-0.476	-207.386	264.106	12.816	3	di
1941	12007	1941	1941	A	439	2666	744	0.663	0.5332	-0.5486	0.0218	114.117	-26.0122	28.4307	1	di
1942	12007	1942	1942	B	1894	955	930	0.7252	-0.5056	0.0365	0.4668	-96.84	13.4008	148.078	1	di
1943	12007	1943	1943	A	74	274	864	0.63	-0.5227	-0.1267	0.5127	189.966	248.735	87.8164	3	di
1944	12007	1944	1944	B	1465	1026	874	0.4889	-0.0533	0.5522	-0.527	95.1428	230.617	20.937	3	di
1945	12007	1945	1945	A	2075	3090	788	0.5272	0.0835	0.0464	-0.5614	228.411	224.075	174.518	3	di
1946	12007	1946	1946	B	1734	1197	844	0.4452	0.6636	0.557	0.0387	52.1686	52.0824	166.991	3	di
1947	12007	1947	1947	A	985	509	891	0.6911	-0.0344	-0.5426	-0.4808	-181.788	45.7685	18.3647	3	di
1948	12007	1948	1948	B	1058	306	692	0.6714	-0.4786	-0.0375	-0.4578	538.234	18.8293	130.418	2	di
1949	12007	1949	1949	A	2524	1448	738	0.7075	0.002	0.4757	-0.4767	354.991	-76.1405	156.228	1	di
1950	12007	1950	1950	B	185	2216	854	0.5278	-0.48	-0.0197	0.4793	178.329	193.051	25.1234	2	di
1951	12007	1951	1951	A	1982	1614	790	0.6696	0.5567	-0.5489	0.0945	-55.1086	33.1578	162.958	3	di
1952	12007	1952	1952	B	1378	1008	911	0.4109	0.1374	0.5313	-0.2867	169.32	-154.172	78.0498	1	di
1953	12007	1953	1953	A	1844	1190	894	0.5454	-0.1011	0.6008	0.5874	94.16	186.552	89.5819	3	di
1954	12007	1954	1954	B	164	1618	728	0.5664	0.593	-0.257	0.4745	652.369	177.016	41.9902	3	di
1955	12008	1955	1955	A	2918	2086	690	0.8783	-0.5436	-0.0219	0.5017	12.58	214.104	161.776	3	di
1956	12008	1956	1956	B	2846	236	886	0.8121	-0.563	-0.5417	0.047	-124.009	34.8019	15.1607	1	di
1957	12008	1957	1957	A	2758	1184	812	0.627	0.4386	0.4622	-0.4172	105.446	177.394	37.4799	1	di
1958	12008	1958	1958	B	2371	2001	809	0.9165	0.527	0.5459	0.047	404.226	-42.5987	19.036	1	di
1959	12008	1959	1959	A	2294	1996	820	0.924	-0.4922	0.0052	0.5045	-242.78	8.1606	22.0739	1	di
1960	12008	1960	1960	B	2283	1912	834	0.784	0.4649	0.4407	0.0564	34.4543	-60.4681	137.578	3	di
1961	12008	1961	1961	A	2003	3366	588	0.667	-0.0248	-0.4932	0.475	69.7057	-35.9282	50.354	1	di
1962	12008	1962	1962	B	1862	2434	737	0.8003	-0.566	0.0168	0.5179	369.589	216.875	91.0122	1	di
1963	12008	1963	1963	A	1886	1056	907	0.7208	-0.4779	0.5409	-0.4734	208.58	44.018	54.9278	2	di
1964	12008	1964	1964	B	2232	1891	790	0.9799	0.4579	-0.4705	0.0256	-31.3943	-24.0393	127.247	3	di
1965	12008	1965	1965	A	1342	689	1030	0.4901	-0.5797	-0.324	0.8557	478.646	228.271	1.965	3	di
1966	12008	1966	1966	B	2141	3059	756	0.756	-0.4748	-0.0395	0.4272	83.7486	160.742	30.0829	3	di
1969	12008	1969	1969	A	3127	1963	722	0.661	0.5437	0.5117	-0.0744	11.58	182.502	146.9	1	di
1971	12008	1971	1971	A	842	3082	660	0.6578	0.0692	0.5401	-0.0544	97.16	190.329	16.3737	3	di
1972	12008	1972	1972	B	141	2880	836	0.8105	-0.5364	-0.461	-0.1179	220.983	123.824	42.0108	1	di
1973	12008	1973	1973	A	1365	2208	704	0.7263	-0.1508	-0.1036	-0.5288	-187.84	158.093	41.0326	3	di
1974	12008	1974	1974	B	2839	983	758	0.7686	-0.0127	-0.3904	0.5332	374.26	-45.3257	135.093	1	di
1975	12008	1975	1975	A	2882	636	848	0.6919	0.5078	0.1159	0.4796	98.7228	43.1611	149.606	1	di
1976	12008	1976	1976	B	3362	596	862	0.566	-0.4479	0.4833	-0.466	398.731	137.064	165.78	3	di
1977	12008	1977	1977	A	1868	1733	822	0.66	0.0728	0.5027	-0.4964	112.143	-116.298	48.0666	1	di
1978	12008	1978	1978	B	1783	3132	616	0.6974	0.4904	0.4874	-0.0594	-83.5457	-4.4456	115.372	3	di
1979	12008	1979	1979	A	1488	3205	608	0.6712	0.2948	0.2825	-0.2737	228.58	226.274	176.193	1	di
1980	12008	1980	1980	B	2642	3496	720	0.6265	-0.1691	-0.0756	-0.5066	21.2857	171.243	58.931	1	di
1981	12008	1981	1981	A	1361	3446	554	0.5767	0.4952	0.0598	0.4579	94.42	157.989	138.802	1	di
1982	12008	1982	1982	B	1111	1151	879	0.6448	0.0382	-0.5998	-0.5034	289.537	-75.5039	150.517	1	di
1984	12008	1984	1984	B	2306	622	1018	0.5467	0.3239	-0.1609	-0.5142	17.4286	129.047	26.5937	3	di
1985	12008	1985	1985	A	2581	859	886	0.8245	-0.4464	-0.0269	-0.4892	257.446	219.656	97.6838	3	di
1986	12008	1986	1986	B	1824	3024	558	0.7089	0.5107	-0.0057	-0.4722	101.689	219.027	125.314	1	di
1987	12008	1987	1987	A	2447	1170	704	0.7238	0.5005	0.0146	-0.4484	68.7571	-54.1153	94.6701	1	di
1988	12008	1988	1988	B	3372	2709	676	0.7733	-0.522	0.5079	0.0546	-36.8229	-36.3717	161.199	2	di
1989	12008	1989	1989	A	1397	1977	848	0.6304	0.0394	-0.4795	0.4643	-169.303	115.059	54.8809	1	di
1990	12008	1990	1990	B	2402	910	874	0.6391	-0.1334	-0.0153	0.5449	-20.3771	155.732	139.405	1	di
1991	12008	1991	1991	A	2609	2908	641	0.787	0.4667	-0.5051	0.1893	194.026	63.6907	41.0676	1	di
1993	12008	1993	1993	A	101	2182	736	0.5696	-0.6099	0.5481	-0.0052	169.537	172.287	130.936	1	di
1994	12008	1994	1994	B	2338	1387	858	0.5201	0.5806	0.1581	-0.1637	378.286	48.0881	4.9981	1	di
1995	12008	1995	1995	A	2904	364	996	0.4777	-0.6747	0.0109	-0.1236	68.9829	121.577	3.9104	3	di
1997	12008	1997	1997	A	2255	2832	754	0.7239	-0.5359	-0.5521	-0.0649	103.723	-12.9734	15.3208	1	di
1998	12008	1998	1998	B	2238	210	928	0.5205	0.5312	0.4502	-0.0615	127.1	31.1278	141.669	1	di
1999	12008	1999	1999	A	2232	3462	736	0.763	-0.2648	-0.1892	-0.2002	-50.6972	37.1054	179.072	3	di
2000	12008	2000	2000	B	2189	3322	518	0.5169	-0.5491	-0.613	0.0127	159.109	-23.8986	169.549	3	di
2001	12008	2001	2001	A	481	2283	786	0.6327	0.533	-0.0746	0.4881	168.571	217.66	75.141	3	di
2003	12008	2003	2003	A	1634	398	1070	0.5921	-0.0592	-0.5365	-0.0697	485.68	-18.3091	2.457	3	di
2005	12008	2005	2005	A	2598	1084	714	0.6494	-0.0402	-0.4821	-0.4709	437.403	-41.86	21.9556	3	di
2006	12008	2006	2006	B	1738	200	1008	0.6675	-0.5109	0.4461	-0.045	-62.1257	8.4797	117.293	3	di
2007	12009	2007	2007	A	1996	1714	914	0.8421	-0.1579	0.1095	-0.132	308.554	-51.4954	179.733	3	di
2008	12009	2008	2008	B	2364	3462	688	0.5618	0.1375	-0.1711	-0.5546	144.42	-35.2324	2.0027	3	di
2009	12009	2009	2009	A	3525	608	749	0.6787	-0.025	-0.5082	-0.4942	297.377	-84.6393	169.415	3	di
2010	12009	2010	2010	B	85	590	786	0.5637	-0.0831	0.5794	-0.5683	-133.126	66.2753	179.544	3	di
2011	12009	2011	2011	A	110	2026	678	0.5743	-0.4809	0.0247	0.4827	-3.6972	160.877	20.6771	1	di
2012	12009	2012	2012	B	2020	3296	698	0.5832	0.0858	-0.608	0.5108	205.546	103.575	11.88	3	di
2013	12009	2013	2013	A	3366	922	966	0.6998	-0.4925	0.2603	0.8166	178.571	189.61	19.8628	3	di
2014	12009	2014	2014	B	449	1450	936	0.6386	0.5276	0.0619	-0.4762	79.8486	-38.6746	155.596	3	di
2015	12009	2015	2015	A	1851	2745	608	0.59	-0.0791	-0.4581	0.4781	278.849	-51.7049	107.903	3	di
2016	12009	2016	2016	B	1437	2088	870	0.4922	-0.5949	-0.5023	-0.2298	113.168	20.5147	141.868	1	di
2017	12009	2017	2017	A	2432	1470	878	0.6253	0.0467	0.5478	-0.507	196.294	-85.1673	12.2031	3	di
2018	12009	2018	2018	B	2523	2876	740	0.6709	0.1533	0.5054	0.3017	143.68	117.405	27.2322	1	di
2020	12009	2020	2020	B	108	933	844	0.6665	-0.0444	-0.4947	-0.5038	171.026	87.451	19.1717	1	di
2021	12009	2021	2021	A	225	2513	898	0.5654	-0.5382	0.5196	0.0584	407.312	227.71	158.121	3	di
2022	12009	2022	2022	B	2157	1998	882	0.546	-0.2594	0.4734	0.5079	179.446	48.6412	21.8374	3	di
2023	12009	2023	2023	A	1475	1596	688	0.6666	-0.1088	0.5024	0.3663	449.823	236.806	172.089	1	di
2024	12009	2024	2024	B	772	1018	896	0.6224	0.6133	-0.5734	-0.0879	150.294	31.4505	11.9037	3	di
2025	12009	2025	2025	A	3094	1454	816	0.5057	-0.4565	0.0472	0.4547	356.303	197.491	143.93	2	di
2026	12009	2026	2026	B	1090	2552	864	0.3839	-0.5912	0.1334	0.4678	448.403	197.506	156.456	1	di
2028	12009	2028	2028	B	1212	2066	664	0.6618	-0.0296	0.4702	0.4704	263.983	228.225	163.389	3	di
2029	12009	2029	2029	A	2394	1984	716	0.7933	-0.4842	0.013	-0.4488	530.26	210.211	24.541	3	di
2030	12009	2030	2030	B	437	2154	789	0.8304	-0.1917	-0.1399	0.1349	187.697	185.512	179.865	3	di
2032	12009	2032	2032	B	340	2442	837	0.5976	-0.5729	0.4793	-0.0651	-31.1257	-2.9608	122.057	3	di
2033	12009	2033	2033	A	2455	2062	636	0.6802	0.4782	0.4892	0.0082	332.537	-31.9991	144.864	3	di
2034	12009	2034	2034	B	3425	2796	812	0.6519	-0.4472	0.1065	-0.491	-156.411	168.108	20.0163	1	di
2035	12009	2035	2035	A	1674	678	865	0.6301	0.5521	-0.2952	0.425	196.169	156.335	34.3214	3	di
2036	12009	2036	2036	B	2838	1128	890	0.5887	-0.5626	-0.5466	-0.0721	109.849	75.3832	31.2216	1	di
2037	12009	2037	2037	A	185	884	764	0.63	0.7533	0.2958	-0.4229	183.991	10.5892	156.001	1	di
2038	12009	2038	2038	B	326	1700	952	0.5223	0.6438	0.0061	-0.4722	502.403	87.2756	23.8396	3	di
2039	12009	2039	2039	A	3261	2048	872	0.6556	-0.1632	-0.5248	-0.0447	230.874	136.985	26.4199	3	di
2040	12010	2040	2040	B	527	1086	766	0.8874	-0.5317	-0.0569	0.4807	-6.42	16.0222	149.052	1	di
2041	12010	2041	2041	A	3524	828	983	0.7288	-0.0769	-0.4911	0.4547	169.16	134.515	29.9642	2	di
2042	12010	2042	2042	B	636	632	970	0.809	-0.4478	0.0188	-0.4418	-88.7972	18.7426	150.964	1	di
2043	12010	2043	2043	A	2932	3204	692	0.6474	0.0853	0.564	-0.5434	124.168	-18.9274	2.217	1	di
2044	12010	2044	2044	B	775	584	769	0.7075	0.4615	0.1239	-0.464	-59.8314	-5.134	151.622	1	di
2045	12010	2045	2045	A	1697	2956	800	0.7031	0.4363	0.2259	0.5147	-208.1	-2.9952	35.6002	1	di
2046	12010	2046	2046	B	313	2276	688	0.8419	0.4635	-0.4242	0.028	-31.4114	-24.551	140.96	1	di
2047	12010	2047	2047	A	2789	638	746	0.5893	-0.5484	0.5306	-0.0069	161.26	-1.7549	63.2363	1	di
2048	12011	2048	2048	B	838	1908	776	0.8397	0.4551	-0.0845	0.4521	131.883	13.4223	25.2428	1	di
2049	12011	2049	2049	A	2290	1717	756	0.8105	0.0064	0.5276	-0.4895	-127.497	-96.4249	11.3467	1	di
2050	12011	2050	2050	B	2728	2240	870	0.647	-0.5473	-0.0813	0.1172	348.537	218.945	150.73	3	di
2051	12011	2051	2051	A	3051	1490	964	0.8397	-0.2174	0.5263	0.6705	-168.303	54.5618	164.225	1	di
2052	12011	2052	2052	B	2716	272	905	0.7526	0.4608	-0.0659	-0.4587	68.9829	170.302	30.4147	1	di
2054	12011	2054	2054	B	2515	2260	912	0.8475	-0.4405	0.123	-0.444	169.891	225.657	26.0851	3	di
2055	12011	2055	2055	A	3376	526	944	0.6909	-0.4679	-0.4924	0.0352	329.866	-31.9519	154.073	2	di
2056	12011	2056	2056	B	2188	3441	565	0.752	-0.635	0.5838	0.022	-98.5629	3.6961	26.7401	1	di
2057	12011	2057	2057	A	1503	2118	634	0.7301	-0.3975	0.0176	0.539	-11.6972	-42.7868	138.261	3	di
2058	12011	2058	2058	B	1548	1940	700	0.7983	0.4964	-0.0506	-0.5086	-52.2686	169.47	7.9089	2	di
2059	12011	2059	2059	A	177	1138	890	0.8509	0.5126	0.0207	-0.4646	5.5543	201.202	150.617	3	di
2060	12011	2060	2060	B	1101	1520	816	0.4613	-0.0448	-0.5657	-0.2994	225.537	80.682	19.7524	1	di
2061	12011	2061	2061	A	2533	1614	680	0.7232	-0.6203	0.5924	-0.0064	319	139.04	167.578	1	di
2062	12011	2062	2062	B	2035	3511	840	0.8121	0.4638	-0.0082	-0.467	-284.26	178.985	29.7271	1	di
2063	12011	2063	2063	A	1396	1440	794	0.7695	0.4615	0.0046	-0.4372	106.151	12.1298	28.5657	1	di
2064	12011	2064	2064	B	2471	200	964	0.7353	0.4557	-0.4982	-0.073	-134.94	32.7549	143.082	2	di
2065	12011	2065	2065	A	2492	3390	808	0.5191	-0.4138	0.2525	0.2757	190.706	172.047	2.0786	1	di
2066	12011	2066	2066	B	3464	2492	774	0.6662	0.0613	-0.4358	0.4408	78.7143	257.922	26.3555	3	di
2067	12012	2067	2067	A	2792	124	754	0.8001	0.3032	-0.3068	-0.473	189.723	23.5098	104.674	1	di
2068	12012	2068	2068	B	2542	2114	824	0.8479	0.5802	0.0001	0.5468	-13.3771	264.461	1.3439	3	di
2069	12012	2069	2069	A	579	1697	858	0.7577	0.5014	0.4625	0.4851	-77.6228	-150.49	35.4717	1	di
2070	12012	2070	2070	B	2213	3361	822	0.9199	0.4379	-0.393	0.3284	404.832	-39.6082	9.9931	2	di
2071	12012	2071	2071	A	464	2672	796	0.7482	-0.5322	0.5164	0.414	156.537	224.349	53.402	3	di
2072	12012	2072	2072	B	465	1362	904	0.7733	-0.0791	-0.4504	0.4377	95.0085	115.314	26.8653	1	di
2073	12012	2073	2073	A	2903	1290	716	0.7666	0.5023	-0.5444	0.0099	43.4371	134.308	156.053	2	di
2074	12012	2074	2074	B	2275	948	709	0.741	0.3026	0.1032	-0.5175	3.5886	170.916	129.797	2	di
2075	12012	2075	2075	A	313	495	978	0.8058	0.0113	-0.5199	0.4993	435.369	165.968	91.9045	1	di
2076	12012	2076	2076	B	909	1404	808	0.8782	0.0386	0.4443	0.4485	470.974	98.0327	21.3193	1	di
2077	12012	2077	2077	A	2131	2240	900	0.8147	-0.0349	0.4736	0.4542	442.394	133.015	73.038	3	di
2078	12012	2078	2078	B	1397	2781	610	0.6553	-0.0309	-0.5571	-0.5243	370.983	69.3487	142.771	1	di
2079	12012	2079	2079	A	1643	2993	835	0.9034	-0.1205	-0.4935	0.5067	169.874	123.416	88.6924	3	di
2080	12012	2080	2080	B	2748	1551	862	0.7674	0.0209	-0.4947	-0.4716	161.329	27.4325	95.6175	3	di
2081	12012	2081	2081	A	1654	1767	688	0.7783	-0.0783	-0.5095	0.456	201.706	219.504	87.4427	3	di
2082	12012	2082	2082	B	1655	1970	946	0.7445	0.5111	-0.5082	-0.0599	-132.974	222.978	37.0842	2	di
2083	12012	2083	2083	A	530	1824	784	0.7374	-0.5751	0.16	-0.5165	177.243	198.196	84.4367	3	di
2084	12012	2084	2084	B	2193	1346	908	0.8065	0.4735	-0.4782	-0.0317	256.723	-1.8737	134.339	1	di
2085	12012	2085	2085	A	684	950	710	0.7434	-0.5551	-0.1753	0.4988	212.974	251.757	124.597	1	di
2086	12012	2086	2086	B	1877	3151	748	0.8376	-0.5583	0.0081	0.5325	-2.1	-20.8006	89.1397	3	di
2087	12012	2087	2087	A	1370	2686	803	0.5596	-0.6632	-0.604	-0.5327	488.797	211.014	29.4639	2	di
2089	12012	2089	2089	A	2756	650	1014	0.4972	0.09	-0.5145	0.4736	74.7314	78.2217	17.2983	2	di
2091	12012	2091	2091	A	409	2228	668	0.7009	0.4828	0.5433	0.1115	310.546	-27.2939	132.28	1	di
2092	12012	2092	2092	B	1100	920	904	0.6857	-0.4368	0.429	0.4059	443.706	171.927	83.3019	2	di
2093	12012	2093	2093	A	1933	3342	636	0.473	-0.1184	0.4501	0.4725	455.091	47.1344	24.9999	1	di
2095	12012	2095	2095	A	1719	446	741	0.7872	-0.45	-0.0795	0.4383	193.294	-31.8031	60.8903	3	di
2096	12012	2096	2096	B	3054	2454	780	0.8056	-0.2862	-0.4732	-0.6401	346.966	-51.2122	87.5723	3	di
2098	12012	2098	2098	B	536	3278	767	0.715	0.4484	0.4781	-0.0369	432.637	0.8081	58.4342	1	di
2100	12012	2100	2100	B	903	1528	862	0.6114	0.2841	0.0794	-0.5169	-177.471	-141.015	61.7975	1	di
2101	12012	2101	2101	A	3126	1004	766	0.9018	0.5089	-0.0181	0.4364	-156.797	66.6576	97.2511	3	di
2102	12012	2102	2102	B	2318	944	705	0.7245	0.0493	0.0575	0.5344	142.84	-15.5613	127.496	3	di
2103	12012	2103	2103	A	3274	3036	862	0.4927	0.5501	-0.5253	-0.0019	12.32	2.6878	53.3559	3	di
2104	12012	2104	2104	B	1313	2802	825	0.7721	-0.4393	0.3626	-0.493	-12.4114	148.633	76.2961	1	di
2105	12012	2105	2105	A	2074	696	808	0.4744	-0.2057	-0.0303	-0.5907	-100.883	13.0278	162.92	1	di
2106	12012	2106	2106	B	145	3002	744	0.7457	0.0514	0.5538	-0.5048	130.866	191.021	9.4876	3	di
2107	12012	2107	2107	A	1164	484	768	0.6177	-0.5854	0.5731	0.074	121.117	60.6214	14.4842	3	di
2109	12013	2109	2109	A	3066	886	856	0.9234	-0.0175	0.4674	0.4782	-2.8743	134.441	19.2785	1	di
2110	12013	2110	2110	B	2871	914	768	0.776	-0.3498	-0.5515	0.5006	311.546	-11.4183	102.386	2	di
2111	12013	2111	2111	A	3092	213	834	0.8276	-0.0003	-0.5191	0.4785	-147.446	-86.5145	14.0111	1	di
2112	12013	2112	2112	B	1420	3640	618	0.5492	-0.5217	0.079	-0.4777	73.4371	127.492	140.713	1	di
2113	12013	2113	2113	A	2993	2790	792	0.85	0.5097	0.5406	-0.0612	430.974	113.436	19.5479	2	di
2115	12013	2115	2115	A	3576	2730	638	0.6595	-0.0211	-0.4481	0.456	53.1772	-84.3994	159.508	1	di
2116	12013	2116	2116	B	2291	1536	788	0.6887	-0.5557	-0.0094	0.785	267.437	223.629	74.7167	3	di
2117	12013	2117	2117	A	1159	2128	862	0.7056	0.5347	0.0176	0.4652	89.0743	-16.3266	49.7707	1	di
2118	12013	2118	2118	B	2534	1224	800	0.7493	0.4928	0.4839	0.0502	380.009	-56.2586	142.638	3	di
2119	12013	2119	2119	A	2946	1740	694	0.6265	0.508	-0.0414	0.4088	105.891	-16.5915	146.492	1	di
2120	12013	2120	2120	B	2648	892	872	0.7946	-0.5114	-0.0291	0.4743	8.5886	-147.194	129.014	1	di
2121	12013	2121	2121	A	2759	1846	718	0.5979	0.0398	-0.4402	-0.4346	70.9915	217.266	154.91	2	di
2122	12013	2122	2122	B	3095	3622	676	0.8032	0.1547	-0.2188	0.4933	421.151	87.8832	93.2863	3	di
2123	12013	2123	2123	A	3526	2589	794	0.6365	-0.0472	0.4908	-0.486	340.26	97.9455	169.822	3	di
2124	12013	2124	2124	B	3014	2243	832	0.5087	-0.1059	0.5698	0.5886	-64.0572	124.131	179.117	3	di
2125	12013	2125	2125	A	2832	2885	561	0.5501	0.0953	0.5595	-0.4986	76.8142	47.473	172.576	3	di
2126	12013	2126	2126	B	761	862	846	0.658	0.4341	0.0058	0.4153	261.983	16.0238	150.544	2	di
2127	12013	2127	2127	A	2970	1458	878	0.8054	-0.508	0.4888	0.0109	25.7829	123.92	140.955	1	di
2128	12013	2128	2128	B	2245	241	890	0.4609	-0.6632	0.0717	0.135	-149.32	65.0453	46.6273	1	di
2129	12013	2129	2129	A	1256	948	922	0.7484	-0.1051	0.4575	0.4476	-79.7228	245.808	159.033	3	di
2130	12014	2130	2130	B	2898	697	846	0.8217	-0.0115	-0.5095	0.487	319.243	100.114	164.12	1	di
2131	12014	2131	2131	A	2286	2596	880	0.7999	-0.1797	0.5134	-0.4796	276.857	-65.9018	163.289	3	di
2132	12014	2132	2132	B	2446	3171	682	0.8236	0.5104	0.5935	0.2125	-52.1171	-38.2908	144.616	1	di
2133	12014	2133	2133	A	504	946	769	0.9217	-0.473	-0.4497	-0.0686	17.5714	167.495	125.792	1	di
2134	12014	2134	2134	B	1472	3398	644	0.7273	0.4133	0.4788	-0.4931	73.9914	62.2717	12.524	1	di
2135	12014	2135	2135	A	962	3122	682	0.7375	-0.2071	0.4693	-0.4682	-15.16	241.42	128.53	2	di
2136	12014	2136	2136	B	1276	2740	856	0.6833	0.3635	-0.1553	-0.4555	360.529	162.391	146.955	2	di
2137	12014	2137	2137	A	2024	2338	862	0.8193	-0.4689	0.4334	-0.1269	-43.1515	146.341	44.1942	1	di
2138	12014	2138	2138	B	2870	3340	777	0.7378	-0.4186	0.487	-0.0674	44.5886	234.639	141.236	3	di
2139	12014	2139	2139	A	288	893	776	0.8521	-0.5494	0.569	0.5452	322.537	125.601	157.89	2	di
2140	12014	2140	2140	B	2531	1977	752	0.8388	-0.5233	0.1086	0.4905	353.866	213.021	156.52	3	di
2141	12014	2141	2141	A	1666	1484	840	0.7526	0.0309	-0.4907	0.4899	534.823	139.911	10.8181	3	di
2142	12014	2142	2142	B	1301	583	818	0.8006	0.5728	0.0003	-0.5658	-2.5114	-7.3104	175.799	1	di
2143	12014	2143	2143	A	1665	428	882	0.7446	-0.0808	-0.4639	-0.4831	428.923	215.305	119.835	2	di
2144	12014	2144	2144	B	2610	2498	832	0.575	0.5507	-0.2856	0.0973	182.723	80.3723	18.19	1	di
2146	12014	2146	2146	B	690	1948	688	0.6892	0.0475	0.4398	0.4337	356.546	-0.1215	132.684	3	di
2147	12014	2147	2147	A	2779	3071	639	0.8737	0.0254	0.461	-0.4741	-84.6628	58.1432	163.674	2	di
2148	12014	2148	2148	B	2299	3139	673	0.8108	0.4215	0.5419	0.8474	447.403	44.9213	95.8209	3	di
2150	12014	2150	2150	B	2630	2701	684	0.8642	0.4569	0.016	-0.4591	-81.2857	146.977	51.4992	3	di
2151	12014	2151	2151	A	1201	1349	762	0.9597	-0.5625	0.0724	0.4745	29.5715	74.3441	91.1765	3	di
2153	12014	2153	2153	A	2757	2483	854	0.7832	0.2116	-0.0352	-0.5378	91.4629	159.57	122.906	1	di
2154	12014	2154	2154	B	2716	2287	722	0.9319	0.0595	0.5243	0.504	97.4714	157.663	92.8432	3	di
2155	12014	2155	2155	A	2592	3431	812	0.7457	-0.4739	0.481	0.0065	402.697	-47.9256	138.893	1	di
2156	12014	2156	2156	B	2327	850	768	0.8693	-0.0385	0.4912	0.4873	-5.6972	-72.3433	71.7731	1	di
2157	12014	2157	2157	A	3528	2562	688	0.7189	-0.4682	0.0084	-0.4811	87.7143	-169.004	143.767	1	di
2158	12014	2158	2158	B	1535	1310	748	0.8511	0.4563	0.4539	0.1531	55.7571	26.4879	66.0813	3	di
2159	12014	2159	2159	A	3110	3431	628	0.6377	-0.0397	-0.472	-0.4749	395.966	1.6998	133.909	3	di
2160	12014	2160	2160	B	1944	3014	861	0.6425	-0.5384	0.4686	0.4849	152.589	152.749	46.8347	3	di
2161	12014	2161	2161	A	1889	3146	710	0.6072	-0.5082	0.0216	-0.458	88.7486	162.681	145.21	3	di
2162	12014	2162	2162	B	3374	1473	816	0.9076	-0.1611	-0.5626	0.5573	-89.84	252.536	91.2577	3	di
2163	12014	2163	2163	A	659	1846	750	0.513	-0.5497	0.5584	-0.0762	-173.42	-8.8011	60.9252	1	di
2164	12014	2164	2164	B	3164	1416	830	0.5204	-0.4665	0.0343	0.4571	1.4028	153.793	132.416	1	di
2165	12014	2165	2165	A	1171	1760	778	0.5412	0.4096	0.4476	0.1164	44.4629	-54.1083	139.961	3	di
2166	12014	2166	2166	B	758	1678	890	0.6216	0.1716	-0.1147	0.4905	211.117	160.287	26.9677	1	di
2167	12014	2167	2167	A	558	2470	820	0.5167	0.5806	-0.0497	-0.4634	257.991	36.7638	30.1224	3	di
2170	12014	2170	2170	B	1010	1418	758	0.56	0.017	0.5718	0.5476	138.151	70.4267	2.2449	1	di
2171	12014	2171	2171	A	795	1258	752	0.5562	-0.4853	0.0754	0.4755	182.849	152.562	12.8747	3	di
2172	12014	2172	2172	B	1538	182	913	0.5933	-0.5092	-0.0088	-0.4994	259.74	-28.6403	104.424	3	di
2173	12014	2173	2173	A	1242	1451	788	0.5733	0.0623	-0.4478	-0.4273	-82.2514	255.665	149.401	1	di
2174	12014	2174	2174	B	3519	2806	677	0.5436	-0.3994	-0.0732	-0.4837	159.614	16.5889	37.1516	3	di
2175	12014	2175	2175	A	750	1313	862	0.6076	-0.5527	-0.535	0.0533	134.857	246.375	96.6686	3	di
2176	13001	2176	2176	B	2167	3166	548	1.042	0.4611	0.0036	0.452	326.571	-2.0564	160.077	1	di
2177	13001	2177	2177	A	1893	2390	813	0.8423	-0.0061	-0.4802	-0.4585	163.689	65.0272	21.6712	3	di
2178	13001	2178	2178	B	1108	2625	572	0.7768	0.2304	-0.4906	-0.4927	0.6228	215.654	168.732	2	di
2179	13001	2179	2179	A	482	2832	710	0.6789	0.0868	-0.4919	-0.5098	190.849	-51.2478	9.7837	2	di
2180	13001	2180	2180	B	2842	1303	767	0.7677	0.0597	0.4547	-0.4358	184.251	116.59	29.9286	2	di
2181	13001	2181	2181	A	799	1200	928	0.697	-0.5898	-0.0425	-0.1692	-124.957	-36.4954	138.947	1	di
2182	13001	2182	2182	B	946	1578	796	0.6325	0.4703	0.0392	0.4765	-179.663	-12.8912	58.8959	1	di
2183	13001	2183	2183	A	1695	2669	740	0.7834	0.4812	-0.074	-0.4754	195.32	132.676	64.2684	2	di
2184	13001	2184	2184	B	3326	1802	724	0.5844	0.0349	0.4524	-0.4826	267.446	-62.3414	149.596	1	di
2185	13001	2185	2185	A	709	2234	826	0.7378	-0.0947	0.4634	-0.4859	190.286	223.333	27.771	3	di
2186	13001	2186	2186	B	1340	2904	576	0.6808	0.0264	-0.494	-0.4756	261.168	207.616	81.2284	3	di
2187	13001	2187	2187	A	1982	2229	816	0.644	-0.5071	-0.0101	-0.4946	179.337	20.0135	142.212	1	di
2188	13001	2188	2188	B	952	1394	893	0.7657	-0.5835	0.0288	0.5167	179.546	169.4	60.4347	2	di
2189	13001	2189	2189	A	338	2084	833	0.6237	0.5669	0.1915	0.4955	6.5715	-27.7803	88.0475	3	di
2190	13001	2190	2190	B	2966	590	858	0.5165	-0.0252	-0.5284	0.4982	-171.454	135.274	79.4862	1	di
2191	13001	2191	2191	A	2378	1724	906	0.6783	-0.5445	0.0289	-0.4874	-2.5057	-164.554	45.5099	1	di
2192	13001	2192	2192	B	2698	1502	730	0.7086	0.5163	0.003	0.463	271.403	21.0394	138.39	3	di
2193	13001	2193	2193	A	2374	1708	750	0.7135	-0.0378	-0.5094	-0.103	458.671	19.0672	85.9133	2	di
2194	13001	2194	2194	B	3584	332	862	0.5869	-0.463	0.4669	0.0104	38.5886	142.145	37.1176	2	di
2195	13001	2195	2195	A	1194	1557	796	0.7791	-0.2684	0.2551	0.1996	295.169	-24.1158	2.1005	3	di
2196	13001	2196	2196	B	1538	2200	654	0.6164	-0.4453	-0.0033	-0.49	-60.5028	178.684	159.058	1	di
2197	13001	2197	2197	A	1271	1738	914	0.4476	-0.3162	0.5991	-0.4516	35.6143	99.2564	159.509	1	di
2199	13001	2199	2199	A	2110	2099	866	0.5805	-0.4173	-0.4229	-0.0586	131.169	129.36	37.8528	3	di
2200	13001	2200	2200	B	1047	1666	832	0.6757	-0.4611	0.0448	-0.4553	115.143	186.734	158.552	3	di
2201	13001	2201	2201	A	1724	3626	588	0.5572	0.5722	-0.0358	0.4963	81.74	6.4856	65.4728	1	di
2202	13001	2202	2202	B	1312	2799	730	0.5635	0.0885	0.4325	-0.4449	68.7143	-23.3464	77.2454	1	di
2203	13001	2203	2203	A	3167	1065	868	0.6882	0.493	-0.4863	-0.0646	321.58	42.2676	24.3442	3	di
2204	13003	2204	2204	B	3345	1211	932	0.6783	-0.5003	-0.5651	-0.0082	405.42	-38.6416	26.3756	3	di
2205	13003	2205	2205	A	2788	352	890	0.7321	-0.5529	0.5713	0.0196	364.589	185.138	168.349	2	di
2206	13003	2206	2206	B	2153	1964	824	0.8134	-0.3755	-0.3929	-0.3411	52.5628	-47.207	8.4773	1	di
2207	13003	2207	2207	A	1307	1418	968	0.5939	-0.0948	0.56	-0.4802	121.303	77.4569	21.0784	3	di
2209	13003	2209	2209	A	856	1960	960	0.6378	-0.5217	0.0972	0.2049	248.437	-84.0824	159.905	1	di
2210	13003	2210	2210	B	2994	1727	954	0.5972	-0.0307	-0.559	-0.5377	533.083	234.322	175.29	3	di
2211	13004	2211	2211	A	3282	372	678	0.6649	-0.6107	0.0027	-0.5327	112.731	-5.196	5.9003	1	di
2212	13004	2212	2212	B	2664	66	686	0.796	0.1277	-0.4959	0.5043	91.1772	-33.3849	170.171	1	di
2213	13004	2213	2213	A	1092	1305	774	0.7824	-0.5711	0.0086	-0.4681	220.957	4.22	23.8423	3	di
2214	13004	2214	2214	B	2644	466	711	0.7509	0.5719	-0.5256	-0.096	136.563	-47.3905	92.916	3	di
2215	13004	2215	2215	A	2134	3620	822	0.6817	-0.4751	0.0589	-0.5046	366.294	-30.0942	78.1326	3	di
2216	13004	2216	2216	B	2001	3605	786	0.759	-0.5809	-0.5092	0.0514	299.411	150.295	28.123	1	di
2217	13004	2217	2217	A	700	1722	896	0.5554	0.5489	0.4767	0.0009	173.286	-17.687	144.746	3	di
2218	13004	2218	2218	B	3608	1275	680	0.6106	-0.0323	-0.5121	-0.4957	-47.9915	16.3611	14.193	3	di
2219	13004	2219	2219	A	2114	214	808	0.7789	0.0151	-0.4313	-0.4538	-22.1429	18.5156	101.496	1	di
2220	13004	2220	2220	B	279	3550	1044	0.5277	0.4959	-0.4926	-0.0633	-63.4114	-58.6627	155.124	1	di
2222	13005	2222	2222	B	2315	2384	834	0.7157	0.0039	-0.56	0.5041	56.1514	-83.5294	170.02	2	di
2223	13005	2223	2223	A	2025	3572	920	0.6954	-0.6007	0.5523	0.04	-168.403	169.357	26.9151	1	di
2224	13005	2224	2224	B	624	2924	768	0.8136	-0.5246	-0.0203	0.5073	87.4029	-9.5916	17.3545	1	di
2225	13005	2225	2225	A	1962	3204	792	0.7939	-0.5341	0.0423	-0.5408	348.631	-12.7125	137.084	3	di
2226	13005	2226	2226	B	1035	1033	684	0.7018	-0.0301	0.4963	-0.4895	387.966	-37.6782	168.238	3	di
2227	13005	2227	2227	A	2015	3274	912	0.7469	-0.1386	0.5077	-0.2842	154.849	178.821	14.5502	2	di
2228	13005	2228	2228	B	1498	810	841	0.7416	-0.4566	0.4031	-0.7573	-173.706	-33.432	86.4889	1	di
2229	13005	2229	2229	A	2156	2492	762	0.6139	0.1823	0.2666	0.2659	25.0086	65.6679	0.8678	3	di
2230	13005	2230	2230	B	242	980	836	0.5775	-0.3029	-0.5365	-0.4998	115.723	31.89	26.0787	1	di
2231	13005	2231	2231	A	2713	2922	848	0.7073	0.5129	0.4857	-0.0227	10.2771	176.929	117.036	2	di
2232	13005	2232	2232	B	3572	1014	862	0.71	-0.492	0.5222	0.0081	333.134	245.382	144.65	1	di
2233	13005	2233	2233	A	1657	1182	672	0.711	0.167	0.557	0.5335	-118.017	-95.6986	178.257	1	di
2234	13005	2234	2234	B	1407	982	714	0.4885	0.2483	-0.5782	-0.0133	-12.8486	-154.817	151.387	1	di
2235	13007	2235	2235	A	245	170	633	0.7354	0.6051	-0.0213	-0.3597	-21.8314	202.469	159.885	2	di
2236	13007	2236	2236	B	726	3155	926	0.7851	-0.4779	0.472	0.0648	208.311	204.654	151.823	3	di
2237	13007	2237	2237	A	2439	2081	728	0.7873	0.4846	0.4647	-0.4349	331.84	209.52	134.722	3	di
2238	13007	2238	2238	B	3378	632	883	0.7231	0.0329	-0.4947	0.4846	213.546	267.049	167.819	3	di
2239	13007	2239	2239	A	1382	3564	925	0.7255	0.564	0.5359	0.0637	158.177	-151.701	21.9387	1	di
2240	13007	2240	2240	B	2424	529	694	0.8665	-0.0615	-0.5172	0.4874	110.706	220.892	81.9592	3	di
2241	13007	2241	2241	A	2416	2896	738	0.6963	0.532	0.0022	0.4716	10.58	162.354	69.4382	1	di
2243	13007	2243	2243	A	160	1384	884	0.5372	0.4871	0.0109	-0.4466	346.52	171.986	23.0549	3	di
2244	13007	2244	2244	B	2757	1571	950	0.7228	0.5641	0.0111	0.1271	42.2857	175.073	34.2623	2	di
2245	13007	2245	2245	A	2066	1455	724	0.9657	-0.502	0.0483	-0.4868	264.446	210.839	83.7532	3	di
2246	13007	2246	2246	B	1114	171	626	0.6805	-0.5399	0.1972	0.0754	474.814	234.913	22.108	3	di
2247	13007	2247	2247	A	1307	640	678	0.7452	-0.0303	-0.5275	-0.0432	404.957	-12.1764	145.863	3	di
2248	13007	2248	2248	B	1643	2689	951	0.7001	0.5347	0.4665	-0.1188	18.9743	-7.6981	118.528	1	di
2249	13007	2249	2249	A	2217	3498	698	0.6073	-0.1888	-0.468	0.4651	-72.84	-34.8097	148.761	3	di
2250	13007	2250	2250	B	661	965	769	0.4182	0.4906	0.0286	0.4908	477.537	206.855	9.0342	2	di
2252	13007	2252	2252	B	3164	3450	801	0.5435	0.5572	-0.5373	0.0194	227.672	21.9001	47.5677	1	di
2255	13008	2255	2255	A	1225	1053	752	0.801	0.3541	-0.2927	0.4541	203.58	229.597	99.589	3	di
2256	13008	2256	2256	B	2218	2901	900	0.77	-0.4908	-0.0774	-0.4707	142.108	158.174	38.0982	1	di
2257	13008	2257	2257	A	1956	1618	728	0.7295	0.5166	0.0268	-0.4779	-115.286	57.7962	25.5981	1	di
2258	13008	2258	2258	B	2728	649	732	0.7421	-0.49	-0.4903	0.0399	119.554	55.3804	23.4567	1	di
2259	13008	2259	2259	A	3578	606	736	0.6086	-0.0286	0.475	-0.4722	190.866	66.2014	166.389	2	di
2260	13008	2260	2260	B	1900	1905	842	0.8458	-0.4938	0.0916	-0.4561	370.814	39.6056	137.52	1	di
2262	13008	2262	2262	B	2118	1604	790	0.5541	-0.231	-0.5276	0.1947	46.8571	30.7412	32.5619	1	di
2263	13008	2263	2263	A	2005	2317	800	0.5477	-0.4522	-0.0831	0.4313	-108.806	-51.0472	158.263	3	di
2264	13008	2264	2264	B	2392	2654	794	0.5741	-0.0084	0.5152	-0.4615	118.606	27.3643	16.7041	1	di
2265	13008	2265	2265	A	3677	2080	851	0.6433	-0.0268	0.5391	0.4933	67.5715	-99.3077	150.734	1	di
2266	13008	2266	2266	B	2028	2841	770	0.6805	0.5214	-0.4261	-0.3395	-59.4286	55.5033	6.783	1	di
2267	13008	2267	2267	A	3547	3074	810	0.5713	-0.0173	0.5248	-0.4694	242.017	267.956	163.431	3	di
2268	13008	2268	2268	B	2701	2657	832	0.7422	0.5649	-0.3157	-0.0979	143.017	48.4441	28.205	3	di
2269	13008	2269	2269	A	3309	1318	700	0.5411	-0.0923	0.559	0.1924	211.529	155.393	16.4364	3	di
2270	13008	2270	2270	B	2128	1407	812	0.69	0.0294	-0.5379	0.4772	417.546	150.593	89.033	1	di
2271	13008	2271	2271	A	886	2398	864	0.5542	-0.5196	-0.5556	0.2095	38.0085	215.164	159.26	3	di
2272	13008	2272	2272	B	2190	3438	902	0.4609	0.0241	0.1857	0.4988	12.5971	192.721	148.822	3	di
2273	13008	2273	2273	A	3098	2728	837	0.5256	-0.4944	-0.0192	-0.2433	372.126	26.719	92.9427	3	di
2274	13008	2274	2274	B	2385	956	726	0.5649	-0.5608	0.4676	0.0158	20.0857	-29.4561	40.9677	1	di
2275	13008	2275	2275	A	3028	496	686	0.5333	0.4828	-0.0043	0.4607	198.614	-13.9169	156.905	1	di
2276	13010	2276	2276	B	331	707	862	0.6942	-0.5392	-0.504	0.0788	325.26	-30.3345	158.003	3	di
2277	13010	2277	2277	A	3009	826	786	0.5974	-0.5581	-0.0227	0.4921	271.849	12.7382	23.7441	3	di
2278	13010	2278	2278	B	401	1790	856	0.6669	-0.095	0.4597	0.4768	96.8485	-54.5002	138.555	1	di
2280	13010	2280	2280	B	2210	1843	682	0.6807	0.2722	0.1968	0.2368	-26.1343	28.8711	4.8718	1	di
2281	13010	2281	2281	A	2578	3008	704	0.5774	-0.4844	0.1408	0.4619	375.849	223.782	148.428	1	di
2282	13010	2282	2282	B	1794	1849	864	0.6204	0.5134	-0.0419	-0.523	459.689	153.709	12.7793	3	di
2283	13010	2283	2283	A	1400	1306	880	0.6803	-0.5972	-0.6169	-0.2107	182.268	-0.1809	88.8089	3	di
2284	13010	2284	2284	B	1918	3491	750	0.5574	-0.0822	0.1906	0.4942	70.0085	114.677	26.1775	1	di
2285	13010	2285	2285	A	2424	153	960	0.5359	-0.4459	0.1121	-0.4423	318.823	-13.0846	149.03	1	di
2286	13010	2286	2286	B	2020	2923	786	0.5985	0.5095	-0.4991	0.0368	45.0514	122.906	89.6184	1	di
2287	13010	2287	2287	A	735	344	826	0.5343	-0.1344	-0.526	-0.5273	364.788	129.229	80.4851	3	di
2288	13011	2288	2288	B	2803	1484	876	0.7263	0.3403	-0.0051	-0.4867	269.74	179.9	96.3916	3	di
2289	13011	2289	2289	A	1332	3488	672	0.7672	-0.2406	-0.5086	0.343	184.974	174.505	48.4109	3	di
2290	13011	2290	2290	B	2178	2357	877	0.7098	0.1191	0.5713	-0.521	173.606	157.101	87.5576	1	di
2291	13011	2291	2291	A	1887	854	876	0.5835	0.0167	-0.501	-0.504	542.52	-47.8822	10.5135	3	di
2292	13011	2292	2292	B	2232	1784	782	0.6893	0.1183	0.2267	0.497	172.546	16.9051	41.3934	3	di
2293	13011	2293	2293	A	2802	1270	924	0.7021	-0.05	-0.5165	-0.4843	93.2515	-49.8965	20.1557	3	di
2294	13011	2294	2294	B	2805	1680	838	0.5534	0.1798	-0.5787	-0.6159	548.269	180.416	89.093	1	di
2295	13011	2295	2295	A	1925	1836	800	0.6472	0.5229	-0.0539	-0.5073	394.243	101.576	22.4078	3	di
2296	13011	2296	2296	B	1286	1963	804	0.5836	-0.5093	0.0534	-0.5766	-76.2857	191.599	132.16	2	di
2297	13011	2297	2297	A	3073	3156	866	0.8094	-0.3498	0.3191	0.3075	228.126	135.527	8.5143	3	di
2298	13015	2298	2298	B	397	3256	770	0.8675	0.0214	-0.4908	-0.4791	319.437	268.182	159.768	3	di
2299	13015	2299	2299	A	3202	1350	714	0.7284	0.5855	0.5822	-0.0761	29.3286	-149.26	157.214	1	di
2300	13015	2300	2300	B	2082	260	777	0.8883	0.036	-0.5634	0.5473	264.571	268.393	165.712	3	di
2301	13015	2301	2301	A	1299	2810	676	0.7475	-0.5011	-0.455	0.0154	37.4028	-51.264	149.337	2	di
2302	13015	2302	2302	B	1495	2339	624	0.7732	-0.5284	-0.0041	-0.5226	372.546	186.035	134.565	3	di
2303	13015	2303	2303	A	2584	2289	900	0.6493	-0.6441	-0.0409	-0.0602	402.151	124.915	3.4354	1	di
2304	13015	2304	2304	B	3175	1280	802	0.8604	0.2609	0.1686	-0.1683	166.126	195.081	0.8681	3	di
2305	13015	2305	2305	A	812	3438	804	0.778	0.4942	-0.5142	0.0069	315.731	216.116	148.715	3	di
2306	13015	2306	2306	B	2613	1669	719	0.6534	0.0004	-0.3518	0.5246	330.597	42.725	81.6838	1	di
2307	13015	2307	2307	A	1361	2982	920	0.7231	0.1046	-0.1648	-0.4903	210.286	196.79	87.7826	3	di
2308	13015	2308	2308	B	485	2400	888	0.7062	-0.0406	-0.4425	0.4711	420.866	81.1022	21.3532	2	di
2309	13015	2309	2309	A	1731	3398	898	0.7572	0.0049	-0.5032	0.5196	12.5543	162.015	88.063	1	di
2310	13015	2310	2310	B	2235	1667	799	0.7544	0.5622	-0.5191	-0.0499	183.597	180.158	66.6856	3	di
2311	13015	2311	2311	A	1746	778	726	0.651	0.0156	0.5177	0.5108	178.58	205.225	174.355	3	di
2312	13015	2312	2312	B	626	2007	931	0.584	-0.474	0.0279	-0.4844	-110.217	-8.7471	145.398	1	di
2313	13015	2313	2313	A	2264	1466	658	0.6893	-0.5189	-0.0118	0.504	93.1429	159.65	49.7795	2	di
2314	13015	2314	2314	B	1237	3539	704	0.6128	0.7112	-0.0695	0.5498	3.8828	181.061	171.43	3	di
2315	13015	2315	2315	A	1856	3303	606	0.8149	-0.5709	0.059	0.512	187.554	235.577	92.2399	3	di
2316	13015	2316	2316	B	2556	782	940	0.6982	0.0036	-0.008	-0.5444	59.4371	42.4723	34.5728	1	di
2317	13015	2317	2317	A	1393	288	772	0.6594	0.495	-0.0109	-0.4755	88.1943	166.88	138.02	3	di
2318	13015	2318	2318	B	1167	838	766	0.5713	0.1643	-0.4865	0.9196	56.48	-86.1844	168.407	1	di
2320	13015	2320	2320	B	2497	67	810	0.5727	0.2622	-0.4644	0.2959	351.823	178.168	149.101	3	di
2321	13015	2321	2321	A	567	2926	692	0.7495	0.488	0.1041	-0.4599	-57.6058	114.793	83.1565	1	di
2322	13015	2322	2322	B	3170	999	870	0.4224	0.516	-0.4504	-0.0144	-126.52	36.1558	35.0617	3	di
2323	13015	2323	2323	A	1647	2488	725	0.8081	0.0906	-0.4587	0.4569	170.294	48.7683	140.24	2	di
2324	13015	2324	2324	B	489	2970	852	0.734	-0.5277	-0.583	0.0577	91.1257	180.321	109.698	1	di
2325	13015	2325	2325	A	1919	843	892	0.883	0.0606	-0.5222	-0.4803	345.58	229.739	86.5937	1	di
2326	13015	2326	2326	B	1180	282	745	0.6216	0.0194	0.4919	-0.4704	165.043	253.731	26.9807	1	di
2327	13015	2327	2327	A	2776	1212	762	0.4652	-0.4405	-0.4994	0.2333	-71.5972	175.52	37.6487	1	di
2328	13015	2328	2328	B	1313	1210	778	0.6433	-0.5553	-0.0072	-0.532	174.277	4.5336	31.3588	1	di
2329	13015	2329	2329	A	2402	128	877	0.7033	-0.6008	0.1079	-0.4687	481.823	175.01	164.202	3	di
2330	13015	2330	2330	B	1298	1302	730	0.647	0.5155	0.4776	-0.006	-84.58	-173.952	45.4859	1	di
2331	13015	2331	2331	A	414	1388	902	0.669	-0.1389	-0.5286	-0.5353	473.814	7.0646	6.9682	3	di
[truncated: 22,912 more rows]
