# Supplementary material for: Visualizing chaperonin function in situ by cryo-electron tomography
Source: Nature. 2024 Aug 21;633(8029):459–64. doi: 10.1038/s41586-024-07843-w (PMC11390479; doi:10.1038/s41586-024-07843-w)
Supplement: Supplementary file 8 — Source Data Extended Data Fig. 2 [file 41586_2024_7843_MOESM8_ESM.xls]

## Sheet: ED_Fig__2c
Strain	Replicate	Protein_IDs	Protein_names	Protein_group	iBAQ_sample	total_iBAQ	pct_iBAQ	median_all_rib_proteins	Ribo:EL14mer			Strain	Ribo:EL14mer
MetK	1	P0A6F5	GroEL	GroEL	3832200000	136170149208	2.81427	0.751445	3.73817			37 °C	31.1
MetK	2	P0A6F5	GroEL	GroEL	2223300000	68097923074	3.26486	0.751445	3.22226			37 °C	22.8636
MetK	3	P0A6F5	GroEL	GroEL	2059500000	69799220127	2.95061	0.751445	3.56545			37 °C	12.2045
HS	1	P0A6F5	GroEL	GroEL	1766400000	116732948901	1.5132	0.535534	4.95473			37 °C	11.6628
HS	2	P0A6F5	GroEL	GroEL	1992600000	111286062502	1.79052	0.535534	4.18732			37 °C	27.0968
HS	3	P0A6F5	GroEL	GroEL	2328900000	159827484123	1.45713	0.535534	5.14536			37 °C	16.5691
37°C	1	P0A6F5	GroEL	GroEL	847630000	192742036653	0.439774	0.890193	28.3388			37 °C	11.6923
37°C	2	P0A6F5	GroEL	GroEL	543230000	122080302914	0.444978	0.890193	28.0075			37 °C	32.8222
37°C	3	P0A6F5	GroEL	GroEL	828420000	161939583876	0.511561	0.890193	24.3621			37 °C	17.9123
												37 °C	22.9388
												37 °C	22.4035
												37 °C	13.9009
												37 °C	22.7652
												37 °C	12.4821
												37 °C	12.0184
												37 °C	29
												37 °C	23.8387
												37 °C	45.4615
												37 °C	15.3167
												37 °C	39.8462
												37 °C	10.6101
												37 °C	9.04667
												37 °C	31.8182
												37 °C	20.1667
												37 °C	15.1463
												37 °C	16.2353
												37 °C	12.6852
												37 °C	20.2
												37 °C	10.4459
												37 °C	12.9524
												37 °C	30.0714
												37 °C	35.7324
												37 °C	48
												37 °C	8.86833
												37 °C	37.0972
												37 °C	39.1613
												37 °C	30.4598
												37 °C	52.2632
												37 °C	31.7843
												37 °C	33.1852
												37 °C	29.9919
												37 °C	67.8036
												37 °C	100
												37 °C	24.9663
												37 °C	7.7411
												37 °C	24.6866
												37 °C	21.0993
												37 °C	38.2857
												HS	23.3333
												HS	10.121
												HS	8.3871
												HS	7.51501
												HS	14.25
												HS	8.62189
												HS	14.854
												HS	7.71967
												HS	7.33
												HS	12.9554
												HS	5.96802
												HS	12.4516
												HS	12.1622
												HS	9.29114
												HS	9.22881
												HS	14.3816
												HS	12.5294
												HS	11.7568
												HS	3.05303
												HS	4.804
												HS	5.89333
												HS	2.59557
												HS	4.89362
												HS	6.24138
												HS	3.50488
												HS	4.26154
												HS	11.53
												HS	5.84375
												HS	1.90421
												HS	5.07606
												HS	6.47826
												HS	6.89764
												HS	0.981108
												HS	2.60902
												HS	2.91495
												HS	7.13953
												HS	0.765531
												HS	3.97429
												HS	1.53548
												HS	5.67614
												HS	4.53478
												HS	26.7349
												HS	15.7604
												HS	10.7743
												HS	35.1311
												HS	8.51322
												HS	3.05732
												HS	16.493
												HS	12.3623
												HS	12.9645
												HS	7.69677
												HS	11.4265
												HS	27.3205
												HS	7.53333
												HS	13.0614
												HS	29.9259
												HS	10.9231
												HS	33.5676
												MetK	3.88889
												MetK	5
												MetK	4.4
												MetK	2.61715
												MetK	2.46259
												MetK	4.57093
												MetK	0.285714
												MetK	29.1875
												MetK	7.86722
												MetK	4.15888
												MetK	7.35
												MetK	2.60497
												MetK	9.68485
												MetK	17.5152
												MetK	6.9434
												MetK	11.2771
												MetK	7.37383
												MetK	7.02542
												MetK	9.91667
												MetK	5.42222
												MetK	10.7784
												MetK	4.75177
												MetK	4.98182
												MetK	26.7857
												MetK	4.86842
												MetK	2.25284
												MetK	3.42077
												MetK	2.14151
												MetK	11.3503
												MetK	2.75969
												MetK	6.35023
												MetK	4.29075
												MetK	7.14839
												MetK	7.28395
												MetK	10.4756
												MetK	8.13333
												MetK	4.26201
												MetK	4.8381
												MetK	9.72093
												MetK	0.0465116
												MetK	3.87361
												MetK	3.24242
												MetK	2.43391
												MetK	9.73913
												MetK	5.98214
												MetK	7.33333
												MetK	4.54167
												MetK	8.96
												MetK	6.1875
												MetK	10.5732
												MetK	5.88664
												MetK	8.568
												MetK	5.87812
												MetK	4.88328
												MetK	5
												MetK	6.04706
												MetK	11.6076
												MetK	2.61654
												MetK	7.73457
												MetK	6.70968
