# Supplementary material for: Visualizing chaperonin function in situ by cryo-electron tomography
Source: Nature. 2024 Aug 21;633(8029):459–64. doi: 10.1038/s41586-024-07843-w (PMC11390479; doi:10.1038/s41586-024-07843-w)
Supplement: Supplementary file 9 — Source Data Extended Data Fig. 3 [file 41586_2024_7843_MOESM9_ESM.xls]

## Sheet: ED_Fig__3b
Strain	Replicate	Protein_IDs	Protein_name	iBAQ_samples	total_iBAQ	pct_sample_iBAQ	norm_pct
MetK	1	P0A6F5	GroEL	3832200000	136170149208	2.81427	6.04651
MetK	2	P0A6F5	GroEL	2223300000	68097923074	3.26486	7.0146
MetK	3	P0A6F5	GroEL	2059500000	69799220127	2.95061	6.33942
HS	1	P0A6F5	GroEL	1766400000	116732948901	1.5132	3.25113
HS	2	P0A6F5	GroEL	1992600000	111286062502	1.79052	3.84696
HS	3	P0A6F5	GroEL	2328900000	159827484123	1.45713	3.13067
37°C	1	P0A6F5	GroEL	847630000	192742036653	0.439774	0.944862
37°C	2	P0A6F5	GroEL	543230000	122080302914	0.444978	0.956041
37°C	3	P0A6F5	GroEL	828420000	161939583876	0.511561	1.0991
MetK	1	P0A6F9	GroES	4145800000	136170149208	3.04457	3.6359
MetK	2	P0A6F9	GroES	2919100000	68097923074	4.28662	5.11919
MetK	3	P0A6F9	GroES	2613100000	69799220127	3.74374	4.47086
HS	1	P0A6F9	GroES	2678200000	116732948901	2.2943	2.73991
HS	2	P0A6F9	GroES	2431300000	111286062502	2.18473	2.60906
HS	3	P0A6F9	GroES	3914400000	159827484123	2.44914	2.92482
37°C	1	P0A6F9	GroES	1912300000	192742036653	0.992155	1.18486
37°C	2	P0A6F9	GroES	859160000	122080302914	0.703766	0.840455
37°C	3	P0A6F9	GroES	1321700000	161939583876	0.816169	0.974689

## Sheet: ED_Fig__3c
Strain	Replicate	iBAQ_GroEL	iBAQ_GroES	iBAQ_total	Ratio_L_S	L14perES7
37 °C	1	847630000	1912300000	192742036653	0.443252	0.886503
37 °C	2	543230000	859160000	122080302914	0.63228	1.26456
37 °C	3	828420000	1321700000	161939583876	0.626784	1.25357
HS	1	1766400000	2678200000	116732948901	0.659547	1.31909
HS	2	1992600000	2431300000	111286062502	0.819562	1.63912
HS	3	2328900000	3914400000	159827484123	0.594957	1.18991
MetK	1	3832200000	4145800000	136170149208	0.924357	1.84871
MetK	2	2223300000	2919100000	68097923074	0.761639	1.52328
MetK	3	2059500000	2613100000	69799220127	0.788144	1.57629

## Sheet: ED_Fig__3d
Raw data
Time	Strain	OD_OD600_R1	OD_OD600_R2	OD_OD600_R3
0	EL+	0.0961426	0.102639	0.101339
5	EL+	0.107836	0.113033	0.103938
11	EL+	0.128623	0.139017	0.136419
15	EL+	0.144214	0.153308	0.149411
20	EL+	0.162403	0.18449	0.159805
25	EL+	0.180592	0.207876	0.194884
30	EL+	0.213073	0.239057	0.224766
40	EL+	0.293625	0.320908	0.28453
50	EL+	0.391067	0.415752	0.376775
62	EL+	0.518391	0.557367	0.510595
82	EL+	0.831504	0.928945	0.831504
100	EL+	1.42915	1.57856	1.44864
127	EL+	2.69589	2.87129	2.68939
0	37 ºC	0.0883975	0.110808	0.102093
5	37 ºC	0.102093	0.117033	0.118278
10	37 ºC	0.112053	0.141934	0.138199
15	37 ºC	0.125749	0.155629	0.154384
20	37 ºC	0.155629	0.189245	0.189245
25	37 ºC	0.169325	0.205431	0.210411
30	37 ºC	0.199206	0.247762	0.250252
40	37 ºC	0.258967	0.319974	0.318729
50	37 ºC	0.344875	0.418332	0.414597
60	37 ºC	0.461908	0.556531	0.546571
80	37 ºC	0.796823	0.958677	0.933777
100	37 ºC	1.47537	1.74305	1.6559
120	37 ºC	2.53987	3.02544	3.00054
0	HS	0.0991802	0.093108	0.108289
5	HS	0.112337	0.113349	0.130554
10	HS	0.141686	0.139662	0.159903
20	HS	0.185204	0.174071	0.205445
32.5	HS	0.22771	0.220625	0.262119
45	HS	0.302601	0.293493	0.340047
62	HS	0.409878	0.397733	0.473636
85	HS	0.754984	0.718551	0.858213
100	HS	1.11325	1.02216	1.22457
120	HS	1.79132	1.63951	1.89252
								Plotted data
			Time	Strain	log2_OD_OD600_R1	log2_OD_OD600_R2	log2_OD_OD600_R3	shifted_to_origin_log2_OD_OD600_R1	shifted_to_origin_log2_OD_OD600_R2	shifted_to_origin_log2_OD_OD600_R3
			0	EL+	-3.37868	-3.28435	-3.30273	0	0	0
			5	EL+	-3.21309	-3.14519	-3.26621	0.165586	0.139163	0.0365259
			11	EL+	-2.95878	-2.84667	-2.87389	0.419903	0.437686	0.428843
			15	EL+	-2.79372	-2.70549	-2.74264	0.584962	0.578862	0.560088
			20	EL+	-2.62235	-2.43839	-2.64562	0.756331	0.845966	0.657112
			25	EL+	-2.46919	-2.26621	-2.35932	0.909488	1.01815	0.943416
			30	EL+	-2.23058	-2.06457	-2.15351	1.1481	1.21978	1.14923
			40	EL+	-1.76795	-1.63977	-1.81335	1.61073	1.64459	1.48938
			50	EL+	-1.35451	-1.26621	-1.40822	2.02417	2.01815	1.89451
			62	EL+	-0.947889	-0.8433	-0.969748	2.43079	2.44105	2.33298
			82	EL+	-0.266206	-0.106334	-0.266206	3.11247	3.17802	3.03653
			100	EL+	0.515154	0.658607	0.534694	3.89383	3.94296	3.83743
			127	EL+	1.43076	1.5217	1.42728	4.80944	4.80605	4.73001
			0	37 ºC	-3.49985	-3.17386	-3.29205	0	0	0
			5	37 ºC	-3.29205	-3.09501	-3.07974	0.207805	0.0788554	0.212304
			10	37 ºC	-3.15774	-2.81671	-2.85518	0.342106	0.357157	0.436864
			15	37 ºC	-2.99139	-2.68381	-2.6954	0.508464	0.490051	0.596644
			20	37 ºC	-2.68381	-2.40167	-2.40167	0.816037	0.772194	0.890376
			25	37 ºC	-2.56213	-2.28328	-2.24872	0.937716	0.890589	1.04333
			30	37 ºC	-2.32767	-2.01297	-1.99855	1.17218	1.16089	1.2935
			40	37 ºC	-1.94916	-1.64397	-1.6496	1.55069	1.52989	1.64245
			50	37 ºC	-1.53586	-1.25728	-1.27022	1.964	1.91658	2.02183
			60	37 ºC	-1.11432	-0.845466	-0.87152	2.38553	2.3284	2.42053
			80	37 ºC	-0.327669	-0.0608829	-0.0988507	3.17218	3.11298	3.19319
			100	37 ºC	0.561074	0.801614	0.727613	4.06092	3.97548	4.01966
			120	37 ºC	1.34476	1.59714	1.58522	4.84461	4.77101	4.87727
			0	HS	-3.3338	-3.42495	-3.20705	0	0	0
			5	HS	-3.1541	-3.14116	-2.93729	0.179706	0.283793	0.26976
			10	HS	-2.81923	-2.83999	-2.64473	0.514573	0.584963	0.562314
			20	HS	-2.43281	-2.52225	-2.28318	0.90099	0.902703	0.923869
			32.5	HS	-2.13473	-2.18033	-1.9317	1.19907	1.24462	1.27534
			45	HS	-1.72451	-1.7686	-1.5562	1.60929	1.65635	1.65085
			62	HS	-1.28674	-1.33013	-1.07815	2.04707	2.09482	2.1289
			85	HS	-0.405481	-0.476838	-0.220593	2.92832	2.94811	2.98645
			100	HS	0.154775	0.0316263	0.292278	3.48858	3.45658	3.49932
			120	HS	0.84102	0.713265	0.920309	4.17482	4.13822	4.12736

## Sheet: ED_Fig__3e
Raw data
Time	Strain	OD_OD600_R1	OD_OD600_R2	OD_OD600_R3
0	EL+/MetK(n.i.)	0.081	0.095	0.098
5	EL+/MetK(n.i.)	0.088	0.102	0.109
10	EL+/MetK(n.i.)	0.098	0.109	0.124
15	EL+/MetK(n.i.)	0.111	0.125	0.138
20	EL+/MetK(n.i.)	0.124	0.134	0.147
25	EL+/MetK(n.i.)	0.135	0.158	0.175
30	EL+/MetK(n.i.)	0.153	0.17	0.192
35	EL+/MetK(n.i.)	0.18	0.192	0.219
0	MetK	0.109	0.115	0.094
5	MetK	0.13	0.131	0.105
10	MetK	0.132	0.139	0.112
15	MetK	0.152	0.158	0.133
20	MetK	0.162	0.172	0.14
25	MetK	0.183	0.195	0.161
30	MetK	0.207	0.214	0.176
35	MetK	0.231	0.248	0.191
0	EL+/MetK	0.082	0.08	0.083
5	EL+/MetK	0.088	0.086	0.09
10	EL+/MetK	0.104	0.095	0.1
15	EL+/MetK	0.113	0.109	0.113
20	EL+/MetK	0.125	0.117	0.124
25	EL+/MetK	0.138	0.129	0.14
30	EL+/MetK	0.155	0.144	0.154
35	EL+/MetK	0.166	0.156	0.173
					Plotted data
Time	Strain	log2_OD_OD600_R1	log2_OD_OD600_R2	log2_OD_OD600_R3	shifted_to_origin_log2_OD_OD600_R1	shifted_to_origin_log2_OD_OD600_R2	shifted_to_origin_log2_OD_OD600_R3
0	EL+/MetK(n.i.)	-3.62593	-3.39593	-3.35107	0	0	0
5	EL+/MetK(n.i.)	-3.50635	-3.29336	-3.1976	0.119582	0.10257	0.153474
10	EL+/MetK(n.i.)	-3.35107	-3.1976	-3.01159	0.27486	0.198329	0.339486
15	EL+/MetK(n.i.)	-3.17137	-3	-2.85726	0.454566	0.395929	0.493815
20	EL+/MetK(n.i.)	-3.01159	-2.8997	-2.76611	0.614346	0.496234	0.584963
25	EL+/MetK(n.i.)	-2.88897	-2.662	-2.51457	0.736966	0.733925	0.836501
30	EL+/MetK(n.i.)	-2.7084	-2.55639	-2.38082	0.917538	0.839535	0.970253
35	EL+/MetK(n.i.)	-2.47393	-2.38082	-2.191	1.152	1.01511	1.16008
0	MetK	-3.1976	-3.12029	-3.4112	0	0	0
5	MetK	-2.94342	-2.93236	-3.25154	0.254183	0.187933	0.159657
10	MetK	-2.92139	-2.84684	-3.15843	0.27621	0.273451	0.252766
15	MetK	-2.71786	-2.662	-2.9105	0.479743	0.458291	0.500694
20	MetK	-2.62593	-2.53952	-2.8365	0.571666	0.580775	0.574694
25	MetK	-2.45008	-2.35845	-2.63487	0.747516	0.76184	0.776328
30	MetK	-2.2723	-2.22432	-2.50635	0.925303	0.895977	0.904843
35	MetK	-2.11404	-2.01159	-2.38836	1.08356	1.10871	1.02284
0	EL+/MetK	-3.60823	-3.64386	-3.59074	0	0	0
5	EL+/MetK	-3.50635	-3.53952	-3.47393	0.10188	0.104337	0.116814
10	EL+/MetK	-3.26534	-3.39593	-3.32193	0.342888	0.247928	0.268817
15	EL+/MetK	-3.14561	-3.1976	-3.14561	0.462627	0.446256	0.44514
20	EL+/MetK	-3	-3.09542	-3.01159	0.608232	0.548437	0.579157
25	EL+/MetK	-2.85726	-2.95456	-2.8365	0.750972	0.689299	0.754244
30	EL+/MetK	-2.68966	-2.79586	-2.699	0.918572	0.847997	0.891747
35	EL+/MetK	-2.59074	-2.68038	-2.53116	1.01749	0.963474	1.05959

## Sheet: ED_Fig__3g
Strain	Replicate	Protein_IDs	Protein_name	iBAQ_Sample	MetK:EL14mer	norm_MetK:EL14mer
EL+	1	P0A817	MetK	1231500	0.00719845	0.999784
EL+	2	P0A817	MetK	1298500	0.00603292	0.837906
EL+	3	P0A817	MetK	2024100	0.00850335	1.18102
MetK	1	P0A817	MetK	76884000	0.630714	87.5991
MetK	2	P0A817	MetK	139650000	1.43462	199.253
MetK	3	P0A817	MetK	75331000	1.20271	167.043

## Sheet: ED_Fig__3h
Strain	Replicate	Protein_IDs	Protein_name	iBAQ_samples	total_iBAQ	pct_EL_iBAQ
37°C	1	P0A6F5	GroEL	847630000	192742036653	0.439774
37°C	2	P0A6F5	GroEL	543230000	122080302914	0.444978
37°C	3	P0A6F5	GroEL	828420000	161939583876	0.511561
EL+	1	P0A6F5	GroEL	45683000	2581133640	1.76988
EL+	2	P0A6F5	GroEL	72928000	2445773680	2.9818
EL+	3	P0A6F5	GroEL	74125000	3491103849	2.12325

## Sheet: ED_Fig__3i
Strain	n_tomogram	n_SC	n_Ribo	n_SC:n_Ribo	norm_SC:n_Ribo
37°C	6001	6	311	0.0192926	0.837091
37°C	6002	17	503	0.0337972	1.46644
37°C	6003	23	537	0.0428305	1.85838
37°C	6004	46	1003	0.0458624	1.98994
37°C	6005	29	1680	0.0172619	0.748981
37°C	6006	136	4076	0.033366	1.44773
37°C	6007	4	152	0.0263158	1.14182
37°C	6008	20	1477	0.013541	0.587532
37°C	7001	32	1021	0.0313418	1.3599
37°C	7002	25	1124	0.022242	0.965063
37°C	7004	27	1277	0.0211433	0.917392
37°C	7005	51	1543	0.0330525	1.43412
37°C	7006	57	2618	0.0217723	0.944685
37°C	7007	43	699	0.0615165	2.66915
37°C	7008	94	1959	0.0479837	2.08197
37°C	7009	11	406	0.0270936	1.17557
37°C	7010	11	739	0.014885	0.645848
37°C	7011	8	591	0.0135364	0.587333
37°C	8001	27	919	0.0293798	1.27477
37°C	9001	14	1036	0.0135135	0.586341
37°C	9002	131	2313	0.0566364	2.45741
37°C	9003	101	1357	0.0744289	3.22941
37°C	9004	29	1400	0.0207143	0.898777
37°C	9005	24	726	0.0330579	1.43436
37°C	9006	47	1242	0.0378422	1.64194
37°C	9007	23	552	0.0416667	1.80788
37°C	9010	35	685	0.0510949	2.21697
37°C	10002	45	1616	0.0278465	1.20824
37°C	10003	93	1546	0.0601552	2.61009
37°C	10004	13	272	0.0477941	2.07375
37°C	10005	28	1684	0.0166271	0.721436
37°C	10006	29	2537	0.0114308	0.495975
37°C	11001	33	2832	0.0116525	0.505595
37°C	11002	171	2492	0.0686196	2.97735
37°C	11003	49	2671	0.0183452	0.795984
37°C	11007	18	1214	0.014827	0.643333
37°C	11008	46	2650	0.0173585	0.753172
37°C	11009	15	993	0.0151057	0.655427
37°C	11012	36	1621	0.0222085	0.96361
37°C	11013	19	896	0.0212054	0.920084
37°C	14002	70	3719	0.0188223	0.816684
37°C	14003	29	3797	0.00763761	0.33139
37°C	14004	20	3500	0.00571429	0.247939
37°C	14013	53	2222	0.0238524	1.03494
37°C	14015	194	2392	0.0811037	3.51903
37°C	14016	34	1654	0.0205562	0.891919
37°C	14017	85	2975	0.0285714	1.23969
37°C	14018	32	2412	0.013267	0.575645
EL+	1	58	8718	0.0066529	0.288664
EL+	2	23	2106	0.0109212	0.473862
EL+	3	49	1858	0.0263724	1.14428
EL+	4	35	2946	0.0118805	0.515487
EL+	5	70	3502	0.0199886	0.867289
EL+	6	52	2579	0.0201629	0.874851
EL+	7	39	2311	0.0168758	0.732229
EL+	8	43	2655	0.0161959	0.702726
EL+	9	38	2128	0.0178571	0.774808
EL+	11	58	3430	0.0169096	0.733696
EL+	12	36	3658	0.00984144	0.427013
EL+	13	44	1823	0.024136	1.04724
EL+	14	39	2498	0.0156125	0.677414
EL+	15	23	1603	0.0143481	0.622553
EL+	16	49	2614	0.0187452	0.813341
EL+	17	78	5945	0.0131203	0.569278
EL+	18	1	151	0.00662252	0.287346
EL+	20	19	2246	0.00845948	0.367051
EL+	21	42	2051	0.0204778	0.888517
EL+	22	39	2074	0.0188042	0.815902
EL+	23	85	3102	0.0274017	1.18894
EL+	24	23	1097	0.0209663	0.909711
EL+	25	36	2427	0.0148331	0.643598
EL+	26	85	2702	0.0314582	1.36495
EL+	27	49	2981	0.0164374	0.713208
EL+	28	67	2390	0.0280335	1.21635
EL+	31	77	2473	0.0311363	1.35098
EL+	34	108	5017	0.0215268	0.934032
EL+	35	95	3896	0.024384	1.058
EL+	38	89	3324	0.026775	1.16175
EL+	40	82	4667	0.0175702	0.762356
EL+	44	81	1593	0.0508475	2.20623
EL+	45	162	5313	0.0304912	1.32299
EL+	46	135	5599	0.0241114	1.04618
EL+	51	61	3092	0.0197283	0.855997
EL+	52	125	4305	0.029036	1.25985
EL+	53	10	516	0.0193798	0.840877
EL+	55	62	885	0.0700565	3.0397
EL+	56	14	724	0.019337	0.839018
EL+	58	59	2976	0.0198253	0.860203
EL+	59	36	1043	0.0345158	1.49762
EL+	60	72	3876	0.0185759	0.805992
EL+	61	54	229	0.235808	10.2315
EL+	62	20	308	0.0649351	2.81748
EL+	63	104	3104	0.0335052	1.45376
EL+	64	115	2764	0.0416064	1.80527
EL+	65	80	3046	0.026264	1.13957
EL+	66	66	1620	0.0407407	1.76771
EL+	68	85	4014	0.0211759	0.918806
EL+	70	100	1810	0.0552486	2.3972
EL+	71	82	1666	0.0492197	2.1356
EL+	72	48	1992	0.0240964	1.04552
EL+	73	43	2033	0.021151	0.917726
EL+	74	42	2157	0.0194715	0.844853
EL+	76	105	3590	0.0292479	1.26904
EL+	77	57	1451	0.0392833	1.70447
EL+	78	56	3046	0.0183848	0.797701
EL+	79	115	1983	0.0579929	2.51627
EL+	80	91	1698	0.0535925	2.32534
