# Supplementary material for: Visualizing chaperonin function in situ by cryo-electron tomography
Source: Nature. 2024 Aug 21;633(8029):459–64. doi: 10.1038/s41586-024-07843-w (PMC11390479; doi:10.1038/s41586-024-07843-w)
Supplement: Supplementary file 10 — Source Data Extended Data Fig. 4 [file 41586_2024_7843_MOESM10_ESM.xls]

## Sheet: ED_Fig_4g_HS
motl_idx	tomo_num	object	subtomo_num	halfset	orig_x	orig_y	orig_z	score	x_shift	y_shift	z_shift	phi	psi	the	class
1	1001	1	1	A	2783	662	602	0.3283	1.7752	0.8926	1.0181	235.017	-46.77	74.6693	1
2	1001	1	2	B	2351	807	794	0.3197	2.1066	-0.1664	0.4359	302.571	248.82	80.1911	2
4	1001	1	4	B	519	1058	839	0.3551	-0.6852	-1.6554	-1.6718	96.7229	157.341	55.2649	1
5	1001	1	5	A	2392	758	824	0.3591	0.4982	-0.0039	1.6262	250.563	-72.7791	150.059	1
6	1001	1	6	B	2614	961	986	0.3473	-0.3907	-1.0078	-2.0764	319.143	155.988	15.9863	1
7	1001	1	7	A	2251	2716	806	0.2766	-0.4037	1.8412	1.4945	97.7228	18.6804	40.0549	1
8	1001	1	8	B	2002	1578	745	0.334	-1.7395	-0.7262	-1.6476	353.58	143.335	51.7619	1
9	1001	1	9	A	2597	1190	636	0.3032	0.0452	-2.521	0.0196	207.623	203.03	94.4337	1
10	1001	1	10	B	1176	1508	887	0.3216	-1.0464	0.8565	-0.1806	119.48	26.0346	111.934	1
11	1001	1	11	A	1581	1813	801	0.3058	-0.99	-0.7996	-0.8349	350.286	-76.9345	141.147	1
12	1001	1	12	B	2280	289	672	0.3391	0.5171	1.7527	1.6404	329.883	-3.6908	129.292	1
13	1001	1	13	A	1709	792	736	0.23	0.7014	0.2503	2.6295	193.991	-25.1964	166.956	2
14	1001	1	14	B	2210	656	1014	0.2847	-0.3978	1.7033	1.7864	199.554	19.3689	87.417	2
15	1001	1	15	A	381	515	779	0.3162	0.6323	1.7924	1.5023	334.597	-34.8385	84.0976	1
16	1001	1	16	B	1738	881	788	0.3166	-0.486	-1.3603	-1.4689	19.9829	153.653	60.568	1
17	1001	1	17	A	3173	1358	707	0.3013	-0.323	0.3254	2.6021	39.2686	27.0117	165.923	1
18	1001	1	18	B	1650	1712	602	0.2947	-0.9739	1.6746	-2.1029	546.234	-0.9679	68.9583	1
19	1001	1	19	A	796	730	652	0.2343	-0.5347	1.3199	-0.3154	243.017	-0.7161	126.199	1
21	1001	1	21	A	3232	2116	635	0.1772	-1.0146	1.5659	-1.3142	236.394	48.4655	36.6437	2
22	1001	1	22	B	2749	1316	758	0.2698	0.1598	2.0278	1.7211	44.7657	21.9221	134.246	2
23	1001	1	23	A	594	2213	766	0.2452	-1.0745	-1.7114	-0.2303	528.814	142.316	87.1704	1
24	1001	1	24	B	639	1276	786	0.2241	-0.6499	-1.3977	-1.7429	8.3029	181.787	63.2045	1
25	1001	1	25	A	2670	851	813	0.2106	1.4335	1.5389	1.8352	336.857	143.368	144.941	1
26	1001	1	26	B	1990	782	928	0.3658	-0.1377	-2.0392	0.6612	183.874	192.28	98.5252	1
27	1001	1	27	A	1077	370	990	0.1829	0.3039	-1.5233	1.3147	294.974	57.9063	95.8828	1
28	1001	1	28	B	1670	3160	933	0.2164	-0.9324	-0.0159	-2.3133	321.386	149.46	29.6113	1
29	1001	1	29	A	2306	2514	804	0.175	2.0134	1.9209	0.1215	200.832	-38.4426	96.7583	2
30	1002	1	30	B	2173	267	901	0.3424	-0.1651	-0.7939	1.6587	147.866	184.834	163.407	1
31	1002	1	31	A	2964	881	877	0.3552	0.1673	-0.0388	2.545	323.429	-7.168	176.269	1
32	1002	1	32	B	2423	1601	1048	0.335	-0.5498	0.167	2.3397	285.143	157.036	156.109	1
33	1002	1	33	A	2376	253	890	0.3327	2.0619	1.3097	0.1052	29.9742	-48.3123	100.892	2
34	1002	1	34	B	3139	1793	1004	0.3008	-0.9476	-0.0485	2.5268	37.7229	137.33	157.345	2
35	1002	1	35	A	1492	821	782	0.2816	-0.0349	-0.8811	2.5953	218.311	176.67	152.495	1
36	1002	1	36	B	2844	746	900	0.2347	0.2911	-2.7441	-0.6484	323.403	182.278	51.6607	2
37	1002	1	37	A	1316	2224	894	0.2427	-0.828	0.5885	-1.1413	369.546	42.7689	63.2664	1
38	1002	1	38	B	1870	900	800	0.3517	1.0975	-1.8368	-0.8003	3.5714	201.727	118.154	1
39	1002	1	39	A	2608	598	1014	0.2805	-1.5368	0.1077	-1.0218	11.3029	111.583	76.5792	1
40	1002	1	40	B	1561	885	771	0.2899	1.3731	1.0007	0.3139	144.992	237.893	78.7611	1
41	1002	1	41	A	1434	464	916	0.3072	0.8629	-1.4393	1.3878	290.866	233.17	88.0179	1
42	1002	1	42	B	2647	2241	950	0.3607	0.6145	1.6393	-1.8042	147.849	-24.109	49.9658	2
43	1002	1	43	A	1863	897	682	0.3236	1.0374	-0.3531	-1.7588	270.554	251.887	76.5543	2
44	1002	1	44	B	2051	2035	718	0.3043	-0.8631	0.8197	-0.9095	279.697	34.1306	105.46	1
45	1002	1	45	A	1981	453	804	0.2627	-1.05	0.1953	-2.4966	178.017	56.108	88.6793	1
46	1002	1	46	B	3033	1183	796	0.2833	-0.7519	-1.675	1.5203	232.546	125.602	99.3267	2
47	1002	1	47	A	3124	561	922	0.3386	-2.0763	1.5703	0.4027	43.0257	24.5228	103.723	1
48	1002	1	48	B	2580	804	747	0.3409	1.2518	0.5365	0.3443	139.614	-61.8986	61.6111	1
49	1002	1	49	A	2249	1781	978	0.2449	0.5157	0.6202	-2.0986	93.4286	12.2315	39.7625	1
50	1002	1	50	B	2884	705	922	0.2701	-0.9132	-0.4578	-1.766	334.723	60.7483	28.9092	1
51	1002	1	51	A	1770	2328	876	0.2617	0.3385	0.3033	-2.0667	330.857	-56.1893	38.2487	2
52	1002	1	52	B	2416	743	962	0.3321	-1.5974	1.1886	1.1363	234.546	13.6398	87.5968	1
53	1002	1	53	A	1876	501	854	0.3903	-0.4581	1.9445	0.24	202.546	-7.2278	60.4303	1
54	1002	1	54	B	1561	2274	783	0.1187	-1.8536	-0.513	2.0564	276.571	85.0028	151.491	1
55	1002	1	55	A	1543	1551	1029	0.285	0.2538	0.6964	2.6026	475.369	-34.0335	143.199	1
56	1002	1	56	B	1836	744	866	0.2529	-0.6458	-1.7263	-1.1556	75.2772	161.839	29.2131	2
57	1002	1	57	A	2145	3480	944	0.1798	0.2241	0.7714	2.6803	3.1857	77.6295	176.659	2
58	1002	1	58	B	1886	1067	921	0.1912	0.3977	-2.5883	0.0778	38.2686	198.9	133.79	1
59	1002	1	59	A	1279	2072	1045	0.2518	0.1565	-1.1778	-1.7255	256.866	189.628	57.6137	1
60	1002	1	60	B	2708	603	768	0.1464	-1.777	-1.639	-0.9748	297.866	147.667	63.8581	1
61	1003	1	61	A	2627	2385	956	0.301	-0.5824	1.0459	-0.1888	261.009	-8.1119	11.3949	1
62	1003	1	62	B	1017	2397	860	0.3262	-0.0307	0.2097	2.502	61.8657	-66.7588	164.529	2
63	1003	1	63	A	1467	2850	902	0.3222	-0.1107	-0.6176	-2.579	205.706	240.228	14.4269	1
64	1003	1	64	B	1545	2835	854	0.2787	0.8438	-2.1301	-0.8906	22	203.252	90.0299	2
65	1003	1	65	A	2686	2216	952	0.2971	-0.541	1.26	-1.3785	265.874	38.2117	7.6233	1
66	1003	1	66	B	3110	960	798	0.2504	0.0445	1.6507	-1.2272	86.1343	18.7578	140.07	2
67	1003	1	67	A	1627	1037	856	0.3259	-0.1525	1.6334	1.8437	171.243	-17.1266	140.732	1
68	1003	1	68	B	1826	2820	834	0.1779	-1.6906	-0.1816	1.6198	35.7143	-78.4499	30.8815	1
69	1003	1	69	A	1326	767	796	0.3125	0.3864	0.7591	-1.7479	278.714	-20.4528	40.4366	1
70	1003	1	70	B	2198	1357	852	0.2858	0.1566	-0.2498	2.5875	95.8914	148.556	162.604	2
71	1003	1	71	A	1097	1814	673	0.3418	0.8359	-1.2842	-1.4231	102.143	224.787	75.1458	1
72	1003	1	72	B	591	3077	623	0.1922	-0.8382	-2.0406	1.6579	25.84	165.032	125.223	1
73	1003	1	73	A	582	1163	820	0.3	0.7693	1.6812	-1.1079	182.26	-31.6733	90.6768	1
74	1003	1	74	B	1513	2828	916	0.3317	-0.1768	-0.0514	-1.7793	4.9	59.1183	179.856	1
75	1003	1	75	A	448	2974	857	0.2639	1.1899	-1.4211	1.3613	29.1257	-73.6828	163.037	2
76	1003	1	76	B	1956	285	682	0.203	0.2316	-0.053	2.3448	139.311	59.4529	59.2765	1
77	1003	1	77	A	1839	2784	888	0.368	-0.0256	-0.1047	-2.5758	330.58	6.8304	7.4909	1
78	1003	1	78	B	1114	1095	682	0.3072	0.3627	0.5367	1.391	353.546	-58.1032	21.1043	1
79	1003	1	79	A	419	1693	670	0.1906	-0.5076	0.4176	2.5401	154.134	3.9115	104.44	1
80	1003	1	80	B	1032	1957	856	0.112	2.3947	-1.1122	0.1975	31.4457	183.894	145.182	1
81	1003	1	81	A	1837	2034	916	0.162	0.7059	2.8401	0.6674	134.866	-8.9812	127.159	2
82	1003	1	82	B	423	2810	678	0.2252	-0.9487	-0.3248	-0.2536	123.723	119.541	62.76	2
83	1003	1	83	A	970	989	908	0.1599	-1.7638	-0.8861	-2.0631	146.866	138.424	44.3606	1
84	1004	1	84	B	1823	2896	730	0.3061	0.0661	-1.1052	-1.8382	156.143	154.91	11.9859	1
85	1004	1	85	A	1688	1747	758	0.3652	-0.3904	1.3791	1.8147	253.589	-38.2228	134.627	1
86	1004	1	86	B	2269	1895	744	0.3997	-0.416	1.2649	-1.7149	80.9743	40.936	24.2775	1
87	1004	1	87	A	2116	2673	854	0.3643	0.6847	-0.5058	-2.8546	237.731	240.547	23.4818	1
88	1004	1	88	B	2069	2748	876	0.3485	-0.2516	-0.0228	2.5926	355.857	61.0746	170.835	1
90	1004	1	90	B	2264	1673	822	0.3714	-0.06	-0.2603	-2.5992	130.823	186.847	13.3466	2
91	1004	1	91	A	865	1140	797	0.3263	-1.4664	1.4507	-1.1856	119.454	36.5773	97.8013	1
92	1004	1	92	B	1574	1454	717	0.3724	-1.4627	0.7143	1.4369	221.243	-22.2766	91.0614	2
93	1004	1	93	A	3112	1534	850	0.4479	-1	-2	-1	231.991	155.646	48.9717	1
94	1004	1	94	B	668	950	844	0.3253	0.3491	-0.7832	2.5822	25.2685	204.962	141.026	2
95	1004	1	95	A	2335	2144	764	0.3685	-0.6157	2.0043	-0.6011	352.311	20.4441	92.9608	1
96	1004	1	96	B	708	1938	888	0.2761	1.1243	0.3807	0.3367	105.117	-77.2621	128.062	1
97	1004	1	97	A	3158	2244	902	0.3698	-0.5593	1.7874	1.8168	61.0172	18.6556	115.768	1
98	1004	1	98	B	2211	2399	893	0.4052	1.6202	-0.7214	-1.7505	342.849	236.679	53.0557	1
99	1004	1	99	A	1684	2232	656	0.3637	0.1739	0.4545	0.8407	263.966	259.707	158.268	1
100	1004	1	100	B	2249	2924	692	0.3565	-1.5721	1.257	0.2033	371.126	55.3212	94.0391	2
101	1004	1	101	A	1829	1738	686	0.3331	-0.2043	1.2009	-1.7898	176.706	-29.4991	54.4659	1
102	1004	1	102	B	1679	1002	860	0.3825	-1.2423	0.7474	1.5555	100.16	87.4963	90.6142	2
103	1004	1	103	A	2723	1736	672	0.3194	-0.1104	1.0014	0.4513	140.58	-35.3855	141.67	1
104	1004	1	104	B	1289	2152	942	0.2446	1.4722	-0.7472	0.1295	129.32	175.716	69.0377	2
105	1004	1	105	A	1073	736	980	0.2887	-0.207	0.2046	-1.7618	181.606	163.787	30.8097	2
106	1004	1	106	B	1013	2435	836	0.3581	0.0442	2.38	0.731	254.403	36.9328	71.5841	1
107	1004	1	107	A	2723	3006	878	0.3121	0.746	-0.1154	-2.0475	87.1771	231.297	34.4258	2
108	1004	1	108	B	2446	3048	966	0.3482	0.2475	0.3208	-2.5718	312.883	28.478	7.5706	2
109	1004	1	109	A	1198	1678	752	0.3174	-0.994	1.6243	1.7143	329.832	22.8087	133.81	1
110	1004	1	110	B	1127	2817	702	0.3188	-0.5205	-2.1642	-0.7301	369.983	147.075	88.1183	2
111	1004	1	111	A	3117	1004	940	0.3169	0.2586	-1.1381	-1.1342	-20.3771	208.239	32.9478	1
112	1004	1	112	B	521	574	962	0.2967	-0.2013	-1.7405	1.7562	98.84	178.911	148.361	1
114	1004	1	114	B	2057	2813	892	0.3446	-2.0127	1.0737	0.5367	201.143	64.4425	69.0063	2
115	1004	1	115	A	2846	1926	722	0.3316	-1.2693	-0.8467	-1.5011	19.8828	134.947	104.311	1
116	1004	1	116	B	1868	2902	819	0.2755	-0.8691	-2.0762	1.6493	48.7143	168.052	115.916	1
117	1004	1	117	A	536	2416	652	0.3167	-1	0	1	309.394	207.12	151.9	1
118	1004	1	118	B	3026	1147	730	0.3314	-0.4264	-2.3749	-0.127	9.8571	155.437	94.1539	1
119	1004	1	119	A	2323	2757	691	0.2901	-0.9189	-2.5198	-0.6279	395.932	128.519	135.719	1
120	1004	1	120	B	2595	1193	690	0.3199	0.0009	-0.9964	2.5046	356.554	161.868	149.342	2
121	1004	1	121	A	1766	2752	878	0.3912	-0.6821	0.6045	-0.363	25.2857	41.5094	65.3753	1
122	1004	1	122	B	1977	2208	782	0.407	2.0848	-0.8344	-0.6266	89.2857	239.425	105.49	2
123	1004	1	123	A	902	1790	822	0.3505	-0.6267	-1.8746	1.6121	142.857	161.504	84.2927	1
124	1004	1	124	B	1606	216	826	0.3373	1.117	-2.2915	-0.5134	202.606	196.155	91.5078	2
125	1004	1	125	A	2662	2885	884	0.3109	-1.3109	-1.1697	-1.4045	36.2943	154.538	37.8241	1
126	1004	1	126	B	1546	854	849	0.3353	1.1007	-0.159	1.6026	252.126	-84.9297	119.641	1
127	1004	1	127	A	1027	2666	684	0.296	-1.2281	-0.9645	-1.4675	240.849	107.301	65.6744	1
128	1004	1	128	B	648	2206	758	0.2349	-1.0977	0.5036	-2.1537	50.8571	36.8654	11.8836	1
129	1004	1	129	A	2751	1395	776	0.1701	-0.1687	-0.8314	2.0915	367.16	147.406	124.453	2
130	1004	1	130	B	2966	2057	920	0.3347	1.574	1.086	-1.6836	237.311	-51.9129	62.6473	1
131	1004	1	131	A	3096	353	928	0.289	1.8594	1.1347	-0.8877	406.126	-54.9905	102.349	2
132	1004	1	132	B	2952	1744	788	0.2888	-0.0967	-0.7212	1.4529	243.874	260.815	150.568	1
133	1004	1	133	A	1676	2090	713	0.2169	-0.3198	0.9838	-2.5888	344.866	-2.511	33.9937	2
134	1004	1	134	B	1992	529	786	0.2194	-0.7136	-2.0341	0.9094	473.117	208.436	65.7666	1
135	1004	1	135	A	1348	2166	776	0.2948	0.4266	-0.397	1.6283	322.857	226.683	128.746	1
136	1004	1	136	B	640	393	921	0.2225	1.7618	0.5503	1.4098	344.857	205.417	92.7007	2
137	1004	1	137	A	1237	2770	632	0.3145	-0.2926	-2.5489	0.3116	178.58	165.521	85.9602	1
138	1004	1	138	B	2968	1458	734	0.3402	-1.3898	1.1149	1.6122	121.42	62.488	116.963	1
139	1004	1	139	A	732	2015	904	0.3258	-1.118	2.3224	-0.2632	55.2686	29.9222	82.9561	2
140	1004	1	140	B	2049	2665	688	0.2912	0.6114	0.24	-2.5766	87.7228	11.5013	7.1874	2
141	1004	1	141	A	3322	1060	786	0.2953	-1.136	1.8965	1.5803	503.831	10.586	124.398	1
142	1004	1	142	B	1208	561	796	0.2881	0.2797	-2.5604	-0.2948	84.8572	243.946	55.0509	1
143	1004	1	143	A	1545	2227	744	0.2938	0.152	2.5361	-0.7692	109.126	18.3116	17.7519	1
144	1004	1	144	B	2152	440	980	0.3051	-0.739	-2.1147	1.607	235.723	169.934	142.246	1
145	1004	1	145	A	1873	2328	608	0.246	-1.2879	-1.2816	1.4993	242.731	165.447	117.268	2
146	1004	1	146	B	469	1564	752	0.2212	0.1187	2.6425	-0.7324	283.16	3.5348	55.5945	1
147	1004	1	147	A	398	2357	910	0.2168	0.2194	-2.5051	0.1925	170.26	183.238	141.117	1
148	1004	1	148	B	906	3214	800	0.2311	0.5653	-0.9368	1.9655	374.84	78.2546	163.915	2
149	1004	1	149	A	1789	644	850	0.2313	0.2436	-1.144	1.0545	231.294	38.0769	50.8325	1
150	1004	1	150	B	2298	1453	764	0.313	0.134	1.9951	-0.7353	5.4114	27.1193	6.8537	1
151	1004	1	151	A	655	1623	717	0.302	-0.1332	0.9821	-2.5121	378.091	-70.8845	20.1412	1
152	1004	1	152	B	1191	1655	818	0.267	0.6564	0.1537	0.3256	428.68	-24.747	53.8586	2
153	1004	1	153	A	1246	344	867	0.1838	-0.3254	-1.5976	-1.8801	62.3029	178.956	41.1542	2
154	1004	1	154	B	2104	293	774	0.2161	-0.9738	1.428	1.5772	131.546	21.0584	90.3863	2
155	1004	1	155	A	2111	2630	838	0.274	-0.7094	1.7263	1.7986	294.134	8.1005	157.464	1
156	1004	1	156	B	2355	2782	644	0.2503	-0.6326	0.4828	-2.8983	54.6143	105.062	11.8494	1
157	1004	1	157	A	518	1545	952	0.2325	-1.6603	-1.8742	-1.6654	236.411	159.29	25.1662	1
158	1004	1	158	B	3013	2362	690	0.2453	-0.7509	-1.8402	1.881	41.3029	145.097	129.972	1
159	1004	1	159	A	3331	1284	688	0.2765	-1.9211	1.0296	0.2078	74.9828	58.0502	128.941	1
160	1004	1	160	B	1581	349	768	0.2345	0.3428	-1.6308	1.7681	43.2857	187.824	130.902	2
161	1004	1	161	A	2915	1494	955	0.2128	0.8542	-1.5772	2.0104	310.151	188.916	141.222	1
162	1004	1	162	B	2390	2680	590	0.2221	-0.9479	-1.7671	-1.8557	320.571	-18.9362	126.668	2
163	1004	1	163	A	3014	2216	821	0.2087	1.7106	1.7688	0.9471	40.7485	22.7594	25.1703	1
166	1004	1	166	B	1067	919	895	0.2709	0.8016	-1.7228	-1.6418	115.429	-10.5488	51.0483	1
167	1004	1	167	A	1294	339	890	0.2435	1.8992	-1.818	0.018	116.9	218.141	77.1808	1
168	1004	1	168	B	2748	3056	884	0.2467	0.7916	1.6539	1.089	163.866	-45.6717	8.0595	2
169	1004	1	169	A	1520	239	867	0.2185	1.68	-1.8651	-1.6292	47.3029	217.226	31.8742	1
170	1004	1	170	B	879	3225	876	0.245	-1.9504	-0.5791	-1.0482	145.74	101.15	87.0905	2
171	1004	1	171	A	1786	410	914	0.1952	0	-2	-1	412.688	5.3202	137.908	2
172	1004	1	172	B	2081	864	838	0.2155	-0.1566	-1.7262	1.7757	322.571	220.631	53.7566	1
173	1004	1	173	A	791	2196	637	0.2014	0.0455	1.8733	0.8729	15.84	-26.4831	80.7617	1
174	1004	1	174	B	1734	2730	898	0.2961	0.3902	-1.0676	1.944	178.874	207.333	99.0278	2
175	1004	1	175	A	1160	3171	862	0.2179	-1.174	1.1656	1.7221	147.143	11.6872	117.794	2
176	1004	1	176	B	2730	2660	776	0.2041	-0.9912	0.7711	-2.259	251.58	69.877	17.0247	2
177	1004	1	177	A	2268	706	752	0.2546	-0.1441	-0.8814	-2.2101	246.974	39.416	148.236	2
178	1004	1	178	B	2759	2280	910	0.2298	0.7367	2.6489	-0.7833	281.697	5.3377	66.0055	1
179	1004	1	179	A	1948	825	681	0.2461	-0.0906	-1.3742	0.8179	183.286	-1.2857	127.212	2
180	1004	1	180	B	3111	1355	904	0.1739	-0.6401	-1.9083	2.0874	361.277	139.747	131.423	1
182	1004	1	182	B	2696	1726	688	0.2612	-0.2527	0.2213	2.6401	185.571	172.578	159.84	1
183	1004	1	183	A	3289	1872	790	0.2257	0.3566	1.9071	1.8449	430.403	-33.5155	158.338	2
184	1004	1	184	B	2913	2344	666	0.3186	1.3319	1.6786	-1.4604	206.26	-46.2344	43.0643	1
185	1004	1	185	A	3030	1638	936	0.2262	-0.2905	1.6317	1.8381	323.403	19.34	142.512	1
186	1004	1	186	B	3339	823	878	0.2476	-1.343	1.5517	-0.6183	339.26	62.9824	38.7606	1
187	1004	1	187	A	822	2224	710	0.2255	0.8028	-0.4523	-2.1625	182.874	-18.7299	57.3179	1
188	1004	1	188	B	1197	312	788	0.4031	-0.1869	-0.3235	-2.5043	343.134	267.915	170.728	1
189	1004	1	189	A	3094	1864	868	0.1965	0.8746	0.1031	-2.6438	35.2685	223.088	13.6168	2
190	1004	1	190	B	2396	2622	826	0.3112	-1.2432	-0.0957	-0.632	224.286	127.342	104.48	1
191	1004	1	191	A	1938	1466	698	0.2461	0.2117	0.5752	-2.7254	348.537	17.1129	36.7517	2
192	1004	1	192	B	3174	2232	746	0.2383	0.8128	0.2934	-2.5983	327.428	-11.8044	5.219	1
193	1004	1	193	A	1783	660	837	0.233	0.2852	-0.3822	-2.5239	136.883	186.051	128.37	2
194	1004	1	194	B	3099	1520	838	0.2057	1.6908	0.0131	-1.049	185.329	-57.0914	122.519	1
195	1005	1	195	A	652	658	714	0.4273	0.0624	-0.8573	-2.0891	242.294	249.784	19.6523	1
196	1005	1	196	B	2571	403	653	0.3633	-0.6854	-0.3356	-2.226	225.32	114.617	18.0099	1
197	1005	1	197	A	858	2982	796	0.3386	0.4841	0.003	2.1418	53.42	-63.9473	160.427	2
198	1005	1	198	B	1670	1162	576	0.3693	0.1556	-0.0611	-2.4985	281.446	-5.3487	13.8441	2
199	1005	1	199	A	1509	1088	765	0.3274	1.6934	-1.0623	-1.6552	191.974	232.421	54.2853	1
200	1005	1	200	B	1978	2561	904	0.2838	0.143	-0.9395	-2.5252	109.411	169.001	20.3843	1
201	1005	1	201	A	200	730	690	0.2616	0.6057	2.0109	1.7051	123.832	-47.5938	147.973	1
202	1005	1	202	B	1732	1764	766	0.4056	1.2213	-0.8535	1.6649	198.286	238.098	79.7564	2
203	1005	1	203	A	1659	1080	886	0.307	-1.9763	-1.5933	0.3751	201.008	137.783	97.5485	1
204	1005	1	204	B	1296	224	837	0.3363	-0.2662	-0.5038	-2.2091	278.277	99.9042	13.8719	2
205	1005	1	205	A	1403	2486	882	0.3534	0.2253	0.873	-2.5173	281.731	26.6379	45.9436	1
206	1005	1	206	B	3127	2347	797	0.3236	0.7589	-1.7741	-1.3092	340.58	198.881	93.7222	1
207	1005	1	207	A	2326	1330	710	0.3381	0.4854	0.9394	1.6181	13.3029	41.0117	138.78	1
208	1005	1	208	B	1846	1582	614	0.2742	-0.4708	-1.6143	-1.6589	266.723	154.454	38.8899	1
209	1005	1	209	A	1158	764	580	0.3032	0.6219	0.154	-0.6297	132.749	267.723	28.5211	1
210	1005	1	210	B	3490	3386	752	0.2589	0.0498	0.2158	0.2538	252.16	82.4096	32.6496	2
211	1005	1	211	A	2900	2400	834	0.2977	0.7938	-0.7825	0.2824	461.117	18.7921	148.626	2
212	1005	1	212	B	923	567	689	0.3594	1.4443	0.9815	1.4622	77.4286	-35.8927	69.0709	1
213	1005	1	213	A	2926	2590	600	0.2856	-0.2802	-0.6599	-2.6084	288.42	180.986	42.0266	2
214	1005	1	214	B	734	2486	620	0.3278	-0.9941	0.4579	1.4576	51.3114	242.745	169.203	2
215	1005	1	215	A	2570	1684	939	0.3024	-0.2906	-2.4801	-1.2623	139.546	149.898	102.762	1
216	1005	1	216	B	2424	700	778	0.3245	0.4408	-1.8478	-1.6364	78.74	187.063	49.2249	1
217	1005	1	217	A	2330	382	814	0.2873	-0.5311	1.6068	-1.7056	54.7142	-5.1756	72.792	1
218	1005	1	218	B	1416	501	826	0.2942	1.8296	-0.0756	-0.4059	27.4285	-72.1902	58.6192	1
219	1005	1	219	A	2912	306	1028	0.2617	-0.1788	0.7268	2.5492	129.286	-34.9101	162.125	2
220	1005	1	220	B	2865	2277	796	0.2955	1.0181	-1.8601	-0.9182	32.3114	194.277	95.237	1
221	1005	1	221	A	3039	2090	954	0.2809	0.1608	-0.0562	-2.7099	142.84	-37.7738	17.1327	2
222	1005	1	222	B	2134	1163	954	0.2143	-1.1388	-2.5919	0.9442	44.5971	167.35	132.912	1
223	1005	1	223	A	2135	1554	583	0.2694	-0.2893	0.7685	2.5541	326.109	-17.283	147.673	1
224	1005	1	224	B	2244	2096	798	0.2182	-1.5534	0.5443	-1.4592	333.571	-21.3853	148.397	2
225	1005	1	225	A	2071	425	858	0.2598	-0.4595	2.4369	0.242	126.16	25.5777	69.4596	1
226	1005	1	226	B	1919	3090	594	0.2577	0.6216	1.6721	-1.1121	271.126	-34.2112	72.5541	1
227	1005	1	227	A	650	656	692	0.2365	0.1315	0.8023	1.6582	232	-70.9548	152.39	1
228	1005	1	228	B	1552	3501	658	0.2868	-1.0891	-1.3518	-1.4729	275.294	126.168	23.7061	2
229	1005	1	229	A	1284	1666	533	0.2601	0.8035	-0.3575	0.776	459.697	185.566	82.3425	1
230	1005	1	230	B	1957	2003	882	0.2627	-0.7062	0.4597	1.9054	82.1428	93.5046	155.185	1
231	1006	1	231	A	2501	3476	716	0.3458	0.4875	-1.0668	2.0195	212.177	250.45	162.726	1
232	1006	1	232	B	1688	423	865	0.3563	-0.9542	-0.4368	-2.2077	272.983	92.2015	29.7749	1
233	1006	1	233	A	1105	1296	774	0.3666	-0.9255	0.9854	-1.5828	287.169	38.9238	70.7319	1
234	1006	1	234	B	894	1752	840	0.2969	-0.14	-0.8357	2.6794	157.126	156.859	148.414	2
235	1006	1	235	A	894	1847	831	0.329	0.9339	-0.868	-1.8868	61.5457	-72.3349	12.7955	1
236	1006	1	236	B	1127	452	1004	0.4205	-0.7257	1.2714	1.6385	332.857	50.1996	143.065	1
237	1006	1	237	A	2483	3270	858	0.386	-0.4579	-0.9244	-2.0392	251.983	155.764	24.5731	2
238	1006	1	238	B	1591	1257	770	0.313	-0.1465	1.997	0.153	69.7314	26.9479	121.258	1
239	1006	1	239	A	476	529	1044	0.3841	1.507	1.1692	-0.0339	255.814	-56.5842	73.0009	2
240	1006	1	240	B	563	1563	798	0.2654	0.2683	0.3435	2.4776	149.731	-86.0482	152.573	1
241	1006	1	241	A	1147	1460	914	0.35	0.7912	1.894	0.2933	75.7143	-17.9624	98.5873	1
242	1006	1	242	B	761	1562	775	0.3439	0.3075	-0.1418	1.8462	208.043	-24.034	151.723	1
243	1006	1	243	A	3389	1164	738	0.3653	0.3247	0.0283	2.5159	313.84	-31.1786	169.41	2
244	1006	1	244	B	1050	495	884	0.3089	-0.3324	0.0392	-2.5636	283.269	92.2723	6.5033	1
245	1006	1	245	A	542	482	1060	0.2868	0.291	0.0554	-1.5854	463.1	178.931	51.1342	1
246	1006	1	246	B	794	1571	968	0.2896	-1.012	0.956	-1.8629	227.731	57.4742	28.5401	1
247	1006	1	247	A	1036	1952	907	0.3876	0.6279	-1.022	-1.6905	103.169	217.776	10.9828	1
248	1006	1	248	B	1468	1361	664	0.2857	-1.0766	-0.657	-1.7567	214.454	61.0702	41.2967	1
249	1006	1	249	A	289	1290	916	0.3113	1.5725	-0.9737	1.6759	342.866	-63.8774	162.085	1
250	1006	1	250	B	2222	2478	639	0.3764	1.0702	-1.5437	0.3155	361.537	199.624	98.476	1
251	1006	1	251	A	854	669	1016	0.2849	-0.4006	-1.692	1.8999	6.9086	113.889	47.1283	1
252	1006	1	252	B	2754	3286	654	0.3975	-0.639	1.8214	-1.3582	249.42	18.9776	45.5636	1
253	1006	1	253	A	736	458	906	0.3253	0.7015	-2.5605	-0.7132	154.849	207.586	96.4745	1
254	1006	1	254	B	1421	3408	552	0.3837	0	1	-2	347.563	6.3929	91.9335	1
255	1006	1	255	A	1314	2352	988	0.3219	1.6886	-1.5331	0.3236	286.42	228.516	105.524	1
256	1006	1	256	B	1177	595	832	0.3164	0.3904	-1.6486	1.7009	10.26	181.977	127.964	1
257	1006	1	257	A	1209	399	742	0.3417	0.0892	-1.8324	1.7141	47	178.486	129.289	1
258	1006	1	258	B	1260	856	946	0.3646	0.1676	1.9586	-0.5844	317.177	-15.8367	101.898	1
259	1006	1	259	A	1935	2246	896	0.3353	1.5946	-1.4659	0.9236	176.294	231.684	98.9981	1
260	1006	1	260	B	1904	961	732	0.2929	-0.8248	-1.2865	0.8517	122.429	-32.8784	31.8542	2
261	1006	1	261	A	2274	1048	882	0.256	0.7778	0.0457	-2.5321	269	-41.1061	28.9884	1
262	1006	1	262	B	1215	927	667	0.3397	1.058	0.6768	1.802	283.831	-54.4469	152.081	1
263	1006	1	263	A	1341	1258	739	0.4026	-0.1677	1.6679	-0.4256	163.597	21.9474	98.537	1
265	1006	1	265	A	1386	901	922	0.3013	-0.5091	0.0611	-1.6868	353.563	-34.708	23.4941	2
266	1006	1	266	B	1717	445	960	0.387	-0.609	-2.5689	-0.0492	479.931	168.202	96.4715	1
267	1006	1	267	A	2590	516	754	0.2999	0.9387	-1.7735	-0.9729	285.169	219.28	78.0835	2
268	1006	1	268	B	624	1522	840	0.3737	1.55	0.9388	-1.25	235.411	-74.3967	90.2025	2
269	1006	1	269	A	2139	368	971	0.3397	1.6468	-0.3562	1.7521	95.8486	-79.2802	150.264	1
270	1006	1	270	B	1559	3342	830	0.3053	2.013	-1.0878	-0.8328	222.706	225.142	102.035	1
271	1006	1	271	A	788	928	964	0.2743	0.14	1.273	-0.3006	247.74	-4.4889	107.16	1
272	1006	1	272	B	208	1860	709	0.284	1.1322	0.1183	1.4723	201	-39.4478	109.023	1
273	1006	1	273	A	1073	2264	650	0.3508	0.0288	-1.0732	1.8733	227.991	161.668	115.742	1
274	1006	1	274	B	1426	1552	829	0.3779	-0.8151	2.5826	-0.7952	189.589	19.6315	52.1674	1
275	1006	1	275	A	1603	3513	772	0.2742	-2.2367	-1.4595	0.0763	234.403	116.884	140.815	1
276	1006	1	276	B	1503	405	708	0.3606	0.1571	1.2172	0.1241	340.546	-11.7266	130.254	1
277	1006	1	277	A	651	626	840	0.2737	1.5976	1.8188	0.7604	78.9914	-30.899	114.037	1
278	1006	1	278	B	1606	1172	862	0.3288	0.338	-1.504	-1.679	215.017	186.915	70.2522	1
279	1006	1	279	A	1354	2205	650	0.3053	0.4096	0.6934	1.9703	223.286	183.293	23.9542	1
280	1006	1	280	B	2080	2496	786	0.3081	1.6344	1.1418	-0.9118	183.874	-71.7636	114.347	2
281	1006	1	281	A	1002	1704	563	0.2795	0.8716	1.7244	0.789	217.992	-24.4721	93.0003	1
282	1006	1	282	B	547	2073	978	0.3336	-0.842	-0.8783	-1.1275	93.4543	143.459	88.7809	1
283	1006	1	283	A	712	1603	782	0.3396	0.3625	0.868	1.1052	34.9914	-20.499	145.906	1
284	1006	1	284	B	1581	2506	927	0.3136	-0.5267	1.0203	1.843	26.5629	20.1287	74.4609	1
285	1006	1	285	A	1895	2000	895	0.2888	1.0769	-0.0978	-2.4951	230	-66.7997	31.2484	1
286	1006	1	286	B	335	1888	718	0.2654	1.0133	1.7182	0.6249	22.5972	-59.2062	106.886	2
287	1006	1	287	A	1100	1222	884	0.2836	0.136	-2.5836	-0.9294	194.892	180.239	58.5159	1
288	1006	1	288	B	1736	2528	674	0.3043	-1.7184	-1.1735	-1.475	222.597	119.343	107.885	1
289	1006	1	289	A	2090	2784	487	0.3278	-0.2841	1.7789	1.7946	-38.8143	-0.1863	121.262	1
290	1006	1	290	B	3148	1243	938	0.2336	-0.1214	2.2021	-1.5783	83	0.8407	25.1065	2
291	1006	1	291	A	743	1878	834	0.2621	-0.465	-1.0529	-1.1176	105.437	179.405	87.8194	2
292	1006	1	292	B	1835	1644	982	0.3494	1.2003	-0.919	-0.4618	32.9742	223.26	93.4354	2
294	1006	1	294	B	738	1521	944	0.3253	0.4538	0.5549	-1.8992	176.857	-38.678	46.1758	1
295	1006	1	295	A	1594	1050	818	0.2977	-0.6112	-1.7058	1.7008	79.42	178.968	117.916	1
296	1006	1	296	B	569	1817	830	0.3198	-0.7605	-1.6602	1.8695	85.7571	161.545	123.173	1
297	1006	1	297	A	2769	3286	548	0.3327	0.8147	-0.8472	-0.1402	205.563	212.109	99.9054	1
298	1006	1	298	B	2084	404	888	0.3123	0.4291	1.9778	-0.3656	111.169	8.436	75.019	1
299	1006	1	299	A	3100	1897	760	0.2979	0.1138	0.8121	2.5231	76.7057	28.5961	145.662	1
300	1006	1	300	B	330	1356	814	0.2443	1.6444	0.8023	-1.8041	127.437	-58.9971	45.6562	1
301	1006	1	301	A	2180	1415	600	0.305	-1.1967	1.0286	-1.5781	274.16	243.383	31.7109	1
302	1006	1	302	B	2848	2107	894	0.3278	-0.0624	-0.6964	2.5588	259.294	234.007	153.294	2
303	1006	1	303	A	496	980	686	0.2844	2.5681	-0.0276	0.6815	38.74	269.995	60.1316	1
304	1006	1	304	B	2616	2978	535	0.3329	-0.8798	-1.6667	-1.633	299.866	162.264	59.7018	1
305	1006	1	305	A	800	1245	868	0.3021	1.2893	-1.6727	1.2516	288.714	208.409	109.791	1
306	1006	1	306	B	904	714	790	0.3161	1.7024	-0.2006	-1.8184	277.706	-58.6266	77.9728	1
307	1006	1	307	A	2894	1642	986	0.3016	-0.3662	1.6759	-1.7644	307.891	22.3966	16.7603	1
308	1006	1	308	B	1327	2247	501	0.271	-0.2192	-1.8525	1.6899	282.151	172.786	135.382	2
309	1006	1	309	A	2097	1294	866	0.3047	-0.1485	1.1461	-1.2042	222.043	-13.5952	49.9751	1
310	1006	1	310	B	1198	586	1004	0.31	-0.224	0.1405	-2.5011	9.5628	-55.7719	22.2156	1
311	1006	1	311	A	1620	2162	526	0.2889	0.7198	-0.8338	-0.5551	187.017	269.295	32.3098	1
312	1006	1	312	B	1796	430	734	0.3297	-0.8393	1.4801	-1.6704	117.849	3.4566	81.6483	1
313	1006	1	313	A	1178	2859	862	0.2367	0.6499	-0.6627	2.0859	100.16	224.175	143.176	2
314	1006	1	314	B	1852	669	848	0.3058	-0.2486	-1.7727	-1.1053	75.42	160.291	83.8612	1
315	1006	1	315	A	1346	226	806	0.2917	-1.074	-0.6594	-2.0739	346.52	132.373	26.309	1
316	1006	1	316	B	2777	341	1080	0.3292	0.1354	-0.3907	2.0436	236.983	-6.4007	149.433	1
317	1006	1	317	A	490	1901	942	0.3266	0.7127	1.3217	-1.7931	261.934	260.925	24.4585	1
318	1006	1	318	B	2452	2998	726	0.2594	0.6443	1.8404	1.7254	295.446	-4.7317	95.1583	1
319	1006	1	319	A	2208	902	706	0.2904	-0.5909	0.1601	1.3216	286.169	43.1786	147.57	1
320	1006	1	320	B	2149	1236	972	0.2461	-0.1825	0.2003	-2.5197	9.6143	-16.0411	14.4476	1
321	1006	1	321	A	1365	347	800	0.2172	-0.2832	-0.6985	-0.6605	285.143	172.971	58.4783	2
322	1006	1	322	B	2332	3086	708	0.323	-1.3971	1.1468	-0.6172	331.151	35.5683	70.8985	1
323	1006	1	323	A	1374	632	848	0.2508	0.1955	0.3374	-1.5399	439.403	228.539	39.1474	1
324	1006	1	324	B	1009	1540	816	0.2775	-0.5486	-1.5895	1.8597	303.411	190.389	103.219	1
325	1006	1	325	A	1777	334	704	0.274	2.0394	1.6441	-0.595	358.857	-74.9536	109.312	2
326	1006	1	326	B	2004	3232	730	0.3626	0.5128	0.32	-1.6272	70.9743	-61.101	33.2664	1
327	1006	1	327	A	1456	2592	514	0.2783	-0.7727	1.7383	0.9552	218.017	21.0257	108.846	1
328	1006	1	328	B	2156	258	767	0.2567	0.0079	1.5722	-1.8937	88	33.9768	26.03	2
329	1006	1	329	A	1262	764	661	0.2521	-0.8979	1.5917	-1.909	195.286	46.3988	61.1789	1
330	1006	1	330	B	732	2009	780	0.2857	-0.9764	1.6253	-0.9845	127.134	18.0193	89.8943	1
331	1006	1	331	A	516	3247	576	0.2163	-0.387	0.6841	2.5671	345.151	-2.4013	155.734	2
332	1006	1	332	B	2302	468	948	0.2814	0.6948	-2.6495	0.0386	96.8486	218.141	82.7383	1
333	1006	1	333	A	1397	1266	981	0.3574	0.7845	-1.3766	1.4995	253.706	208.063	137.484	1
334	1006	1	334	B	3441	1208	612	0.3327	-0.5548	-0.6259	2.0113	131.134	162.631	137.044	1
335	1006	1	335	A	459	1391	838	0.2798	0.3229	1.914	-1.5012	306.117	1.0554	45.7797	2
336	1006	1	336	B	267	2109	592	0.232	-0.176	-0.4891	-2.3146	284.714	187.881	32.9732	1
337	1006	1	337	A	1147	1518	1000	0.2561	0.8746	-0.9497	-0.9128	184.009	229.494	111.344	1
338	1006	1	338	B	1636	2358	822	0.2825	0.0983	-0.3024	2.5066	133.294	98.6469	168.895	2
339	1006	1	339	A	1440	550	766	0.2871	-1	-2	1	69.4457	133.796	116.292	1
340	1006	1	340	B	1856	2780	612	0.3142	0.851	0.8044	-1.6528	414.697	-44.0723	72.4914	1
341	1006	1	341	A	858	2282	904	0.2452	0.5726	-1.0559	-1.856	189.554	154.729	40.1609	2
342	1006	1	342	B	3501	2400	886	0.2358	-0.3392	1.2359	2.4989	167.546	2.6873	109.826	1
343	1006	1	343	A	1704	2276	902	0.2959	-0.3959	1.8224	1.5402	325.563	-27.3118	80.9546	1
344	1006	1	344	B	3361	2041	770	0.2787	-0.8573	1.9281	-0.6086	340.597	17.3131	98.5218	1
345	1006	1	345	A	1518	519	686	0.3822	-1.5036	0.5536	-0.425	293.411	65.133	64.5301	1
346	1006	1	346	B	861	1483	576	0.3742	-0.3984	-0.5421	-0.7204	319.16	-68.1939	24.5099	1
348	1006	1	348	B	921	414	896	0.333	-0.9542	-0.6752	-1.7002	211.983	210.344	29.8747	1
349	1006	1	349	A	859	3149	770	0.3471	0.8519	1.6756	1.6274	245.757	-22.0567	131.936	1
350	1006	1	350	B	314	554	652	0.283	-0.9303	0.7729	-0.9823	326.831	36.1411	93.0481	2
351	1006	1	351	A	626	426	958	0.2287	-1.0208	1.0418	1.5086	405.663	190.552	155.837	1
352	1006	1	352	B	3294	1310	1018	0.228	0.6539	0.3729	-2.5672	353.286	-2.6819	23.1108	2
353	1006	1	353	A	2344	294	786	0.358	-0.4778	0.4209	1.6249	188.546	4.9279	134.813	1
354	1006	1	354	B	1520	1070	724	0.3184	-0.8694	1.4258	-0.4419	93.7143	10.5864	117.515	1
355	1006	1	355	A	701	2706	814	0.1812	-0.6236	0.046	2.0565	4.3115	202.073	106.611	2
356	1006	1	356	B	2043	699	640	0.2531	0.8444	-1.2704	-1.5264	240.723	39.0074	15.2629	2
357	1006	1	357	A	1142	3293	728	0.2793	0.0924	0.9437	2.5409	207.008	-20.4044	149.455	2
358	1006	1	358	B	889	435	638	0.148	-1.1203	1.7166	2.028	40.2857	20.5675	148.612	2
359	1006	1	359	A	1978	882	702	0.2373	1.1461	2.5703	0.0866	147.84	-24.1852	112.375	1
360	1006	1	360	B	918	3134	860	0.3099	-0.2939	1.6099	1.4553	72.4371	123.101	167.034	1
361	1006	1	361	A	875	3131	679	0.1441	0.3602	0.9763	2.888	0.5972	-28.1829	152.319	1
362	1006	1	362	B	967	2824	582	0.257	-0.8105	-0.0486	-2.5449	311.991	-50.4797	3.2315	1
363	1006	1	363	A	1050	1936	992	0.2141	-0.2808	0.2849	0.4216	238.151	212.89	18.8571	1
364	1006	1	364	B	1969	490	785	0.2506	-1.8553	1.7613	0.3199	337	-49.4011	136.202	1
365	1006	1	365	A	1880	988	891	0.2459	-1.5468	-1.165	0.8435	358.16	139.338	102.552	1
366	1006	1	366	B	1920	1107	815	0.2919	-0.3267	-2.1653	0.4513	255.411	189.611	108.858	1
367	1006	1	367	A	431	2622	626	0.1601	-1.719	-1.6494	-1.2777	136.134	156.947	76.5225	1
368	1006	1	368	B	3456	926	794	0.1751	-0.4487	0.4498	-2.763	302.143	113.865	10.4471	2
369	1006	1	369	A	858	1479	768	0.2595	-1.8992	-1.6009	0.0532	17.6142	146.058	95.4532	1
371	1006	1	371	A	3096	1282	761	0.2064	1.7564	-0.8093	-1.1157	224.714	198.157	50.4	1
372	1006	1	372	B	3020	1530	686	0.1852	-0.8864	-1.5949	-1.927	202.983	156.723	134.716	2
373	1006	1	373	A	597	778	841	0.2423	0.0761	1.9618	-1.5391	178.866	35.4533	98.0966	1
374	1006	1	374	B	2059	2160	698	0.2147	0.6323	-1.8423	1.8787	112.983	152.642	142.298	1
376	1006	1	376	B	1337	244	786	0.2668	-1.1037	-1.1987	0.8608	102.974	136.956	73.9226	2
377	1006	1	377	A	261	632	894	0.159	-0.2068	-2.3353	-0.9007	245	225.407	99.9421	2
378	1007	1	378	B	1422	1744	684	0.3917	0.1437	0.0535	-2.5112	70.5971	255.152	6.8963	1
379	1007	1	379	A	1857	2926	718	0.4053	-0.5379	-0.1481	-2.5902	69.0171	137.748	20.0544	2
380	1007	1	380	B	2476	2170	763	0.308	0.6324	-1.6806	1.6971	129.857	183.521	141.592	1
381	1007	1	381	A	1473	2968	726	0.3695	-0.2666	-0.9369	-2.4993	378.688	227.759	11.6403	1
382	1007	1	382	B	994	1411	1016	0.3388	0.5653	-0.1776	2.3977	273.563	-80.7792	162.968	1
384	1007	1	384	B	1885	2304	627	0.3274	0.1092	0.6978	2.5784	249.143	-47.601	148.721	2
385	1007	1	385	A	1303	2160	692	0.3888	0.4632	0.3604	-2.5794	10.1514	-40.487	12.8655	1
386	1007	1	386	B	2436	386	921	0.33	-0.08	-1.6501	1.768	263.706	177.573	135.298	2
387	1007	1	387	A	2702	1588	926	0.3673	0.3761	0.3886	-1.518	249.757	192.236	22.7464	2
388	1007	1	388	B	3043	1055	1035	0.2709	-0.8571	1.0713	1.6085	80.4371	-12.1279	134.117	2
389	1007	1	389	A	3164	2225	701	0.3306	0.9832	-0.2271	1.9311	61.3029	244.036	110.439	1
390	1007	1	390	B	3138	1319	614	0.3234	0	-2	-1	156.16	178.125	98.4501	1
391	1007	1	391	A	2932	1524	747	0.3483	-0.7044	1.7679	-1.8534	233.017	8.1432	51.8888	1
392	1007	1	392	B	1788	2254	618	0.2675	-1.741	-0.0089	-1.808	119.589	217.068	25.7319	1
393	1007	1	393	A	3349	1759	848	0.2835	-1.6097	-1.4615	0.8858	172.714	124.764	75.8223	2
394	1007	1	394	B	614	1408	851	0.3548	-0.0448	-1.1507	1.7979	284.403	180.4	166.29	2
395	1007	1	395	A	1342	1207	856	0.2712	-0.6778	2.5706	0.7701	172.571	11.9442	137.655	1
396	1007	1	396	B	3165	2264	874	0.3059	0.0592	-0.312	0.5397	81.4372	213.737	39.812	2
398	1007	1	398	B	596	3402	594	0.3485	-0.3356	1.9548	-1.6037	41.74	29.4322	44.0724	2
399	1007	1	399	A	1819	2760	896	0.2909	0.6153	-2.5714	-0.8767	307.411	203.367	37.5282	1
400	1007	1	400	B	3312	916	511	0.2369	0.6537	0.0143	2.6254	10.4628	-56.8495	161.213	1
401	1007	1	401	A	592	2031	984	0.2804	0.5866	1.1346	0.4763	173.277	-53.3057	79.6855	1
402	1007	1	402	B	2492	1711	808	0.3541	-1.7378	-1.4292	0.582	170.429	136.902	88.3875	2
403	1007	1	403	A	600	3393	854	0.2361	-1.7389	-1.8914	1.1513	308.832	155.876	93.9881	2
404	1007	1	404	B	1665	2869	906	0.3302	-0.3554	2.1382	1.6199	277.454	8.1358	89.094	1
405	1007	1	405	A	2084	1914	1054	0.2854	0.8454	1.2173	-2.0435	440.974	-17.5694	14.9242	2
406	1007	1	406	B	1791	2856	820	0.2895	-1.7118	-0.9126	-1.5719	48.5886	131.117	29.9651	2
407	1007	1	407	A	2410	2237	763	0.3002	-1.2476	-1.7789	-1.0688	43	126.87	110.73	1
408	1007	1	408	B	2062	1954	940	0.3778	0.0184	1.544	1.1713	197.849	43.058	145.25	1
409	1007	1	409	A	3048	2067	662	0.3062	-0.7192	1.6856	0.9169	287.151	44.731	76.9814	2
410	1007	1	410	B	538	3458	840	0.2973	0.7576	1.8724	-1.6454	113.446	-7.0452	58.5792	2
411	1007	1	411	A	512	2126	930	0.3451	0.1075	-1.3478	0.1511	209.277	226.119	136.894	1
412	1007	1	412	B	3329	960	585	0.312	0.0703	-0.5224	-0.6444	90.2858	107.582	27.1508	1
413	1007	1	413	A	277	1232	744	0.2831	-0.1678	0.2515	2.578	69.2857	77.2734	166.775	1
414	1007	1	414	B	385	1982	608	0.2421	0.4155	-1.5041	-1.6419	52.68	172.891	95.3049	1
415	1007	1	415	A	3332	2032	823	0.3364	-0.0824	-1.2896	1.3445	264.403	167.933	95.2107	1
416	1007	1	416	B	1710	1247	528	0.3333	1.2188	2.0109	-0.4647	358.286	-4.2256	84.8163	1
417	1007	1	417	A	2667	1282	810	0.316	1.4068	-0.7095	1.1377	142.546	233.439	106.694	1
418	1007	1	418	B	2916	1970	732	0.3419	-0.8184	1.8164	1.0166	27.7228	30.3796	98.5277	2
419	1007	1	419	A	2508	1859	831	0.3149	-0.0896	-0.6525	-0.3017	301.134	124.624	51.0882	1
420	1007	1	420	B	3115	1360	852	0.2791	-0.6211	-1.8106	1.779	36.26	161.034	112.928	1
421	1007	1	421	A	2249	2408	714	0.3031	-0.8192	0.7293	2.5884	158.589	41.0171	132.832	2
422	1007	1	422	B	2516	2092	590	0.3064	-0.3074	0.6744	0.8201	233.697	-11.7622	123.994	1
423	1007	1	423	A	2504	2707	924	0.2149	-0.8778	1.6566	1.6544	221.446	26.5323	124.184	1
424	1007	1	424	B	2176	975	554	0.3342	-0.1467	-1.6144	-1.7583	225.294	184.313	61.3104	1
425	1007	1	425	A	2318	746	860	0.3064	0.6439	0.2637	1.8607	179.697	259.336	150.451	1
426	1007	1	426	B	2320	2564	872	0.3195	-0.3819	0.7451	-2.4913	193.034	53.765	18.5201	1
427	1007	1	427	A	2469	447	854	0.3328	0.2177	2.1129	0.2548	267.42	-13.7232	93.6581	2
428	1007	1	428	B	1544	3058	615	0.2849	-1.0138	1.7939	-1.6302	-136.949	5.7752	46.0715	1
429	1007	1	429	A	246	1934	604	0.2363	-0.2305	0.075	-2.7483	204.311	186.528	33.2223	2
430	1007	1	430	B	1712	3016	547	0.239	1.0101	0.728	2.5512	227.286	-0.4634	150.758	1
431	1007	1	431	A	643	2076	1056	0.1669	-1.5957	-0.6011	-0.3707	137.883	165.721	66.6077	1
432	1007	1	432	B	346	2676	746	0.3148	-0.2459	1.1083	2.005	330.277	89.6699	159.658	1
433	1007	1	433	A	1163	2146	766	0.3193	1.7766	-1.4085	0.4602	314.874	253.092	78.3895	2
434	1007	1	434	B	1323	3231	869	0.2535	-0.0421	2.671	-0.6252	4.64	5.6128	53.1621	1
435	1007	1	435	A	1812	1032	614	0.3187	-1.0387	-0.028	-0.3446	294.857	168.726	75.7691	1
436	1007	1	436	B	1686	2586	660	0.1936	-0.1439	1.2348	0.4852	352.563	10.0797	117.884	1
437	1007	1	437	A	970	2443	723	0.3043	0.9385	-1.5691	-1.5592	32.3028	235.874	32.9364	1
438	1007	1	438	B	987	1396	914	0.2174	-0.7458	1.5736	1.9413	11.1172	16.0423	145.728	1
439	1007	1	439	A	1427	2196	894	0.2391	-0.8019	0.7308	1.8846	286.974	45.7202	153.401	1
440	1007	1	440	B	1012	1939	981	0.3193	0.3331	-0.6625	-0.523	272.714	-2.7181	114.677	1
441	1007	1	441	A	1440	2364	938	0.3198	0.3914	-1.6947	1.7204	194.26	205.757	155.944	1
442	1007	1	442	B	2003	1710	558	0.3624	1.2371	-0.5419	-0.2037	72.7057	209.815	95.5614	1
443	1007	1	443	A	2695	629	647	0.3312	-1.4726	1.5661	-0.4072	18.2943	42.6605	38.6049	1
444	1007	1	444	B	592	2684	511	0.2735	0.6927	-1.7494	1.4096	15.0257	200.565	109.216	1
445	1007	1	445	A	3032	1306	962	0.2142	0.7079	0.0384	-2.5165	97.9828	-55.7353	25.4428	1
446	1007	1	446	B	622	3246	986	0.3243	0.8891	-1.9617	-1.0206	97.8485	178.365	62.9971	2
448	1007	1	448	B	2943	2359	546	0.311	-0.1573	2.6045	-0.8521	80.4286	17.6436	57.1976	2
449	1007	1	449	A	920	2538	708	0.3165	0.091	2.581	0.6465	432.403	3.1669	26.5406	1
450	1007	1	450	B	763	1368	989	0.2434	0.8168	-1.6673	1.6724	334.857	227.682	134.45	1
451	1007	1	451	A	1718	2089	795	0.2937	-0.5283	1.1661	-1.0019	181.269	18.7335	47.3272	1
452	1007	1	452	B	333	2504	586	0.2647	0.4233	-1.6195	-1.0256	305.16	172.97	59.4939	1
453	1007	1	453	A	3508	1348	764	0.195	-0.2412	2.7418	0.8076	216.731	-20.6196	106.759	1
454	1007	1	454	B	2756	2445	720	0.3225	-1.6578	0.9052	-0.9305	367.117	68.8108	103.927	2
455	1007	1	455	A	576	1105	922	0.2965	-0.1351	1.8441	-1.6626	171.563	10.621	52.3661	1
456	1007	1	456	B	3064	672	764	0.2577	1.5833	0.2139	1.777	345.814	-33.4218	102.426	1
457	1007	1	457	A	1942	3083	627	0.2969	0.2847	-1.3001	-1.2754	82.6714	196.22	92.725	1
458	1007	1	458	B	922	1451	596	0.2851	0.4298	0.0725	-2.2927	149.117	161.057	67.7892	1
459	1007	1	459	A	3177	552	951	0.2778	1.6124	1.7339	-0.8418	400.394	-40.5481	77.5757	1
460	1007	1	460	B	566	3414	625	0.2552	-0.9536	0.7264	1.6776	135.143	41.5652	61.8751	1
461	1007	1	461	A	1149	1980	748	0.2957	0.6894	-1.8207	1.6649	197.294	201.812	142.706	2
462	1007	1	462	B	1502	2405	922	0.2412	-1.2169	-1.4305	1.7509	324.857	178.969	136.47	2
464	1007	1	464	B	3512	1413	802	0.2944	1.6886	-0.8899	1.1307	273.009	238.074	162.314	2
465	1007	1	465	A	2682	359	696	0.2543	0.2197	-1.6918	1.7057	30.2686	206.514	133.712	1
466	1007	1	466	B	1719	2356	586	0.2945	0	2	-1	41.6886	166.009	121.088	1
467	1007	1	467	A	1575	2524	662	0.1724	0.7663	1.7432	1.6486	223.974	141.814	102.601	2
468	1007	1	468	B	3296	651	864	0.304	-1.0425	0.6255	2.3198	145.597	203.492	140.101	1
469	1007	1	469	A	1488	2380	768	0.1448	1.0975	-1.2684	-1.4875	96.7057	152.966	67.7484	2
471	1008	1	471	A	1892	2146	896	0.3179	0.2667	1.494	-0.1947	363.823	-56.0272	79.1051	2
472	1008	1	472	B	1724	1421	770	0.3601	0.16	-2.5592	-0.7109	20.2685	186.682	85.9341	1
473	1008	1	473	A	1859	1582	725	0.3319	0.0091	-2.3635	0.4747	122.403	153.661	78.6737	1
474	1008	1	474	B	2490	2896	1019	0.2992	-0.6409	1.6674	-1.8076	210.269	20.2125	26.5667	2
475	1008	1	475	A	1186	1680	662	0.3876	0.9478	1.5867	-1.7769	331.883	-20.6402	52.9653	1
476	1008	1	476	B	1306	676	873	0.2111	0.5398	-1.9511	1.7447	144.177	184.103	125.692	1
477	1008	1	477	A	2230	1366	766	0.3904	0.1961	-0.2451	-0.3301	90.2858	39.972	177.709	2
478	1008	1	478	B	2297	2083	771	0.4193	0.704	-2.5251	-0.0932	131.849	194.706	98.3595	1
479	1008	1	479	A	2496	1784	648	0.2593	-0.2558	1.248	-0.8817	310.286	245.786	56.0046	1
480	1008	1	480	B	1972	995	648	0.377	0.1668	0.183	-1.8818	245.714	7.2065	28.7234	1
481	1008	1	481	A	1397	516	820	0.3112	0.3306	-0.9597	2.359	42.1429	264.798	164.694	2
482	1008	1	482	B	2026	1817	670	0.3059	0.1162	1.5186	1.3668	284.857	184.842	114.213	2
483	1008	1	483	A	1103	590	815	0.2883	-0.8351	1.645	-1.1785	255.749	33.2077	73.8591	1
484	1008	1	484	B	2569	2774	974	0.2504	1.3256	-0.9049	1.9382	176.866	227.958	96.6471	1
485	1008	1	485	A	1962	2364	802	0.3163	2.2674	0.6915	0.2172	312.428	-56.2134	92.5978	2
486	1008	1	486	B	2612	3285	806	0.3231	-0.1715	-2.5339	-0.1623	257.974	179.162	100.86	1
487	1008	1	487	A	1546	1338	760	0.2611	-0.8442	-0.3975	0.2351	331.42	143.281	89.4611	1
488	1008	1	488	B	1223	2034	906	0.2722	1.7275	0.4905	-1.4952	238.411	-65.5987	80.6735	2
489	1008	1	489	A	2094	2178	710	0.2928	1.0038	0.0936	2.5025	305.026	262.133	142.838	1
490	1008	1	490	B	1276	881	852	0.3631	1.5121	0.331	-1.773	263.697	-50.8027	95.4205	2
491	1008	1	491	A	2840	1664	794	0.2882	0.064	2.7399	0.0973	182.563	-8.4036	94.5888	1
492	1008	1	492	B	1664	2418	874	0.3542	1.1179	1.8652	-1.5347	317.177	-36.7753	59.502	1
493	1008	1	493	A	2634	3171	798	0.2706	0.4604	-0.4127	-1.1197	315.84	101.153	137.185	1
494	1008	1	494	B	2958	2459	860	0.3298	0.261	0.6842	1.9579	239.731	13.7975	87.4085	2
495	1008	1	495	A	2036	434	828	0.2778	0.1784	1.1037	-0.082	209.966	36.6486	76.8713	1
497	1008	1	497	A	3336	813	742	0.2119	2.7887	0.1904	0.6575	-99.36	57.8599	42.0196	2
498	1008	1	498	B	2634	3133	784	0.28	0.0479	-1.2147	0.259	237.74	191.715	158.207	1
499	1008	1	499	A	1351	1190	711	0.3056	-1.8424	-0.6559	-0.9343	196.697	106.352	112.045	1
500	1008	1	500	B	1994	2097	832	0.3476	-0.8313	-1.6656	1.6737	259.991	162.001	116.885	1
502	1008	1	502	B	3219	2502	924	0.2051	0.5368	-1.4284	1.9695	229.731	157.589	110.385	1
503	1008	1	503	A	2474	2121	792	0.1924	1.7153	1.9757	0.7351	215.983	7.106	108.903	1
504	1008	1	504	B	2176	2070	692	0.2018	1.9866	0.9566	-1.5996	32.5714	-40.9381	34.5631	1
505	1008	1	505	A	3458	1708	864	0.2384	1.8841	-0.2146	1.6631	85.5886	244.477	157.982	1
506	1008	1	506	B	1799	2324	831	0.3744	-0.8834	-0.2927	1.529	47.74	130.295	136.925	2
507	1008	1	507	A	1367	611	770	0.2011	-0.4418	-0.107	-2.741	140.983	122.598	87.5122	1
508	1008	1	508	B	1459	2386	764	0.3019	-0.815	0.6172	0.7971	270.731	57.5956	75.3533	1
509	1008	1	509	A	2265	1532	950	0.2758	-0.2502	1.0532	-1.6971	145.277	-20.2965	7.8786	2
510	1008	1	510	B	1896	1613	642	0.153	1.9636	-0.8621	-1.7337	83.7315	244.805	120.781	1
511	1008	1	511	A	2367	2000	734	0.2832	-0.7812	0.2019	0.0262	204.446	70.1574	111.867	1
512	1008	1	512	B	2475	2796	832	0.2091	1.3741	0.564	1.4934	224.26	-20.9565	118.788	2
513	1008	1	513	A	2518	2650	802	0.2718	1.78	1.6876	-0.0751	94.0257	-7.6508	48.6537	1
514	1008	1	514	B	2964	2372	868	0.2604	0.7955	-0.0481	2.5481	214.546	240.016	148.408	1
515	1008	1	515	A	1738	1117	732	0.267	0.1775	1.7265	-1.7096	52.9914	-8.0268	38.4964	1
516	1008	1	516	B	3334	2494	825	0.1479	0.6691	1.9787	1.0194	195.606	15.348	131.228	1
517	1008	1	517	A	3334	3256	898	0.2762	0.2893	-0.7599	2.5759	266.748	-28.91	178.744	2
518	1008	1	518	B	3338	3128	1026	0.2536	0.5817	-1.5054	-1.6246	58.4372	198.32	50.1857	1
519	1008	1	519	A	1065	906	864	0.1672	0.0515	-0.507	-0.9905	257.303	156.959	94.6414	1
520	1010	1	520	B	1007	1763	831	0.3647	0.9894	-0.2219	-0.7498	61.8572	248.62	29.6537	1
521	1010	1	521	A	1642	1003	908	0.3611	-0.1333	1.6777	1.7146	108.411	14.6742	124.7	1
522	1010	1	522	B	2223	1870	702	0.3523	-0.332	2.6497	-0.072	266.714	-6.8103	82.9888	1
523	1010	1	523	A	2475	1224	704	0.2406	-0.1142	2.1518	0.2357	131.126	19.2885	108.401	1
524	1010	1	524	B	1700	1472	720	0.3324	-1.5039	-1.2565	1.3203	144.546	153.504	142.393	2
525	1010	1	525	A	1464	1988	839	0.3842	1.9125	-0.709	0.8137	354.689	-64.1817	91.4315	2
526	1010	1	526	B	1587	610	990	0.3554	0.3712	-1.6443	0.2721	118.428	236.509	106.558	1
527	1010	1	527	A	2518	767	923	0.337	-0.5877	0.7351	-1.6999	151.134	21.9165	41.2816	1
528	1010	1	528	B	2283	2285	780	0.3521	0.8731	-0.1425	-2.5207	188.849	-49.4863	27.9821	1
529	1010	1	529	A	2083	2360	662	0.3902	-0.9601	1.6476	0.989	241	49.9047	88.6946	2
530	1010	1	530	B	1993	2237	666	0.3489	1.4042	1.448	-0.4678	313.403	-60.6553	62.8189	1
531	1010	1	531	A	1898	2681	738	0.3568	-0.3406	1.6611	1.192	18.8915	20.5045	99.8076	1
532	1010	1	532	B	1535	1720	950	0.2965	-0.3171	0.5778	2.4866	74.7315	24.7989	151.467	1
533	1010	1	533	A	2075	1576	893	0.3722	-1.1844	1.7409	0.4172	180.883	49.4253	113.891	1
534	1010	1	534	B	2450	2300	962	0.3642	-1.7803	-0.832	-0.3672	85.3029	70.0094	87.896	2
535	1010	1	535	A	2863	1644	812	0.3147	0.8623	-0.2333	-1.7375	102.731	-25.7246	35.8811	1
536	1010	1	536	B	2314	1424	840	0.33	-0.2072	1.7711	1.717	356.874	-0.3849	154.211	1
537	1010	1	537	A	819	935	764	0.3431	1.5896	1.5235	-0.1302	260.731	-54.1111	102.231	2
538	1010	1	538	B	1274	912	864	0.3505	-1.367	1.5844	0.8555	187.437	44.3958	92.8308	2
539	1010	1	539	A	1714	3174	819	0.3063	-0.3809	-0.3427	-1.6936	303.891	210.034	16.2541	1
540	1010	1	540	B	868	1104	708	0.3149	-0.5412	1.353	-1.8569	365.554	-7.5646	40.8264	2
541	1010	1	541	A	1821	2962	790	0.3678	-1.5433	1.5546	0.8006	223.84	39.7225	93.424	2
542	1010	1	542	B	1660	1553	1002	0.2487	-0.7882	1.8951	-1.7164	247.757	54.5312	39.4106	2
543	1010	1	543	A	2091	383	1028	0.3437	2.2341	0.9062	-0.534	316.16	-63.4642	105.154	1
544	1010	1	544	B	1004	1328	790	0.3862	-0.2052	-0.2853	1.4781	431.697	207.937	25.0538	1
545	1010	1	545	A	556	1485	883	0.2155	-0.7621	0.2631	-2.5413	70.7657	22.7233	20.7249	2
546	1010	1	546	B	1468	1470	800	0.3572	1.8873	-1.1675	0.6425	222.723	240.076	70.6075	1
547	1010	1	547	A	1708	1188	812	0.298	1.589	-0.4023	1.7611	54.9742	250.39	153.363	1
548	1010	1	548	B	2171	1136	1037	0.19	1.0479	-1.8164	-1.9451	78.4372	198.869	40.0951	1
549	1010	1	549	A	2621	2194	834	0.3309	-0.2443	-1.5889	-1.7695	314.117	178.944	47.7513	1
550	1010	1	550	B	2599	1407	1002	0.2994	0.7848	2.0706	-0.5616	95.7486	-11.6475	76.9382	1
551	1010	1	551	A	1969	898	926	0.297	-0.1791	1.4601	1.8926	217.008	13.2953	86.3333	2
552	1010	1	552	B	2519	2891	792	0.2979	0.1165	-1.6479	-1.7212	267.017	151.398	42.9938	1
553	1010	1	553	A	2756	1738	910	0.2532	0.1278	2.5224	-0.8161	340.437	-11.1466	54.8617	1
554	1010	1	554	B	1908	2094	796	0.2337	-0.3219	2.6046	-0.9782	164.294	-16.7252	63.8403	1
555	1010	1	555	A	1915	730	821	0.2751	0.9728	1.5829	-1.7654	74.42	154.316	126.879	1
556	1010	1	556	B	1383	1789	788	0.3587	-2.0576	-0.4772	-1.2365	148.437	117.66	104.1	2
558	1010	1	558	B	2402	735	1024	0.3	1.5532	-0.2854	1.9895	49.8828	254.955	152.528	1
559	1010	1	559	A	2646	1671	890	0.2933	1.4337	1.3321	0.7318	17.4114	256.304	152.911	2
560	1010	1	560	B	590	1658	901	0.3071	-0.2283	0.8416	2.5346	199.563	44.4943	145.112	1
561	1010	1	561	A	1340	664	1015	0.2953	0.4783	1.1852	-0.5829	414.974	-52.2225	53.0463	1
562	1010	1	562	B	510	1512	808	0.2606	1.2269	0.7786	0.8201	276.143	-64.7135	149.262	1
563	1010	1	563	A	1511	1411	736	0.2444	-1.5299	0.2343	-1.4924	284.48	67.7597	39.5125	2
564	1010	1	564	B	1865	327	1052	0.2548	1.7134	-0.6853	-1.8727	108.874	247.996	36.5389	1
565	1010	1	565	A	1376	844	981	0.3019	-1.7872	0.9057	-1.4223	10.2685	58.2603	58.4228	2
566	1010	1	566	B	1495	820	786	0.3465	0.6647	0.6164	-1.8296	164.831	25.8374	51.0877	1
567	1010	1	567	A	2191	904	836	0.2053	1.7025	-0.7093	-0.8814	149.177	-72.855	74.841	2
568	1010	1	568	B	2925	797	858	0.2358	1.6535	-1.7191	1.169	109.471	227.4	121.924	1
569	1010	1	569	A	2363	2435	690	0.2895	0.084	-2.5214	-0.0428	392.663	184.2	109.417	1
570	1010	1	570	B	3382	893	1044	0.2	1.9197	-0.1133	-1.6795	60.42	220.199	108.015	2
571	1010	1	571	A	1068	798	873	0.2868	2	1	-1	53	-47.2878	54.811	1
572	1010	1	572	B	2660	2437	806	0.3336	2.317	-0.4393	0.5964	298.017	263.164	100.951	2
573	1010	1	573	A	760	2431	782	0.3173	1.3647	1.5947	0.9188	43.5886	-35.5278	75.0588	1
574	1010	1	574	B	2239	3218	900	0.27	-0.216	-0.8739	2.3238	154.169	19.9004	170.325	2
575	1010	1	575	A	3096	1107	1018	0.2622	-0.6173	-2.6525	0.6597	61.0257	158.364	61.6445	1
576	1010	1	576	B	2394	1123	946	0.2695	0.9172	-0.016	2.5012	285.303	267.125	151.542	1
577	1010	1	577	A	1311	576	744	0.322	0.532	-1.1886	1.7741	28.0343	180.108	133.709	1
578	1010	1	578	B	3274	594	806	0.3155	0.9337	-1.4288	1.9477	169.983	229.651	91.7462	1
579	1010	1	579	A	1307	1369	762	0.2634	-0.6072	0.654	0.7869	243.42	101.36	133.168	1
580	1010	1	580	B	1469	2532	732	0.345	0.4242	-1.8263	1.1596	248.126	202.006	76.9765	1
581	1010	1	581	A	2742	1501	1050	0.1936	1.0216	-0.1845	-2.0628	361.563	170.388	26.4981	1
582	1010	1	582	B	2729	1690	905	0.2066	0.7867	-0.0286	-2.5855	102.311	-41.2935	17.6173	1
583	1010	1	583	A	2466	217	1002	0.2087	0.7756	-1.0352	1.7676	210.403	-87.9985	10.2475	2
584	1010	1	584	B	2720	2005	884	0.2842	-0.3539	0.7272	-1.7677	54.9914	184.407	30.3424	1
585	1010	1	585	A	548	1565	795	0.3116	-1	1	1	260.74	23.9418	94.9099	2
586	1010	1	586	B	2777	820	834	0.259	-1.1115	-0.2759	1.5072	480.386	-16.9801	46.1392	1
587	1010	1	587	A	1566	572	1075	0.2614	-1.2148	1.4429	-1.543	277.723	33.0258	112.423	1
588	1010	1	588	B	2711	2150	681	0.3196	-0.0538	0.9551	1.692	12.2857	7.8983	103.237	1
589	1010	1	589	A	1771	3051	900	0.2497	-0.4032	1.6136	-0.4177	321.126	12.6195	52.3547	1
590	1010	1	590	B	2061	848	1012	0.3474	-1.2453	-0.3403	-0.3509	136.286	87.0593	86.4684	2
591	1010	1	591	A	1265	758	718	0.3005	0.0688	-2.5335	-0.2427	361.563	200.077	70.8036	1
592	1010	1	592	B	2360	1454	872	0.2562	-0.8511	0.9534	1.6863	139.32	59.3967	140.356	1
593	1010	1	593	A	2683	768	850	0.3549	-0.1616	0.6828	-2.6422	67.7143	-26.6405	36.619	1
594	1010	1	594	B	2136	3024	818	0.2603	1.761	1.7885	0.9322	167.311	-53.0471	107.217	1
595	1010	1	595	A	1092	1176	744	0.3273	-0.6074	-0.9863	1.9542	267.429	-21.3417	145.636	2
596	1010	1	596	B	1440	2087	765	0.2657	-0.7291	-1.1189	2.3434	367.277	144.459	134.845	1
597	1010	1	597	A	2049	1726	935	0.2175	-0.7004	1.4837	1.9078	24.7142	56.8659	79.0642	1
598	1010	1	598	B	2489	986	950	0.244	0.9697	1.5205	1.4079	105.697	-11.4006	109.819	1
599	1010	1	599	A	1649	2337	704	0.2551	0.4754	-1.0648	-2.0666	23.9828	189.956	63.2957	1
600	1010	1	600	B	2194	3498	840	0.2286	-0.4804	-2.255	-1.0145	157.177	172.066	90.5839	2
601	1010	1	601	A	3357	1190	850	0.2944	1.8894	-0.2247	-1.629	242.294	-66.4139	55.5474	1
602	1010	1	602	B	1962	336	1008	0.1964	1.5836	-1.8284	0.01	50.3114	213.495	105.219	1
603	1010	1	603	A	1561	3296	725	0.2267	0.9322	0.5321	-0.2426	262.126	178.883	123.796	1
604	1010	1	604	B	2302	2072	872	0.2387	0.2471	0.3192	-1.6585	197.017	-20.2549	68.5082	1
605	1010	1	605	A	495	3196	712	0.2337	-0.7192	-0.0185	0.1081	16.2858	206.995	39.6423	2
606	1010	1	606	B	2591	1532	792	0.2027	-0.2744	-1.7626	1.7808	526.251	153.252	142.897	1
607	1010	1	607	A	2830	2150	608	0.2335	-0.8889	-0.9619	-2.0005	217.957	198.121	40.9102	2
608	1010	1	608	B	2060	223	1060	0.2964	-1.6551	-0.3212	-0.2793	272.723	134.244	80.4139	2
610	1010	1	610	B	202	2980	567	0.2404	0.5539	0.1454	2.213	51.0171	-23.0514	153.37	2
611	1010	1	611	A	2050	2711	768	0.3039	-1.2554	0.7657	-1.6112	321.143	82.4744	28.5474	1
612	1010	1	612	B	2078	208	1044	0.2276	-0.2976	1.8643	0.0619	264.403	-41.0312	129.946	1
613	1010	1	613	A	3212	677	905	0.3381	-1.1371	0.3654	1.1523	3.0257	85.0435	148.46	1
614	1010	1	614	B	1633	1611	1018	0.2209	0.7486	-1.6114	1.6527	170.589	230.399	60.0154	1
615	1010	1	615	A	613	2311	896	0.2961	-0.7181	1.7156	1.6598	282.403	34.3764	142.812	2
616	1010	1	616	B	2098	3442	712	0.2108	-1.677	1.0502	0.3494	337.168	-8.1158	54.8219	1
617	1010	1	617	A	2156	1435	918	0.3413	-0.1604	-0.0549	-1.0136	207.706	91.0336	28.1433	1
618	1010	1	618	B	1314	2735	726	0.2801	0.1423	1.2095	-1.2222	59.3114	0.6872	97.2734	1
619	1010	1	619	A	1155	1843	808	0.2702	1.3643	-0.5259	1.7312	344.286	-66.5816	98.3793	1
620	1010	1	620	B	2130	1088	983	0.2701	-0.2938	-0.3918	-2.2532	325.849	201.554	44.772	1
621	1010	1	621	A	1074	2430	616	0.2892	0.4173	-0.9257	-2.1105	223.689	197.594	17.4895	2
622	1010	1	622	B	1955	1664	722	0.2411	-0.3469	0.0648	1.5274	306.177	178.239	143.125	1
623	1010	1	623	A	1607	703	842	0.211	0.1712	-0.2189	-2.5886	242.831	-81.5911	15.4373	2
624	1010	1	624	B	1912	727	846	0.1923	-0.2583	-0.0694	-2.6362	329.572	161.523	42.4419	1
625	1010	1	625	A	3369	240	974	0.2468	-1.582	-1.523	0.5484	102.412	160.517	103.395	1
626	1010	1	626	B	1273	514	890	0.1941	-1.4444	0.941	0.304	204	31.897	83.53	1
627	1010	1	627	A	1414	2216	835	0.2206	-1.5471	0.63	1.2324	337.463	74.8769	122.837	1
628	1010	1	628	B	2706	927	1006	0.1686	1.2076	-1.8608	-1.6163	196.749	223.009	90.5072	1
629	1010	1	629	A	2094	3076	800	0.2128	-2.3779	-1.1274	-0.499	309.991	53.6686	68.7246	2
630	1010	1	630	B	2516	1814	946	0.1778	0.6435	-2.1491	0.6755	103.026	148.75	86.4174	1
632	1011	1	632	B	941	1123	684	0.341	0.3307	-1.0986	-1.8144	431.386	199.683	35.6256	1
633	1011	1	633	A	764	927	796	0.3277	0.0813	0.3333	-2.228	124.731	-26.1793	27.5196	1
634	1011	1	634	B	729	1507	714	0.3127	0.7677	1.7311	1.6454	238.714	-13.4962	135.071	2
635	1011	1	635	A	1846	1930	950	0.2638	-0.1859	2.5712	0.0217	277.454	-4.1937	81.0453	1
636	1011	1	636	B	2582	3078	716	0.2737	-0.6401	-1.7586	-1.753	127.42	176.236	81.3125	1
637	1011	1	637	A	1755	2810	923	0.2651	0.1812	-0.4882	-2.665	43.9829	136.414	13.2961	2
638	1011	1	638	B	1686	716	742	0.2478	-0.4784	0.0456	-2.4797	228.143	75.3487	10.1767	2
639	1011	1	639	A	2893	1718	760	0.223	-1.0662	0.6992	2.0459	317.546	43.9637	103.115	2
640	1011	1	640	B	1039	1500	810	0.3337	0.9542	-1.0963	0.5922	171.58	241.038	123.707	1
641	1011	1	641	A	316	863	714	0.348	-1.1455	-1.8778	-0.7305	156.329	159.006	103.323	1
642	1011	1	642	B	1486	442	746	0.3193	-1.3545	0.0387	1.6108	54.8658	106.689	148.42	1
643	1011	1	643	A	525	851	980	0.2635	-0.1185	0.058	-2.5691	349.563	19.9674	11.7606	2
644	1011	1	644	B	2022	2164	756	0.2782	-0.0335	2.648	0.6948	148.597	19.8659	109.608	1
645	1011	1	645	A	2779	1833	913	0.2093	-0.8456	-0.0879	-2.5701	35.4543	43.156	26.8419	1
646	1011	1	646	B	1175	1317	872	0.3458	1.4732	0.492	-1.8575	352.411	-85.7867	22.4669	2
647	1011	1	647	A	1585	447	866	0.3115	1.9308	0.1394	1.856	334.429	246.281	144.22	1
648	1011	1	648	B	2538	1010	866	0.2467	-1.2708	0.5472	-0.5683	218.991	63.9467	111.992	2
649	1011	1	649	A	1432	1875	694	0.2637	0.0191	-0.3491	1.9347	16.2857	217.817	31.9412	1
650	1011	1	650	B	1688	2634	938	0.2788	-0.1014	0.5342	-0.7296	317.849	119.478	158.397	1
651	1011	1	651	A	1796	1022	918	0.1856	1.2263	-0.3999	1.6731	67.0342	193.764	56.075	1
652	1011	1	652	B	2374	2734	842	0.2291	-0.387	-1.254	-1.9583	140.143	114.301	26.0544	1
653	1011	1	653	A	598	687	790	0.2403	0.6432	-0.2139	-0.5429	298.42	130.357	31.8932	1
654	1011	1	654	B	2359	1406	716	0.1908	1.077	1.4141	1.93	204.546	-41.3188	83.5249	1
655	1011	1	655	A	1413	598	804	0.2057	0.4429	-2.5259	0.135	147.151	164.44	30.551	2
656	1012	1	656	B	815	3484	642	0.4123	0.5022	0.0424	2.5326	64.7143	101.86	180	2
657	1012	1	657	A	1131	2791	845	0.3933	0.2676	1.0365	-1.8576	191.546	19.5121	16.8081	1
660	1012	1	660	B	3467	2381	799	0.3857	0.091	0.4589	-2.5885	252	-24.7146	14.7579	2
661	1012	1	661	A	1475	1153	932	0.3214	0.0186	0.9817	-2.5416	248.026	-19.2794	36.0048	2
662	1012	1	662	B	1854	1908	820	0.4258	-0.3103	-0.1814	-1.4622	2.1514	128.302	28.2648	1
663	1012	1	663	A	1235	1659	928	0.3076	-1.0713	1.5956	1.6427	40.5543	30.9099	140.98	1
664	1012	1	664	B	926	1055	803	0.2791	0.2447	-0.8605	0.7987	26.9743	182.756	128.594	1
665	1012	1	665	A	1498	2000	836	0.3273	-0.4747	-1.6387	1.4917	214.008	184.971	83.5401	1
666	1012	1	666	B	3140	1576	758	0.3008	-0.2005	1.7274	-1.6863	171.243	-19.9676	19.2901	2
668	1012	1	668	B	3167	1697	884	0.4036	-0.0132	0.4515	1.9759	262.446	9.4304	148.181	1
669	1012	1	669	A	548	1985	753	0.3445	0.1736	-0.6747	-0.9075	179.126	122.79	22.7998	1
670	1012	1	670	B	1954	1858	701	0.327	1.7092	1.7285	-0.7578	120.16	-43.758	60.0475	1
671	1012	1	671	A	500	1006	1034	0.262	-0.7028	-0.5713	2.1908	60.42	121.709	166.59	2
672	1012	1	672	B	347	1236	846	0.4024	-0.2421	-0.8243	-2.2914	255.437	187.837	9.8759	1
673	1012	1	673	A	2878	2372	967	0.3001	-1.3351	-0.8024	-0.0456	214.269	112.794	99.5892	1
674	1012	1	674	B	1554	1640	1014	0.3252	0.0117	-0.8785	2.1399	205.151	89.4499	162.474	1
675	1012	1	675	A	3172	1130	964	0.3108	0.7113	1.6228	-1.7864	255.723	-22.827	52.4192	1
676	1012	1	676	B	1818	2282	1043	0.232	0.2625	0.2759	-2.2828	210.143	-82.3925	12.9078	2
677	1012	1	677	A	1103	2189	703	0.3312	-1	-2	1	213.94	177.751	121.021	1
678	1012	1	678	B	858	2100	978	0.3644	-0.2957	-0.9081	-1.5991	34.5972	152.3	17.8008	1
679	1012	1	679	A	382	1190	769	0.3382	0.1172	-0.3811	1.3569	212.277	-12.5639	140.159	2
680	1012	1	680	B	2347	1882	696	0.3185	0.7889	0.2951	-2.1039	222.268	12.2979	16.8174	2
681	1012	1	681	A	2752	1847	862	0.3263	0.4938	0.8941	-2.4555	303.437	-48.2076	22.7008	2
682	1012	1	682	B	2003	1612	750	0.3376	1.7236	1.2329	0.7845	164.857	-62.4726	76.3075	2
683	1012	1	683	A	1651	2160	949	0.3244	-0.207	-1.5861	-1.8319	43.2771	195.864	50.5687	1
684	1012	1	684	B	882	3042	764	0.3251	0.9613	-0.2477	-1.6893	201.26	-65.9154	40.0947	1
685	1012	1	685	A	1323	1787	959	0.2669	0.7559	1.4315	-1.7867	284.126	185.008	31.3001	1
686	1012	1	686	B	731	1836	896	0.3429	-0.4215	0.6617	-1.609	349.446	249.346	26.1404	1
687	1012	1	687	A	2195	2073	706	0.3355	0.2268	-1.9334	-0.0288	47.5543	157.116	56.8263	1
688	1012	1	688	B	1890	1420	944	0.3806	-0.3084	0.4126	-0.7117	386.966	53.9342	46.2794	1
689	1012	1	689	A	498	1726	978	0.278	-0.462	-1.1233	1.6258	74.4028	155.425	125.079	1
690	1012	1	690	B	2199	2141	975	0.2953	-0.8467	-1.0469	-0.0517	-138.957	125.687	118.724	1
691	1012	1	691	A	358	2136	854	0.3381	0.5909	1.8112	-1.4976	352.857	-21.609	36.0839	1
692	1012	1	692	B	1771	2738	876	0.3346	-0.3046	0.1899	-0.7331	103.706	42.6982	140.212	1
693	1012	1	693	A	1530	880	830	0.2689	1.0895	1.3788	-1.6499	241.697	-34.3633	67.4773	1
694	1012	1	694	B	1672	1838	832	0.3431	-1.112	0.1973	-1.7557	254.714	71.951	63.8027	1
695	1012	1	695	A	2990	2299	792	0.3273	-0.6236	-0.6683	2.2251	246.394	127.518	93.4061	2
696	1012	1	696	B	526	2028	744	0.3166	-1.0618	1.8024	-1.5464	79.4457	28.5306	108.855	1
697	1012	1	697	A	622	870	818	0.3038	-0.3808	-0.1878	1.5867	242	27.4137	147.001	1
698	1012	1	698	B	3324	2052	802	0.2704	0.6718	-2.0895	-0.8101	357.117	234.026	119.58	1
699	1012	1	699	A	1826	2976	726	0.2609	-1.0115	2.6062	0.0337	267.42	32.4358	107.973	1
700	1012	1	700	B	1324	1460	868	0.3413	0.4177	2.4527	0.6103	167.84	-9.9285	98.9677	1
701	1012	1	701	A	1119	2404	930	0.2636	-0.8995	-0.5873	2.6892	184.983	186.655	151.409	1
702	1012	1	702	B	770	2995	724	0.3139	0.0427	0.7011	-2.5458	243.411	50.9046	25.03	1
703	1012	1	703	A	1828	2208	677	0.2766	1.5814	-0.3921	-1.5279	348.554	218.283	56.673	1
704	1012	1	704	B	354	2552	750	0.2323	-1.6853	-1.5334	0.0858	48.5629	129.07	51.1342	1
705	1012	1	705	A	3179	1673	833	0.2897	-0.2444	2.2316	1.3879	217.026	21.0241	86.1283	2
706	1012	1	706	B	2387	2443	885	0.2956	0.1264	-1.5902	1.535	323.134	198.826	125.227	1
707	1012	1	707	A	2789	2133	731	0.2448	-0.2951	-0.2642	2.3793	160.857	47.4563	124.108	1
708	1012	1	708	B	1445	1015	1017	0.2847	0.3556	-1.5999	-1.8678	140.126	164.588	33.8793	1
709	1012	1	709	A	405	2072	856	0.3366	-1.0668	-1.555	-1.1589	94.4457	126.62	110.35	1
710	1012	1	710	B	324	442	993	0.339	0.0048	1.1828	-0.2682	292.143	-10.5434	135.522	1
711	1012	1	711	A	2210	1400	854	0.3062	-0.0571	-0.0179	-2.6173	249.277	-54.6822	14.7169	2
712	1012	1	712	B	772	1200	743	0.2986	-0.7453	-2.2226	0.6559	-24.1171	151.885	89.1658	1
713	1012	1	713	A	1533	1013	882	0.3079	0.3455	0.6387	-2.0828	229.74	36.8233	33.2474	1
714	1012	1	714	B	1150	3061	834	0.293	0.1525	0.5182	0.0139	130.286	-87.8482	143.2	1
715	1012	1	715	A	1596	1377	924	0.3161	-0.3781	1.9872	1.5076	89.0171	38.871	147.482	1
716	1012	1	716	B	436	2509	1044	0.226	-0.1384	-0.7578	-2.6154	211.303	145.013	28.5142	1
717	1012	1	717	A	2315	2600	780	0.3601	-0.3771	-1.5606	1.8416	317.849	204.458	98.6271	1
718	1012	1	718	B	1330	3431	887	0.3264	1.4647	-1.5506	0.4052	203.974	229.814	118.417	1
719	1012	1	719	A	501	2815	864	0.2902	-0.0393	1.5394	1.4741	294.177	3.4671	153.386	1
720	1012	1	720	B	638	1382	812	0.3263	0.1078	-0.3472	-1.6306	214.286	-10.3985	39.4848	1
721	1012	1	721	A	364	2186	722	0.3127	-1.5638	0.8691	1.4712	184.294	112.287	134.605	1
723	1012	1	723	A	857	1730	784	0.3283	1.7541	0.5895	1.6375	386.26	-77.5799	136.222	1
724	1012	1	724	B	2941	2318	792	0.2882	-1.4839	1.9831	-0.2458	59.2943	46.996	122.361	1
725	1012	1	725	A	1183	2228	730	0.3314	0.2034	0.0769	-1.3316	334.554	258.331	34.8417	1
726	1012	1	726	B	410	1841	907	0.3123	-0.2379	0.5795	1.9844	227.723	139.29	158.825	1
727	1012	1	727	A	2736	2240	1028	0.2826	-0.3685	1.2557	1.5587	173.151	241.028	145.006	1
728	1012	1	728	B	3221	1125	992	0.2555	-1.5748	1.0657	1.0298	84.7057	52.8314	70.9666	2
729	1012	1	729	A	1147	1717	846	0.3683	1.6244	-0.3743	-0.8474	204.689	241.017	107.009	2
730	1012	1	730	B	1246	2568	827	0.2896	-0.3634	-1.3285	1.4772	161.58	191.098	86.7007	1
731	1012	1	731	A	574	1744	942	0.3112	-1.9921	0.081	0.9815	272.294	99.0447	75.5859	1
732	1012	1	732	B	551	2511	761	0.3018	-1.1863	1.9025	1.5565	103.454	25.7629	138.384	1
734	1012	1	734	B	417	1368	754	0.2705	-2.2067	0.106	-0.3297	43.1171	83.4639	44.3814	1
735	1012	1	735	A	1356	1287	948	0.2921	0.8837	2.2708	-0.474	179.597	-45.2543	115.938	2
736	1012	1	736	B	1255	2496	912	0.2148	-0.9764	-0.3946	-1.6976	121.437	205.751	131.907	1
737	1012	1	737	A	955	3027	893	0.3007	-0.0614	-0.7575	-1.3609	295.823	206.361	59.9041	1
738	1012	1	738	B	1186	3143	896	0.2786	-0.3126	-1.7684	1.6633	10.5886	198.476	102.921	1
739	1012	1	739	A	3511	1838	787	0.3191	-0.0495	-1.9967	-1.367	42.7057	183.054	86.3759	1
740	1012	1	740	B	1407	2858	878	0.3002	0.8792	0.5227	1.4966	45.7485	-36.6467	94.9675	2
741	1012	1	741	A	453	541	898	0.3409	0.872	-0.7455	2.5559	238.874	-85.8807	153.283	1
742	1012	1	742	B	1405	1336	738	0.2889	1.7209	-2.0444	1.0014	302.26	226.12	97.546	2
743	1012	1	743	A	1723	1538	918	0.1892	-0.3175	-1.3784	-1.2862	147.689	116.151	9.9141	1
744	1012	1	744	B	658	2678	903	0.3086	0.799	-0.2553	-1.74	128.857	210.726	62.7644	1
745	1012	1	745	A	633	3214	876	0.2167	0.5591	1.0638	-1.9939	33.8486	76.6525	29.6727	1
746	1012	1	746	B	1546	1940	690	0.306	-0.2849	2.3224	-0.5071	36.3115	5.9244	70.9283	1
747	1012	1	747	A	1886	3062	960	0.3032	0.57	-0.7402	-1.9674	27.0171	146.922	92.1462	1
748	1012	1	748	B	2255	1367	851	0.2872	1.7892	-1.1111	-0.5771	292.117	236.2	128.71	1
749	1012	1	749	A	1516	1867	748	0.265	-0.7636	-0.3021	-0.7646	194.009	-77.0446	29.7036	1
750	1012	1	750	B	1698	2158	955	0.3311	1.1511	1.2514	1.3672	345.831	-24.1351	132.955	1
751	1012	1	751	A	947	2011	839	0.2818	2.2767	0.9165	0.4478	36.2857	-88.7818	72.0349	1
752	1012	1	752	B	922	1025	850	0.2679	0.642	1.9377	-0.8497	374.269	-17.0884	89.5042	1
753	1012	1	753	A	432	1932	771	0.248	0.2355	-1.4691	1.3498	136.134	203.655	45.1173	1
754	1012	1	754	B	2772	1926	775	0.3245	0.3571	0.7953	-1.7251	477.386	0.7612	93.6868	1
755	1012	1	755	A	1020	2246	949	0.2835	1.9859	1.7882	0.1485	199.134	-69.4729	50.2182	1
756	1012	1	756	B	710	1965	712	0.2374	-1.236	-1.4457	-1.2487	243.026	132.293	65.2435	2
757	1012	1	757	A	302	1112	877	0.2611	1.1122	-0.8496	1.5617	227.126	89.7624	28.9826	1
758	1012	1	758	B	2790	2544	752	0.2264	1.2824	1.1984	0.28	102.294	-78.2773	97.4106	1
759	1012	1	759	A	3331	2276	802	0.3203	-0.6563	-0.2638	-2.0832	-167.377	133.481	81.6076	1
760	1012	1	760	B	2211	1477	818	0.306	-1.5674	0.7756	-1.2517	320.26	91.8896	82.3989	2
761	1012	1	761	A	1712	913	1004	0.2668	-1.4958	1.2876	1.8778	164.169	43.81	84.3359	1
762	1012	1	762	B	322	1183	724	0.2775	-0.8723	0.6149	2.0374	176.874	47.8284	144.215	1
763	1012	1	763	A	1529	2110	728	0.3097	1.1065	1.4047	-1.6156	289.42	-44.1537	49.8636	1
764	1012	1	764	B	1260	917	816	0.2998	1.5592	-1.3182	-1.0889	215.983	218.51	112.215	1
765	1012	1	765	A	3417	1488	995	0.1643	-1.1911	0.3912	0.608	320.529	-29.8233	32.5779	2
766	1012	1	766	B	1010	1678	994	0.1789	0.6428	1.9121	-1.728	101.151	-2.4492	58.1141	2
767	1012	1	767	A	268	610	904	0.269	-0.1118	-1.7983	1.7561	18.5715	187.487	129.897	1
768	1012	1	768	B	529	2310	660	0.319	-0.0239	-2.5809	-0.6584	626.091	161.544	72.9245	1
769	1012	1	769	A	1410	2706	980	0.2641	-1.3148	1.743	0.8583	155.58	44.8733	118.034	1
770	1012	1	770	B	2571	2588	1014	0.1947	1.0558	-1.8108	-1.7004	230.714	202.485	45.9745	1
771	1012	1	771	A	1497	2736	680	0.2517	-1	-1	-1	235.723	138.725	75.3397	1
772	1012	1	772	B	2268	2688	858	0.2724	-0.389	1.235	0.5337	393.269	-39.7239	131.356	1
773	1012	1	773	A	1296	560	929	0.1846	-1.0786	-0.8403	2.167	19.9657	129.616	149.572	1
774	1012	1	774	B	1592	2614	990	0.2792	2.8183	-0.713	0.0328	152.714	261.003	87.2103	2
775	1012	1	775	A	469	3147	727	0.1957	-0.5251	-1.8927	-1.2177	221	168.821	65.5667	1
776	1012	1	776	B	1148	3064	859	0.1505	-0.536	0.6585	1.4424	161.563	256.35	43.776	1
777	1013	1	777	A	2050	2561	552	0.2891	1.304	1.4539	-1.3559	60.7485	-20.8797	101.821	2
778	1013	1	778	B	1149	2272	770	0.2606	0.3718	0.2123	-2.1167	219.16	110.207	169.389	2
779	1013	1	779	A	1718	3043	630	0.3738	0.6637	-1.8893	0.9314	49.6885	209.002	86.7094	1
781	1013	1	781	A	2596	1114	754	0.2761	-0.6746	-2.6875	0.0211	189.26	147.72	98.1672	2
782	1013	1	782	B	535	1320	724	0.4091	-0.0404	-0.1888	1.6904	291.563	92.8357	148.8	1
783	1013	1	783	A	1927	1743	671	0.3082	0.7055	-0.1921	-2.5591	153.446	-47.703	9.7832	1
784	1013	1	784	B	264	1158	664	0.3862	0.0127	2.5471	-0.1072	195.286	22.9357	88.387	1
785	1013	1	785	A	2368	1233	769	0.3538	0.5383	-1.1015	0.1512	261.437	225.616	148.184	1
786	1013	1	786	B	2241	2154	863	0.3283	0.3405	-0.3399	2.5674	3.1686	3.4455	176.941	1
787	1013	1	787	A	749	1816	730	0.1681	0.2448	-2.7469	0.8505	196.026	172.699	105.174	1
788	1013	1	788	B	2304	1558	836	0.2539	0	1	-2	341.874	2.4653	47.4324	2
789	1013	1	789	A	3173	3183	868	0.4014	-0.3906	0.0887	-2.5325	238.454	84.0123	14.1802	2
790	1013	1	790	B	794	464	876	0.3058	-0.1646	-1.7697	-1.7688	54	179.178	44.1805	1
791	1013	1	791	A	530	2453	646	0.3396	0.2448	0.6096	2.7242	157.563	21.0775	153.262	2
792	1013	1	792	B	2660	234	815	0.3531	0.0252	-1.6667	1.7689	243.026	174.875	120.005	2
793	1013	1	793	A	3155	3332	572	0.3664	0.6906	-2.4357	-0.1073	134.874	207.892	88.996	1
794	1013	1	794	B	1372	2426	886	0.2184	0.2332	1.2247	-1.7529	239.034	-75.2102	45.5106	1
795	1013	1	795	A	1743	2293	930	0.2862	0.433	-0.1487	-2.3218	47.8571	89.1777	35.8209	1
796	1013	1	796	B	1806	538	796	0.2272	0.1282	-1.9022	1.8409	357.857	176.109	122.041	1
797	1013	1	797	A	1424	2586	633	0.2013	0.6464	-1.8157	-1.8822	272.823	204.493	31.8616	2
798	1013	1	798	B	2650	3340	538	0.2429	-0.8014	2.0226	0.672	160.849	11.1298	118.516	1
799	1013	1	799	A	1412	1389	922	0.3331	-0.1535	-0.5859	-2.6739	29.58	135.005	28.1435	1
800	1013	1	800	B	1528	786	886	0.2476	-0.8216	1.6545	1.6833	183.589	2.9513	125.851	1
801	1013	1	801	A	929	594	852	0.2823	-0.926	0.8639	1.7527	194.597	39.151	128.421	1
802	1013	1	802	B	1934	2094	679	0.2653	0.4519	-1.7881	-1.5948	173.42	259.764	29.5529	1
803	1013	1	803	A	1224	2519	734	0.1503	-0.0425	0.5865	2.5884	220.974	-82.6904	7.3491	1
804	1013	1	804	B	522	1336	846	0.2989	0.6878	0.4884	-2.0772	191.84	-40.2182	23.5205	2
805	1013	1	805	A	2260	218	885	0.2497	-0.1882	-2.6534	0.0245	434.68	172.998	69.9385	2
806	1013	1	806	B	2480	3242	644	0.209	1.7762	1.6611	-0.8827	233.386	186.212	36.7664	1
807	1013	1	807	A	403	424	846	0.3304	-0.0968	-1.0203	1.5488	294.151	158.131	135.252	2
808	1013	1	808	B	3256	2262	758	0.3005	-1.6089	2.6497	-0.004	104.437	41.3206	118.261	1
809	1013	1	809	A	2878	2774	578	0.3065	-0.6835	2.1144	0.7337	206.294	4.6402	149.764	2
810	1013	1	810	B	3102	2672	808	0.3142	1.7846	-1.6301	-0.0444	50.3115	228.95	96.3859	2
811	1013	1	811	A	2515	314	899	0.3236	1.1031	-1.9758	0.246	239.723	211.933	86.5638	1
812	1013	1	812	B	285	277	913	0.26	-0.2107	-0.551	-2.1521	202.974	-5.5649	23.0532	1
813	1013	1	813	A	1173	2610	720	0.2444	0.7295	-0.5413	-2.1803	330.554	210.281	15.4841	2
814	1013	1	814	B	2499	1269	742	0.2301	0.4491	1.497	-1.2386	219.983	-28.3767	12.9416	2
815	1013	1	815	A	3155	2705	724	0.3421	-0.7956	-0.2722	2.513	180.109	63.9429	154.595	1
816	1013	1	816	B	2358	3378	866	0.2561	0.1458	-0.4059	2.5363	-168.074	187.982	177.895	2
817	1013	1	817	A	2096	1957	858	0.2845	1.4878	-1.8756	0.5782	6.8143	204.063	69.0858	1
818	1013	1	818	B	2330	2319	810	0.2306	-1.6155	1.7343	0.8934	254.429	52.9873	72.389	1
819	1014	1	819	A	786	1122	960	0.3119	0.2234	1.0012	1.6619	304.143	30.4079	134.013	1
820	1014	1	820	B	1662	1535	982	0.3895	-0.176	-0.0604	-2.5047	205.311	55.898	10.7433	1
821	1014	1	821	A	1098	1068	1008	0.3617	1.902	0.1038	-1.6343	236.26	-74.2956	35.7414	1
822	1014	1	822	B	1191	1500	952	0.316	-0.5709	0.6541	1.1459	224.74	3.0369	159.16	1
823	1014	1	823	A	1548	542	992	0.2773	-0.6349	0.1184	1.7979	-17.3943	34.3342	61.6116	1
824	1014	1	824	B	1890	1307	969	0.3264	-0.2042	-1.6556	-1.6524	81.4115	183.928	60.5691	1
825	1014	1	825	A	1724	1340	1098	0.2748	0.2673	0.0945	-2.7362	115.26	228.057	7.6833	1
826	1014	1	826	B	1381	1403	1070	0.2975	1.8027	1.4245	0.0271	140.151	-34.505	86.3511	2
827	1014	1	827	A	228	427	1034	0.3158	-1.7956	0.9274	-0.1869	296.151	71.0222	128.059	1
828	1014	1	828	B	421	750	1110	0.226	-0.2728	2.152	0.4876	217.723	21.5132	74.7128	2
829	1014	1	829	A	1286	704	1063	0.3423	0.6872	-2.0094	1.6031	264.688	222.708	136.424	1
830	1014	1	830	B	1005	1267	1108	0.2481	0.4713	0.2031	-1.8019	247.294	-67.654	30.4587	2
831	1014	1	831	A	2106	2117	722	0.225	0.9794	-1.6692	1.7768	26.8829	203.669	142.527	1
832	1014	1	832	B	844	983	1084	0.3158	0.1306	1.7049	1.356	151.849	-22.5631	101.976	1
833	1014	1	833	A	1439	2460	934	0.3116	0.1314	2.3193	-0.6816	488.831	-9.7704	45.345	1
834	1014	1	834	B	2128	2048	992	0.36	1.4984	-1.4676	0.9565	273.403	221.388	82.1835	2
835	1014	1	835	A	831	836	926	0.3339	0.2566	-0.0955	1.5479	221.151	263.823	139.978	1
836	1014	1	836	B	2703	2711	787	0.2862	-0.4311	1.3472	-1.4009	108.891	-35.6246	92.5852	1
837	1014	1	837	A	1134	256	1044	0.3172	1.4407	-0.496	1.3527	217.26	246.838	131.904	1
838	1014	1	838	B	1538	911	890	0.3297	0.4315	-2.5856	0.8708	277.749	199.326	96.287	1
839	1014	1	839	A	2633	3208	634	0.2985	-1.6694	-1.8658	0.7569	17.26	154.94	105.162	1
840	1014	1	840	B	1881	545	1092	0.335	0.9279	1.7807	-0.4476	226.026	-10.9457	87.5897	1
841	1014	1	841	A	1182	874	1102	0.321	0.422	0.1306	2.5362	190.909	243.987	165.515	1
842	1014	1	842	B	1440	588	1032	0.3084	-1.1936	1.4344	0.1469	134.143	28.9954	88.8296	1
843	1014	1	843	A	1835	429	1054	0.2799	-0.2309	-0.7934	2.5857	382.697	137.98	150.535	1
844	1014	1	844	B	2089	937	1054	0.2892	2.2151	-0.1268	0.2458	150.42	-87.9617	122.796	1
845	1014	1	845	A	1576	2208	826	0.3181	0.4122	-0.4692	-2.9416	97.1257	215.069	30.2011	1
846	1014	1	846	B	1936	2543	845	0.3334	1.229	-1.1527	0.0524	189.974	223.981	69.386	1
847	1014	1	847	A	1434	846	870	0.2879	-0.7756	1.7711	1.6414	222	19.2135	119.348	1
848	1014	1	848	B	966	1193	874	0.2708	0.8998	-0.5494	-1.9743	156.849	251.022	33.011	2
849	1014	1	849	A	2291	334	1112	0.2799	-0.2409	-0.9977	2.4856	177.48	229.083	161.152	1
850	1014	1	850	B	1490	2449	843	0.3054	0.4134	0.0208	-2.5924	90.6886	125.751	27.9463	1
851	1014	1	851	A	1997	2418	727	0.2925	-0.7672	-1.7698	1.656	86.4286	158.659	123.724	1
852	1014	1	852	B	412	845	928	0.3368	0.9177	-0.0587	2.0868	76.8571	-58.7555	172.207	2
853	1014	1	853	A	2036	1955	856	0.2166	-0.4755	2.097	1.6505	450.663	7.9252	142.455	1
854	1014	1	854	B	1458	480	1182	0.2711	0.1761	1.8408	0.9652	145.589	-20.0936	84.6548	1
855	1014	1	855	A	988	1702	918	0.2519	-0.6558	1.2382	1.6553	-275.932	43.3893	148.846	1
856	1014	1	856	B	868	678	954	0.2482	-0.0337	1.5444	1.399	97.9914	185.169	66.8852	1
857	1014	1	857	A	3175	2910	840	0.167	-0.4574	0.3463	-2.5898	254.697	21.7562	11.6137	1
858	1014	1	858	B	1393	2547	650	0.2128	-0.8745	1.8476	1.7671	178.849	37.0129	151.929	2
859	1014	1	859	A	1182	1006	877	0.269	-1.5009	-1.3356	-0.8587	26.58	117.774	55.2092	1
860	1014	1	860	B	2083	3270	840	0.2407	-0.4002	1.0928	-1.56	222.723	-10.1162	51.1445	1
861	1014	1	861	A	678	1508	810	0.2813	-0.0771	1.8632	1.2785	352.572	-15.8066	128.71	1
862	1014	1	862	B	1727	209	1187	0.2828	-0.5836	1.5251	1.8949	80.8486	-22.9051	151.452	1
863	1014	1	863	A	1080	2298	760	0.2249	1.8947	1.6095	-0.0861	1.6229	-44.9901	101.734	1
864	1014	1	864	B	1256	2800	764	0.1797	1.0122	0.4303	-2.0381	71.4629	186.895	44.1428	2
865	1014	1	865	A	773	2198	1009	0.1882	-0.7897	0.6562	-2.4123	289.169	-25.6445	50.6645	1
866	1014	1	866	B	1453	545	1016	0.342	0.4559	1.8454	1.6731	24.5714	3.3135	150.12	1
867	1014	1	867	A	665	2388	1018	0.2189	-0.0573	0.0365	-2.61	516.831	200.191	37.4291	2
868	1014	1	868	B	3306	3132	598	0.2468	1.3731	-1.4548	-1.1296	241.589	244.616	13.4152	2
869	1014	1	869	A	467	1372	988	0.1913	-1.0018	-1.2615	1.7574	54.7143	135.194	164.685	1
870	1014	1	870	B	2421	2182	870	0.205	-0.2318	2.5631	0.4819	62.0172	168.889	38.6027	2
871	1014	1	871	A	1738	766	1105	0.1988	-0.794	0.7056	2.6367	322.714	97.1181	172.434	1
872	1014	1	872	B	493	2029	756	0.2355	0.3669	1.2413	-0.7486	444.252	-52.2316	110.925	2
873	1015	1	873	A	3406	2002	710	0.3764	0.1322	0.9541	-2.5612	308.546	37.9546	32.8116	1
874	1015	1	874	B	2992	1184	733	0.2801	-0.3917	-0.7029	2.6582	131.16	-29.9979	144.761	1
875	1015	1	875	A	2436	1514	973	0.3558	-0.5177	-1.7752	1.6418	95.4714	177.412	120.662	1
876	1015	1	876	B	1686	1858	844	0.3423	1.6674	0.4231	1.7673	247.42	-77.0399	135.372	1
877	1015	1	877	A	579	394	896	0.2844	0.3849	0.7596	-1.7814	316.883	-17.345	14.8571	1
878	1015	1	878	B	1271	1346	976	0.3181	-0.3854	0.2467	2.6056	97.7229	29.0499	169.292	1
879	1015	1	879	A	1925	1042	836	0.304	2.4674	-1.4199	-0.0607	356.42	235.173	87.9876	1
880	1015	1	880	B	3395	2833	920	0.2621	-0.7601	-0.0528	-2.5277	83.8315	48.5307	20.8242	1
881	1015	1	881	A	2746	753	750	0.3718	0.0917	0.6956	-2.5431	68.1429	-44.5846	30.0801	1
882	1015	1	882	B	2554	234	1003	0.3528	0.6709	0.57	-2.1645	326.563	158.942	30.2979	2
883	1015	1	883	A	962	1513	924	0.3357	0.5175	2.2619	1.3942	336.9	-2.0645	141.099	1
884	1015	1	884	B	596	1040	736	0.2869	-0.286	1.7736	-1.6103	143.831	15.331	106.087	1
885	1015	1	885	A	3367	569	1002	0.2935	0.6062	-0.577	2.2849	26.6143	-89.4724	164.08	1
886	1015	1	886	B	956	1348	788	0.319	1.7915	1.6353	0.2175	23.26	129.422	143.758	1
887	1015	1	887	A	1881	1434	1000	0.3741	-0.0733	-1.0097	-2.5868	121.891	152.066	34.9264	1
888	1015	1	888	B	3004	356	958	0.3352	-0.3954	-1.7484	-1.612	199.866	165.486	29.0597	1
889	1015	1	889	A	1742	1035	848	0.3243	-2.2222	0.3142	0.6342	318.84	64.0662	79.6084	2
890	1015	1	890	B	1400	1881	716	0.3582	-0.395	-0.0034	2.5785	132.732	207.805	170.902	2
891	1015	1	891	A	955	1385	893	0.3014	-0.1775	-1.6871	-1.3971	178.243	172.162	57.3489	1
892	1015	1	892	B	1963	371	865	0.3164	2.0492	-1.343	0.6037	176.597	218.114	80.6541	1
893	1015	1	893	A	705	2882	770	0.2826	-1.5367	1.2318	1.7266	8.32	22.2382	107.488	1
894	1015	1	894	B	2718	616	988	0.2554	-1.6109	-1.5618	-0.08	349.126	142.619	75.3141	1
895	1015	1	895	A	639	2351	896	0.3076	-1.421	1.2507	-1.1519	306.16	40.7403	82.7401	1
896	1015	1	896	B	2094	1753	766	0.3038	-2.1441	-0.7382	-0.5858	235.294	112.607	65.1664	1
897	1015	1	897	A	3297	760	700	0.3136	-0.6852	-2.6871	-0.0653	89.7057	154.744	70.3323	1
898	1015	1	898	B	1422	1768	882	0.3702	0.2175	-0.8057	2.6314	361.277	-81.3062	171.68	1
899	1015	1	899	A	2478	3280	738	0.3348	1.3361	0.3882	-2.4921	190.857	92.7139	151.813	1
900	1015	1	900	B	725	504	781	0.23	0.8397	-1.7019	1.9136	222.009	201.306	134.175	1
901	1015	1	901	A	1464	1624	824	0.2976	-0.0444	-0.9404	-2.6099	367.563	203.26	33.1965	1
902	1015	1	902	B	2671	3353	682	0.2894	-0.9961	-1.868	-0.6227	30.5714	157.679	86.0764	1
903	1015	1	903	A	1968	2039	671	0.296	-0.6229	2.0512	-1.4069	83.7142	-4.6046	33.0183	1
904	1015	1	904	B	2396	717	900	0.2949	1.8242	-1.5804	0.2136	154.571	224.563	137.365	1
905	1015	1	905	A	3121	2118	820	0.2778	-0.4172	-1.6972	0.9829	285.714	156.601	84.6721	1
906	1015	1	906	B	1392	1032	830	0.2814	0.0016	-1.5497	-1.8772	7.58	168.223	63.1193	1
907	1015	1	907	A	3204	923	937	0.3113	1.2921	0.8738	0.6924	160.814	-38.9597	124.009	1
908	1015	1	908	B	1990	1121	793	0.36	1.8812	-1.611	0.0392	263.714	233.12	136.994	1
909	1015	1	909	A	2542	1384	612	0.378	-0.7161	-0.0899	-2.6698	539.377	232.145	22.4394	1
910	1015	1	910	B	3337	950	754	0.312	-1.8877	0.4163	-1.9408	247.714	60.1801	64.9723	1
911	1015	1	911	A	1966	2608	814	0.3207	-0.7549	1.9569	-1.6761	164.286	26.0448	47.2389	1
912	1015	1	912	B	2527	277	1012	0.2705	-0.6578	0.2468	-2.6196	90.8486	56.5034	32.5978	1
913	1015	1	913	A	1330	1433	728	0.3809	-1.8774	-1.4067	-0.0057	3.1428	112.724	89.7333	2
914	1015	1	914	B	374	1306	646	0.2389	-0.7869	1.6296	1.8248	313.143	28.3311	141.708	1
915	1015	1	915	A	1907	2719	774	0.2449	0.7088	-0.2062	-1.6444	86.4457	215.239	67.7679	1
916	1015	1	916	B	2198	2135	818	0.3077	-0.7398	1.6802	0.2884	10.3028	22.4313	100.696	1
917	1015	1	917	A	891	1344	770	0.2944	-0.3545	1.0622	0.012	388.546	58.1536	56.0202	1
918	1015	1	918	B	1566	2233	662	0.3039	-0.8745	0.1457	2.6328	219.849	65.2657	151.477	2
919	1015	1	919	A	2481	519	723	0.2637	-0.0163	0.2965	-0.5416	153.849	116.443	35.5821	1
920	1015	1	920	B	2282	2491	864	0.2102	-0.1203	-0.659	-2.5875	210.311	167.841	42.6449	1
921	1015	1	921	A	2711	312	986	0.2934	-1.311	-1.499	0.2387	312.58	122.159	82.6297	1
922	1015	1	922	B	1580	2279	702	0.2725	-0.5592	0.0166	-2.6203	304.446	135.474	28.3146	2
923	1015	1	923	A	2957	600	945	0.3013	-1.0925	-0.6372	1.1717	154.269	101.086	141.998	1
924	1015	1	924	B	2004	2510	800	0.2782	-1.6549	-1.589	-1.1543	302.151	130.048	62.8249	1
925	1015	1	925	A	2143	212	722	0.2333	0.6144	-1.7385	1.5493	162.554	240.27	148.68	1
926	1015	1	926	B	2692	340	947	0.318	-1.9202	-0.8341	1.214	165.294	140.865	78.9533	1
927	1015	1	927	A	719	640	987	0.3446	-1.5685	1.5034	0.1628	303.394	27.1661	65.6072	1
928	1015	1	928	B	504	2533	801	0.3029	-0.8244	-0.4245	2.3782	134.126	160.079	113.872	1
929	1015	1	929	A	2697	1982	749	0.271	-2.0925	1.0574	0.8763	172.169	66.496	79.217	2
930	1015	1	930	B	3059	2490	854	0.2664	0.3074	-0.3033	-2.4957	25.5714	27.3827	8.9498	1
931	1015	1	931	A	3371	2659	684	0.3047	-0.8022	2.2356	0.4568	332.857	21.4823	84.3563	2
932	1015	1	932	B	2690	1582	740	0.2912	-0.7531	0.6175	2.2173	128.883	-6.535	117.423	1
933	1015	1	933	A	2300	689	653	0.3261	0.9056	1.6361	-1.8388	102.169	-34.0353	92.6128	1
934	1015	1	934	B	2164	2408	944	0.2413	1.7024	0.6538	-1.8134	97.5886	-87.9643	38.7376	1
935	1015	1	935	A	2580	774	966	0.3129	-0.445	1.4324	-0.6492	12.5715	33.1489	94.2597	1
936	1015	1	936	B	1725	1105	1006	0.3298	-0.074	0.1035	2.1537	254.446	195.036	147.544	1
937	1015	1	937	A	536	2006	768	0.3488	1.3189	-1.9716	0.2724	101.16	207.167	93.877	2
938	1015	1	938	B	1902	2985	794	0.2769	-1.271	0.1652	0.1781	82.4457	85.1831	131.765	1
939	1015	1	939	A	2287	1672	808	0.2418	0.3269	1.9557	-1.6013	316.857	-15.8029	40.0738	2
941	1015	1	941	A	2982	2966	710	0.2561	-0.0076	0.4861	2.3134	335.126	52.2871	149.889	1
942	1015	1	942	B	2142	2492	645	0.3174	1.3516	-0.3257	-1.6776	316.311	8.9861	28.2457	2
943	1015	1	943	A	1438	664	792	0.2549	2.3438	0.104	-0.5591	203.991	-78.0747	111.996	2
944	1015	1	944	B	2220	598	738	0.2732	-0.1763	2.1386	-1.5543	358.286	21.395	40.2686	1
945	1015	1	945	A	1864	1006	862	0.3332	-1.3398	-1.1766	1.6223	218.714	125.195	95.866	1
946	1015	1	946	B	2483	504	772	0.3125	-0.8829	2.1929	-0.4384	69.74	15.4309	96.0759	1
947	1015	1	947	A	1368	1629	756	0.262	-0.2138	1.8078	-1.5828	432.117	51.1196	70.4904	2
948	1015	1	948	B	3242	267	885	0.2764	0.2472	-0.4124	2.2602	82.0172	-0.2722	146.349	1
949	1015	1	949	A	1163	1999	840	0.2949	-1.3787	-0.667	0.339	304.411	128	88.0123	2
950	1015	1	950	B	1013	1326	931	0.2392	-0.3653	0.8639	-0.335	199.883	73.0162	130.302	1
951	1015	1	951	A	1719	358	638	0.265	1.0536	-0.0447	2.5273	201.277	239.651	151.514	1
952	1015	1	952	B	2844	3118	765	0.2429	-1.05	1.7235	-1.5045	332.294	33.1883	33.3896	1
953	1015	1	953	A	603	941	777	0.2783	-1.9173	-0.8449	1.0793	47.2771	50.4517	64.9924	1
954	1015	1	954	B	1476	3319	760	0.2816	-0.5961	-1.1567	0.2846	87.6972	138.39	109.89	1
955	1015	1	955	A	1668	888	977	0.2454	1.7024	-0.1327	-1.8317	270.177	257.476	33.7161	2
956	1015	1	956	B	1052	3101	808	0.3092	-0.6565	1.7714	1.6622	157.874	20.5756	125.441	1
957	1015	1	957	A	234	3084	596	0.2443	-0.1013	0.3581	-2.5091	64.2686	-56.3264	12.1049	1
958	1015	1	958	B	499	2465	1004	0.2074	-1.2327	-0.3902	-0.8366	206.151	-50.5712	23.0749	1
959	1015	1	959	A	3161	895	1014	0.1919	0.8267	-1.8979	-1.724	320.883	201.238	62.9604	1
960	1015	1	960	B	1982	822	714	0.2145	-1.6723	-1.9825	1.0699	100.429	158.078	85.1926	1
962	1015	1	962	B	1262	592	986	0.1898	1.3727	1.9977	0.1368	585.663	-5.5866	101.727	1
963	1015	1	963	A	1152	3392	746	0.2518	-1.3683	1.683	0.8747	130.009	49.1838	67.9637	1
964	1015	1	964	B	1068	1873	738	0.2795	1.5604	-0.6696	1.3279	355.974	188.566	35.3372	2
965	1015	1	965	A	1617	3080	912	0.2944	-1.8117	0.1249	1.5678	130.151	48.526	111.248	1
966	1015	1	966	B	2479	2126	902	0.2085	-1.4371	0.3848	1.1633	157.143	136.867	118.117	1
967	1015	1	967	A	1442	3425	756	0.2384	0.2456	-1.6465	-1.2655	306.446	172.693	69.9212	1
968	1015	1	968	B	1502	1438	868	0.1968	0.6055	1.8825	-1.9454	242.974	-25.656	43.9131	1
969	1015	1	969	A	2753	1922	886	0.219	-0.3962	-1.9465	-0.9695	286.009	117.338	23.4143	1
970	1015	1	970	B	2468	901	879	0.3171	1.977	-0.5141	1.179	336.84	254.374	63.6663	1
971	1015	1	971	A	2396	3178	772	0.2821	2.5342	-0.8015	-0.0542	127.454	238.346	121.896	1
972	1015	1	972	B	1408	2476	650	0.2307	0.5492	1.1579	-0.0322	64.7314	-43.6663	55.2856	1
973	1015	1	973	A	597	398	774	0.2833	0.6657	1.9518	1.6111	29.2858	-12.6231	126.122	1
974	1015	1	974	B	1896	1622	864	0.2199	-1.0126	-2.2177	0.1629	242.454	-77.4217	164.845	2
975	1015	1	975	A	2958	934	732	0.1869	0.4696	-0.0751	0.7298	486.117	154.641	156.364	1
976	1015	1	976	B	2565	454	938	0.226	-0.6574	-1.8425	1.6863	107.294	137.495	82.1748	1
977	1015	1	977	A	2396	2835	680	0.3019	-0.2393	-2.5461	-0.7316	121.891	165.82	84.5084	1
978	1015	1	978	B	1632	1935	928	0.2926	-0.2767	0.3917	1.5087	226.732	216.138	145.713	1
979	1015	1	979	A	1635	1882	669	0.239	0.3551	-0.149	2.5977	-2.2686	254.528	166.464	1
980	1015	1	980	B	1662	568	870	0.3216	-1.5051	1.1543	0.8143	275.277	236.569	148.536	1
981	1015	1	981	A	3342	1966	664	0.2801	-1.6085	-1.9264	0.0478	123.437	166.995	111.087	1
982	1015	1	982	B	2290	1991	738	0.2674	1.0156	-1.9622	1.5501	57.74	213.109	138.545	1
983	1015	1	983	A	1192	3262	690	0.2179	-0.2381	0.8463	2.3672	111.857	-28.4862	160.585	2
984	1015	1	984	B	2940	1366	1010	0.1887	-0.0716	1.5496	-1.9752	147.866	196.49	22.3287	1
985	1015	1	985	A	2669	1224	906	0.2301	-0.9483	1.3576	1.2713	323.689	71.5728	139.825	1
986	1015	1	986	B	3495	3065	730	0.2329	0.3606	-1.6447	-1.7649	251.723	169.996	46.6484	1
987	1015	1	987	A	854	2145	929	0.2693	1.6717	1.7944	-0.6978	335.117	-45.7033	64.369	2
988	1015	1	988	B	1134	3272	750	0.2735	-0.7502	1.349	0.5071	176.983	158.145	46.3049	1
989	1015	1	989	A	3076	2255	702	0.2618	-1.1466	-0.2722	0.1109	80.1514	165.68	96.519	2
990	1015	1	990	B	948	2160	918	0.1768	-1.6047	0.3385	1.6087	292.546	69.5926	125.063	2
991	1015	1	991	A	808	1382	1012	0.2587	1.0397	1.5725	-1.3601	333.554	-12.7278	60.959	1
992	1015	1	992	B	2557	1224	762	0.2563	1.008	-1.6861	-1.6224	169.589	203.45	53.4789	1
993	1015	1	993	A	228	868	928	0.1856	0.6486	-0.2114	2.7317	28.1257	86.0243	160.008	1
994	1015	1	994	B	1944	1190	746	0.2148	-0.1469	0.9009	-2.1393	263.731	142.142	27.3857	1
995	1015	1	995	A	3272	582	934	0.2824	-1.8504	-1.074	1.5706	240.731	143.853	134.704	1
996	1015	1	996	B	1420	1540	738	0.1826	-1.2034	2.0792	0.1202	166.589	198.278	138.808	1
997	1015	1	997	A	1017	1815	954	0.1707	1.9403	-0.9966	1.6808	403.386	76.6258	38.1203	1
998	1015	1	998	B	2859	3344	799	0.2721	0.912	-0.2221	-0.142	49.8657	-77.7302	39.2533	1
1000	1017	1	1000	B	1677	2988	777	0.443	0.7199	-0.1837	-2.1809	271.294	-83.6285	21.1247	1
1001	1017	1	1001	A	1040	2286	754	0.3846	-0.0006	0.0965	-2.5295	141.429	-53.9787	16.6755	1
1002	1017	1	1002	B	823	3122	790	0.3806	0.7102	0.4131	-2.3431	220.731	245.476	25.3493	1
1003	1017	1	1003	A	998	1992	896	0.3394	0.1963	-2.5639	0.8843	16.2686	177.93	129.503	1
1004	1017	1	1004	B	1711	2150	812	0.3033	-0.491	-1.4983	-1.2476	364.52	190.356	75.9886	1
1005	1017	1	1005	A	202	2034	716	0.3446	-0.0044	1.9877	1.5287	61.7143	5.921	88.6011	1
1006	1017	1	1006	B	1537	1860	943	0.3774	0.5921	1.5953	-1.5708	327.857	-7.8354	30.6435	1
1007	1017	1	1007	A	1813	938	792	0.3006	0	1	-2	227.663	177.67	29.3555	2
1008	1017	1	1008	B	2758	2342	853	0.3217	-1.5978	1.1364	-1.5936	221.446	64.7424	30.1591	1
1010	1017	1	1010	B	1925	2778	778	0.3505	0.0926	0.0344	2.541	194.126	-68.8296	175.717	2
1011	1017	1	1011	A	1721	2292	775	0.3202	0.8081	-1.7922	-1.6716	202.974	221.442	40.2647	1
1012	1017	1	1012	B	1701	1776	916	0.2746	0.8454	-1.5658	-1.8654	349.58	226.751	33.8714	2
1013	1017	1	1013	A	1366	1313	743	0.3066	0.2605	-0.3966	-2.5484	60.4114	200.001	20.9904	1
1014	1017	1	1014	B	1371	1831	760	0.3515	-0.2726	-1.3815	-1.4213	242	158.227	16.55	1
1015	1017	1	1015	A	364	2208	768	0.3108	0.4228	-1.9357	-1.6122	139.866	176.013	88.4981	1
1016	1017	1	1016	B	1841	2604	604	0.3427	1.4804	-1.3539	0.5734	157.437	227.073	74.9136	1
1017	1017	1	1017	A	1754	1917	970	0.2835	0.3111	-1.8528	1.3761	254.689	-0.9007	43.899	2
1018	1017	1	1018	B	1581	3382	676	0.3435	-0.5965	-1.6622	-1.6917	251.446	173.488	33.7001	1
1019	1017	1	1019	A	520	2088	683	0.2739	-0.4947	-0.3763	-0.0711	412.688	155.928	35.8489	1
1020	1017	1	1020	B	1765	3304	818	0.2775	1.4713	-1.8706	-0.6783	280.857	215.273	108.33	1
1021	1017	1	1021	A	1510	2653	648	0.3233	-0.4248	-0.16	-0.1794	336.546	176.258	21.9149	1
1022	1017	1	1022	B	2239	2392	756	0.2793	2.4756	0.8805	-0.8707	19.58	-55.5788	119.213	1
1023	1017	1	1023	A	1274	2753	636	0.3612	-0.3415	0.1755	2.5211	491.109	-8.8391	161.013	1
1024	1017	1	1024	B	809	3356	775	0.3101	0.7014	1.6487	1.7926	137.571	37.5654	70.897	1
1025	1017	1	1025	A	3095	799	648	0.3189	-0.384	-0.239	0.7808	163.866	158.068	168.495	1
1026	1017	1	1026	B	1986	2988	598	0.317	0.3412	-2.064	-0.1223	251.966	192.251	123.124	1
1027	1017	1	1027	A	884	1786	600	0.3383	-0.0521	-0.0983	2.5136	9.2685	172.84	167.835	1
1028	1017	1	1028	B	3074	1224	730	0.3387	0.0928	-1.0061	1.9706	286.446	148.222	153.387	1
1029	1017	1	1029	A	1694	1814	941	0.3514	0.2675	1.7929	1.2584	117.177	113.754	139.741	1
1030	1017	1	1030	B	1992	3355	938	0.3266	-1.5956	-1.8841	0.7424	146.16	149.748	89.508	1
1032	1017	1	1032	B	759	2087	835	0.3077	0.7171	1.2681	0.4142	12.5886	-16.3428	120.156	1
1033	1017	1	1033	A	233	2886	910	0.2693	0.2242	1.2816	-0.2048	328.874	-8.5756	87.8576	1
1035	1017	1	1035	A	944	1659	846	0.2798	0.1117	1.677	1.7331	345.866	-44.7967	70.6711	1
1036	1017	1	1036	B	732	3204	822	0.3404	-0.79	2.4132	-0.5802	4.1171	34.7717	114.292	1
1037	1017	1	1037	A	1809	2904	804	0.2755	0.1952	1.8158	-1.6934	293.143	-8.185	111.295	1
1038	1017	1	1038	B	1669	2845	688	0.2695	-0.371	2.3304	0.6322	161.832	24.9349	80.733	1
1039	1017	1	1039	A	1638	2976	816	0.2643	-1.1715	-1.8126	-1.6411	339.151	144.661	34.2556	1
1040	1017	1	1040	B	1576	2965	766	0.3175	-0.5811	0.2156	-1.9881	144.277	64.5696	23.6896	1
1041	1017	1	1041	A	2096	1076	876	0.2358	-0.4403	1.4714	-1.5324	265.688	59.5633	116.77	2
1042	1017	1	1042	B	2530	1438	948	0.344	1.1356	-0.4435	0.0174	278.991	-77.9432	105.869	2
1043	1017	1	1043	A	1762	3462	728	0.3231	0.903	0.6911	-0.2378	429.386	-25.0051	107.926	1
1044	1017	1	1044	B	2233	2621	800	0.3127	-0.801	1.7333	-1.7066	27.0171	12.8777	77.2005	1
1046	1017	1	1046	B	2942	2238	882	0.3337	-0.4792	0.3315	2.0362	84.7229	-6.1417	122.215	1
1048	1017	1	1048	B	2162	956	692	0.2947	0.1589	-0.1295	-2.542	233.991	196.8	18.0887	1
1049	1017	1	1049	A	318	2890	792	0.3185	0.8096	-1.7264	-1.6312	295.849	198.166	51.113	1
1050	1017	1	1050	B	1460	3016	813	0.3396	-0.5823	1.3296	1.8223	142.411	14.3114	115.525	1
1051	1017	1	1051	A	1849	1098	651	0.249	-0.083	0.1754	-1.7507	273.126	201.65	14.9422	2
1052	1017	1	1052	B	272	3444	835	0.2744	-0.452	1.1423	-1.8998	260	14.0632	21.9047	2
1053	1017	1	1053	A	1246	1960	978	0.2242	-1.1177	1.612	1.7353	80.9829	45.8359	127.306	1
1054	1017	1	1054	B	2143	2010	678	0.3469	0.4695	1.8356	-0.9001	232.983	-23.6229	90.2734	1
1055	1017	1	1055	A	1409	2695	950	0.268	0.4649	1.307	1.3962	159.623	190.972	161.99	2
1056	1017	1	1056	B	2620	2939	866	0.3084	1.5518	-0.9395	-1.8801	353.554	218.41	86.6355	1
1057	1017	1	1057	A	867	1730	820	0.1999	-0.3596	-2.6457	-0.4875	278.42	158.536	83.8025	2
1058	1017	1	1058	B	2760	1574	762	0.2098	-0.3279	-2.5728	1.0141	276.689	214.382	152.63	1
1059	1017	1	1059	A	751	2194	696	0.2705	0.5655	-2.0678	-0.9402	387.957	166.635	102.713	1
1060	1017	1	1060	B	1602	2433	752	0.3221	-0.698	0.2279	-2.3646	63.1772	108.354	24.7133	1
1061	1017	1	1061	A	3460	1687	572	0.3777	0.7105	1.5541	-1.5905	224.026	-33.0386	39.4653	1
1062	1017	1	1062	B	2032	2642	968	0.2525	-0.986	-0.4849	0.4531	164.823	-28.3146	45.1149	1
1065	1017	1	1065	A	3302	2474	772	0.2036	0.3167	1.9269	-1.5858	86.5629	-50.1857	90.7543	2
1066	1017	1	1066	B	1770	1396	900	0.2288	-0.1534	-1.8433	-1.568	223.294	186.242	30.0052	1
1067	1017	1	1067	A	609	1625	890	0.2411	0.3023	0.0636	-0.2791	11.9086	56.6104	140.818	1
1068	1017	1	1068	B	928	3185	730	0.1923	-0.6936	1.9079	1.7881	0.8743	19.1428	114.696	1
1069	1018	1	1069	A	1602	2278	878	0.3286	-0.5868	-1.7404	1.376	140.58	168.851	144.312	1
1070	1018	1	1070	B	1824	1980	854	0.2759	0.4482	-1.347	1.5033	354.857	238.336	162.497	1
1071	1018	1	1071	A	200	2156	686	0.3716	-0.218	0.6272	1.3197	213.017	-29.0828	162.24	1
1073	1018	1	1073	A	328	1841	798	0.3319	-0.1032	-0.3828	2.6125	117.849	177.707	168.486	2
1074	1018	1	1074	B	1464	2538	698	0.2343	0.8207	2.5619	-0.0063	312.126	-25.7605	112.524	1
1075	1018	1	1075	A	1109	1350	863	0.3331	-0.1278	-1.0716	-1.981	122.017	136.956	12.4117	1
1076	1018	1	1076	B	2024	523	897	0.2855	1.7829	-0.717	-1.2237	87.1429	245.774	35.9725	1
1078	1018	1	1078	B	888	1922	922	0.2616	1.8112	0.3116	-1.701	298.437	-77.4443	19.2936	2
1079	1018	1	1079	A	2078	1425	659	0.2636	-0.1332	1.6351	1.8219	217.311	-2.6495	165.144	1
1080	1018	1	1080	B	2556	1889	591	0.2893	1.7528	1.768	0.4772	243.42	-36.2772	102.099	1
1081	1018	1	1081	A	1779	1734	916	0.3076	1.1866	1.7301	-0.0491	-43.7886	-46.6876	62.6023	1
1082	1018	1	1082	B	1420	734	736	0.3081	-0.2241	1.4378	-1.2695	166.563	24.0484	23.5449	1
1083	1018	1	1083	A	553	1241	825	0.285	0.2757	0.2936	-0.4185	317.697	-47.6204	33.3661	1
1084	1018	1	1084	B	2165	1403	700	0.2889	-0.2179	2.5379	0.2396	277.429	-9.3597	79.2484	1
1085	1018	1	1085	A	1514	410	661	0.2707	-1.5212	-1.5432	0.7111	300.134	116.622	105.261	1
1086	1018	1	1086	B	2322	2648	708	0.2722	-0.0574	-1.6173	1.7828	352.554	161.04	171.845	1
1087	1018	1	1087	A	1342	2524	709	0.3072	1.086	2.0489	-0.7905	280.017	-65.6557	77.5669	2
1088	1018	1	1088	B	2304	2385	846	0.2157	-0.6341	0.6104	2.2304	335.857	25.8278	137.912	1
1089	1018	1	1089	A	2897	2002	784	0.3192	-0.1056	1.9079	-0.1885	287.411	-1.7304	40.4922	1
1090	1018	1	1090	B	1696	2498	795	0.2106	0.3738	-2.5891	0.7497	173.866	189.14	122.627	1
1091	1018	1	1091	A	1870	1262	570	0.2826	-0.1537	0.0097	1.8162	276.42	142.255	141.556	1
1092	1018	1	1092	B	2230	606	837	0.2688	1.1128	2.0222	0.2042	311.814	-36.2059	40.2334	1
1093	1018	1	1093	A	2012	1492	714	0.2356	0.7569	-0.0473	-0.7636	46.9828	37.7034	41.1734	1
1094	1018	1	1094	B	2038	1239	688	0.2447	-0.0431	0.9006	-2.3168	499.831	-20.4396	57.416	1
1095	1018	1	1095	A	1174	536	574	0.284	0.1536	0.8623	0.9757	465.537	95.7427	33.3835	1
1096	1018	1	1096	B	2053	2390	970	0.2352	-0.4508	-0.4386	-1.6743	15.5543	140.76	48.2702	1
1097	1018	1	1097	A	2009	2591	718	0.3242	-2.0746	-1.1352	0.5578	168.286	120.584	109.318	1
1098	1018	1	1098	B	1711	659	834	0.2653	0.3785	-0.3563	-2.5816	63.2857	268.195	11.6448	2
1099	1018	1	1099	A	2803	1504	754	0.294	-0.2108	1.7098	1.7529	67.7228	19.2576	139.624	2
1100	1018	1	1100	B	395	1278	640	0.2571	0.5784	2.0395	-1.665	350.874	-30.0804	40.8672	1
1101	1018	1	1101	A	841	1079	726	0.2441	-0.531	-2.2275	0.5017	-42.8143	174.137	126.927	1
1102	1018	1	1102	B	2943	2447	642	0.2109	0.8907	-0.2851	-2.5624	64.6886	248.765	16.4756	2
1103	1018	1	1103	A	908	1142	708	0.2299	0.7309	1.6833	-1.3584	258.706	-38.8582	23.6439	1
1104	1018	1	1104	B	724	1012	780	0.2149	-0.5316	3.0302	-0.7377	22.5885	16.6539	98.5138	1
1105	1018	1	1105	A	244	1501	684	0.2432	-0.3505	-1.8898	-1.5985	171.589	183.002	42.8468	2
1106	1018	1	1106	B	1672	2312	766	0.2319	0.7101	1.6447	-1.7669	126.714	0.8597	6.9996	2
1107	1018	1	1107	A	327	2346	854	0.2142	0.7075	0.2081	2.7086	281.706	233.159	161.954	1
1108	1018	1	1108	B	2783	1300	776	0.2601	-0.0314	0.0873	2.588	-88.5457	137.646	178.728	1
1109	1018	1	1109	A	2424	2086	750	0.1612	0.6718	1.4938	-1.3188	14.9915	-36.5895	93.3414	1
1110	1019	1	1110	B	1938	991	722	0.394	0.9137	0.9953	1.7352	261.571	-61.4943	169.134	1
1111	1019	1	1111	A	1625	2553	762	0.2929	1.8746	-0.8861	0.2156	109.874	258.99	59.1523	1
1112	1019	1	1112	B	1527	1116	892	0.2754	0.1962	1.5776	1.2688	164.9	2.2774	109.888	1
1113	1019	1	1113	A	3443	2250	860	0.3652	-0.4575	-0.4023	2.5237	68.2858	36.6958	172.507	1
1114	1019	1	1114	B	1749	1482	752	0.3438	0.2461	-0.7821	-2.0197	290.714	211.925	41.913	1
1115	1019	1	1115	A	1446	2990	956	0.327	-0.4571	-1.3564	1.3482	26.68	189.217	86.8286	1
1116	1019	1	1116	B	2249	1274	698	0.3057	-0.039	2.1791	-1.5035	144.143	-5.5921	96.8407	1
1117	1019	1	1117	A	363	2582	796	0.247	-0.2443	0.8152	-2.5637	88.3942	14.5185	37.9181	2
1118	1019	1	1118	B	467	370	738	0.2706	-2.0286	1.7572	0.6313	286.143	40.2529	94.6997	2
1119	1019	1	1119	A	2244	577	785	0.3377	-0.0804	0.8442	2.5274	342.58	-11.9644	142.482	1
1120	1019	1	1120	B	1572	2588	869	0.2822	-0.6199	-1.8503	1.7562	169.286	161.532	122.246	1
1121	1019	1	1121	A	1808	2780	836	0.3021	0.0191	1.6561	-1.9504	72.4543	-1.5946	31.4019	1
1122	1019	1	1122	B	2875	3280	842	0.2616	-0.2132	-1.0364	1.9969	124.286	127.648	150.683	1
1123	1019	1	1123	A	1002	2486	847	0.2731	-0.9253	-1.8484	-0.176	161.571	162.815	52.6102	1
1124	1019	1	1124	B	2742	2396	758	0.246	-1.4088	-0.1723	-1.7955	356.286	-68.9223	152.737	1
1125	1019	1	1125	A	1392	2690	954	0.223	-1.2002	0.5465	-2.2828	324.151	2.2619	27.4457	2
1126	1019	1	1126	B	2925	1213	690	0.2368	0.709	-0.0479	-2.2594	234.117	254.888	16.8449	1
1127	1019	1	1127	A	1457	1334	884	0.281	0.7433	-1.3729	1.1787	557.529	205.81	77.0399	1
1129	1019	1	1129	A	1162	2229	912	0.301	0.3637	-0.7095	2.2738	209.991	103.918	157.523	1
1130	1019	1	1130	B	953	3337	963	0.3314	-0.6662	2.0045	0.7549	92.4543	40.365	93.1846	1
1131	1019	1	1131	A	2552	2872	872	0.3396	-0.2117	2.5486	-0.45	154.42	30.1379	91.2787	2
1132	1019	1	1132	B	2642	1732	662	0.2918	-0.4734	-1.8554	1.4001	151.554	191.3	133.036	1
1133	1019	1	1133	A	2679	1701	654	0.2355	-0.1491	2.0258	1.5625	38.5543	-19.6853	85.4829	1
1134	1019	1	1134	B	2412	810	782	0.3015	0.1875	-0.9274	-2.5107	577.957	187.436	31.7875	2
1135	1019	1	1135	A	1131	3236	770	0.215	-1.7865	0.7249	-1.2112	23.8486	72.4518	92.0449	2
1136	1019	1	1136	B	1112	3069	890	0.2991	0.0594	-1.6974	1.67	293.84	214.335	90.4522	1
1137	1019	1	1137	A	2374	1064	797	0.2335	-0.299	-1.632	-1.8099	107.034	151.44	25.8881	2
1138	1019	1	1138	B	1303	1830	850	0.2396	-0.015	-1.1297	0.1455	335.16	177.725	50.8563	1
1139	1019	1	1139	A	517	811	838	0.2048	-0.9142	-1.4081	1.8091	160.554	176.331	133.262	2
1140	1019	1	1140	B	1728	1052	862	0.2339	0.4536	0.3481	-2.5829	78.9829	-18.5804	20.0845	2
1141	1019	1	1141	A	1313	2839	816	0.2391	1.9598	0.4548	0.9094	310.831	-67.3262	63.8356	1
1142	1019	1	1142	B	3172	3257	886	0.1999	-0.6329	0.6084	2.0369	-1.7314	48.5671	81.9996	1
1143	1019	1	1143	A	910	670	740	0.1837	0	-1	0	147.74	164.551	171.523	1
1144	1019	1	1144	B	370	1148	873	0.2069	-0.7771	-2.1611	-1.5961	80.5543	124.163	42.1051	2
1145	1020	1	1145	A	1460	1747	856	0.2938	0.2698	-0.3717	2.6896	222.983	226.064	148.74	1
1146	1020	1	1146	B	3506	2726	836	0.4437	0	-2	-1	259.429	162.707	56.7866	1
1147	1020	1	1147	A	930	2992	808	0.3374	-0.1609	-0.3194	-2.1696	312.563	189.539	20.504	1
1148	1020	1	1148	B	1244	2595	876	0.3138	1.544	1.2207	1.7747	242.117	-60.5495	157.269	1
1149	1020	1	1149	A	1619	1843	752	0.2681	-0.7442	-0.4945	2.2208	237.706	116.378	154.305	1
1150	1020	1	1150	B	704	1950	766	0.3176	1.2923	0.0087	1.6483	105.857	242.671	83.4477	1
1151	1020	1	1151	A	2337	3269	950	0.3101	1.373	0.8107	-1.2267	82.0343	-44.4531	58.4984	1
1152	1020	1	1152	B	3444	2756	823	0.3226	0	2	-1	256.706	8.2893	62.2122	1
1153	1020	1	1153	A	858	2006	788	0.3541	0.0141	-0.973	-1.7613	253.671	236.049	25.0414	2
1154	1020	1	1154	B	1746	2537	880	0.2854	-0.4264	-1.2318	-1.3558	-37.4114	187.68	36.4276	1
1155	1020	1	1155	A	1245	1978	822	0.291	1.8908	-0.7938	1.5804	378.849	-73.8355	101.958	2
1156	1020	1	1156	B	3232	1581	707	0.1754	-1.5741	1.0041	-1.7416	222.983	-4.8373	105.096	1
1157	1020	1	1157	A	1132	2930	836	0.2467	0.812	0.1402	0.4068	248.394	214.78	38.5757	2
1158	1020	1	1158	B	2356	2770	830	0.3545	-0.5803	0.3275	-1.9239	261.731	25.3372	27.6803	1
1159	2002	1	1159	A	1621	2916	992	0.4174	-0.0723	0.2096	-1.7463	84.0086	-58.2973	14.8731	1
1160	2002	1	1160	B	323	2893	704	0.3103	0.5838	-0.6372	-2.9925	152.268	232.949	18.4315	2
1161	2002	1	1161	A	1820	3449	942	0.3428	0.0469	0.0887	-2.5604	306.723	-52.3022	20.3135	2
1162	2002	1	1162	B	2698	2677	910	0.2554	-1.821	1.5867	1.1678	353.294	31.7497	124.925	1
1163	2002	1	1163	A	2353	2422	820	0.3393	-0.0203	0.3552	2.5874	254.731	18.6228	163.905	1
1164	2002	1	1164	B	1250	2640	912	0.3538	0.3003	-0.6523	2.5595	26.8486	45.2553	175.869	1
1165	2002	1	1165	A	1017	1252	728	0.3101	-0.6709	0.5727	1.858	237.017	51.0166	147.242	1
1166	2002	1	1166	B	1723	1849	716	0.3656	-0.8077	-1.8104	1.659	104.42	141.569	134.188	2
1167	2002	1	1167	A	3335	2066	781	0.2765	-0.149	2.5693	0.0495	137.857	-3.4915	109.592	1
1168	2002	1	1168	B	2520	2908	835	0.3138	-0.977	1.6683	-1.6313	125.857	27.4228	42.4532	1
1169	2002	1	1169	A	2627	2676	942	0.2911	0.2345	-0.0032	2.6509	180.84	222.365	166.672	2
1170	2002	1	1170	B	2232	2874	786	0.2884	1.7512	-1.0937	1.8535	110.16	229.422	110.253	1
1171	2002	1	1171	A	1396	3250	820	0.3234	0.8846	-0.2051	1.9155	104.134	177.635	160.016	2
1172	2002	1	1172	B	3289	3097	1042	0.2518	-1.1695	-2.0865	0.3143	303.723	139.594	56.1739	1
1174	2002	1	1174	B	1116	1162	620	0.3136	-0.0807	0.3986	-2.2516	-13.0914	163.288	40.2839	1
1175	2002	1	1175	A	1505	3028	972	0.3197	-0.5607	1.5023	-1.9345	105.723	-5.7922	33.4427	2
1176	2002	1	1176	B	1454	3300	824	0.2001	-0.275	-2.5145	0.2092	435.394	174.962	109.449	1
1177	2002	1	1177	A	2485	2390	694	0.3166	0.952	0.0256	-2.5562	183.303	174.994	14.7117	1
1178	2002	1	1178	B	2373	1705	750	0.3041	1.8864	-0.1002	0.6312	344.714	-58.669	77.2768	2
1179	2002	1	1179	A	3452	3310	790	0.2084	-1.7041	-1.77	0.965	206.286	124.141	59.0989	2
1180	2002	1	1180	B	2387	1984	880	0.3695	0.0641	-2.2482	-0.3206	234.714	198.971	103.373	1
1181	2002	1	1181	A	3000	3485	1022	0.2729	0.2178	-0.7565	2.3512	46	185.84	148.681	1
1182	2002	1	1182	B	2138	2898	1064	0.2566	-1.9303	1.6362	0.1225	305.546	57.4999	86.3596	2
1183	2002	1	1183	A	2198	2621	838	0.2688	-0.0535	0.0722	-2.5542	388.983	65.4562	13.5304	1
1184	2002	1	1184	B	1693	3186	832	0.2221	-0.4954	1.901	-1.7331	197.303	-8.5149	93.3951	1
1185	2002	1	1185	A	3319	2802	1055	0.2952	-0.451	2.7295	-0.0278	309.143	23.8632	88.8254	1
1186	2002	1	1186	B	1617	1974	880	0.3139	-1.2589	-1.1486	0.2362	76.3029	120.615	86.2498	2
1187	2002	1	1187	A	2591	2398	722	0.2532	0.4599	-1.5619	1.9309	51.8572	238.565	157.735	1
1188	2002	1	1188	B	3502	1974	903	0.2159	-1.4861	-1.1651	-1.9931	28.5628	135.847	92.5208	1
1189	2002	1	1189	A	3027	1637	839	0.2641	-1.1651	-1.5164	-0.8679	84.0257	130.001	112.123	1
1190	2002	1	1190	B	1008	2452	821	0.2839	-0.7768	0.5463	2.1343	30.4028	94.0637	144.201	1
1192	2002	1	1192	B	1420	1728	600	0.1995	-1.4921	1.3902	0.2561	139.991	90.5522	50.436	1
1193	2002	1	1193	A	1812	3218	706	0.2793	-1.4128	-1.2372	0.7182	221.974	148.306	69.4222	1
1194	2002	1	1194	B	2768	2167	945	0.2915	-0.2882	0.2707	-0.316	128.454	-80.3229	42.7587	1
1195	2002	1	1195	A	1560	3054	797	0.286	-0.2546	-2.6537	-0.6838	271.714	169.579	55.4301	1
1196	2002	1	1196	B	1320	1910	824	0.3055	-0.8132	-2.6828	-0.1559	214.529	151.632	68.629	1
1197	2002	1	1197	A	3447	2019	1004	0.2688	0.7094	1.9119	-1.6079	175.597	-20.6177	25.9265	1
1198	2002	1	1198	B	2382	2738	830	0.3106	-0.2355	1.8837	-1.69	180	26.2006	31.2789	1
1199	2002	1	1199	A	498	2216	913	0.3505	-0.1099	1.6572	-1.6468	413.706	32.5555	87.2835	2
1200	2002	1	1200	B	2397	3219	854	0.3093	1.388	-1.5319	0.0891	231.68	209.337	110.778	1
1201	2002	1	1201	A	3339	2873	974	0.2927	0.0504	-1.208	-0.6089	163.84	171.99	46.3018	1
1202	2002	1	1202	B	836	986	776	0.2614	1.6356	0.8257	1.6847	163.554	-62.2107	119.074	1
1203	2002	1	1203	A	2201	1760	924	0.241	1.8101	-0.2619	0.5716	46.8571	217.3	96.217	1
1204	2002	1	1204	B	366	3149	786	0.2127	0.0719	0.5739	-0.1558	48.8314	222.037	54.1711	1
1205	2002	1	1205	A	2897	2419	911	0.2427	0.1057	1.6189	-0.4779	39.2772	12.0162	131.929	1
1206	2002	1	1206	B	1142	1941	864	0.2838	0.7162	2.2766	0.8841	129.134	-7.6067	93.319	1
1207	2002	1	1207	A	888	2502	956	0.2323	1.2274	-0.1518	2.6321	138.311	-66.5146	152.934	1
1208	2002	1	1208	B	468	1595	880	0.2835	1.4016	0.7823	1.6638	63.3857	246.626	111.509	1
1209	2002	1	1209	A	2296	3020	956	0.2319	0.1562	2.6271	1.0289	59.9742	10.7675	124.814	2
1210	2002	1	1210	B	2558	2052	834	0.1961	-0.5264	0.478	-1.929	248.992	5.9492	48.3936	1
1211	2002	1	1211	A	501	1397	802	0.2461	1.9202	1.1868	0.6313	108.109	-37.8273	102.351	1
1212	2002	1	1212	B	2344	2258	928	0.2167	1.3443	-0.0833	0.7791	331.849	247.64	48.0978	2
1213	2002	1	1213	A	1460	2395	729	0.2135	0.3451	0.8191	1.6681	169.446	-6.0753	17.4227	1
1214	2002	1	1214	B	1322	2198	716	0.285	-0.1445	-0.9166	0.0786	363.429	210.944	29.179	1
1215	2002	1	1215	A	982	2926	774	0.2647	0.0839	-0.9653	-0.9308	160.554	234.286	34.823	1
1216	2002	1	1216	B	696	1462	624	0.3045	1.8177	1.6455	-0.7674	423.26	-55.9901	68.3653	1
1217	2002	1	1217	A	509	1997	742	0.2817	0.3077	-1.5934	-0.4171	177.277	189.554	46.48	1
1218	2002	1	1218	B	1334	1696	831	0.3081	-0.1051	-0.6969	-2.38	224.311	180.868	68.9163	1
1219	2002	1	1219	A	2194	2280	864	0.1896	2.6882	-0.0384	0.4674	223.732	263.118	71.9727	1
1220	2002	1	1220	B	3309	3301	947	0.2194	-1.207	0.9352	1.7872	206.429	127.329	148.455	2
1221	2002	1	1221	A	3332	1651	665	0.2583	0.4207	-1.7935	1.6205	341.554	213.786	167.316	1
1222	2002	1	1222	B	2543	2480	708	0.2023	-0.7928	-0.2289	2.0672	157.563	5.0508	123.935	1
1223	2002	1	1223	A	780	2888	790	0.2024	0.3794	-2.5451	0.3456	249.974	-25.1931	25.439	2
1224	2002	1	1224	B	1090	1131	692	0.2192	-0.1139	1.7196	-1.6312	123.134	-6.1265	50.4316	1
1225	2002	1	1225	A	1665	2490	956	0.2333	1.3519	0.234	-1.6091	146.866	236.94	47.0785	1
1226	2002	1	1226	B	1604	2566	748	0.2228	1.0385	-2.0031	0.1718	437.688	194.63	40.9147	2
1227	2002	1	1227	A	1066	2726	794	0.2825	-1.8058	0.966	-1.5972	355.58	53.2959	59.6938	1
1228	2002	1	1228	B	1385	2411	859	0.2045	-0.9048	-0.9408	1.9714	329.563	155.451	148.836	2
1229	2002	1	1229	A	680	3134	789	0.2688	-0.9311	-1.4297	1.5393	191.883	-32.285	29.7972	2
1230	2002	1	1230	B	525	2680	848	0.2039	-1.1155	-0.2659	1.5076	324.303	122.983	163.207	1
1231	2002	1	1231	A	1533	2267	958	0.2215	-0.0758	0.4506	1.373	192.563	219.234	152.642	1
1232	2002	1	1232	B	2557	2369	760	0.3038	-0.4272	1.9609	0.1923	360.529	-11.0324	151.465	2
1233	2002	1	1233	A	2465	2829	709	0.2639	-1.6882	1.587	-0.6066	326.143	46.0483	48.1849	1
1234	2002	1	1234	B	366	1062	662	0.1892	-0.8535	0.3065	-1.706	349.563	195.075	28.4928	1
1235	2002	1	1235	A	2410	3214	1005	0.1059	1.7597	-0.8476	0.33	219.294	227.381	112.856	1
1236	2002	1	1236	B	1681	2932	758	0.1381	1.7032	1.7871	1.0937	302.411	-40.3332	121.559	1
1237	2002	1	1237	A	2267	3046	1004	0.2538	1.1094	1.7097	-0.4336	123.169	-47.0232	123.82	1
1238	2002	1	1238	B	1644	3268	980	0.1842	-0.2823	2.6565	-0.3127	47.4286	38.9056	60.8384	1
1239	2002	1	1239	A	1604	1918	856	0.1846	-2.6153	-0.6416	-0.0595	331.429	95.7145	100.448	1
1240	2002	1	1240	B	419	1070	642	0.2253	1.3361	1.4632	1.248	241.411	-37.0735	91.9351	1
1241	2002	1	1241	A	1028	1573	714	0.1949	0.2156	-1.6639	1.7746	368.571	228.728	76.4663	2
1242	2009	1	1242	B	452	717	716	0.3282	-0.8005	-1.558	1.4466	134.849	135.656	159.503	1
1243	2009	1	1243	A	1337	2687	844	0.3305	1.4287	-1.3422	0.1127	330.589	227.525	81.2473	2
1244	2009	1	1244	B	2598	1930	866	0.3606	1.5946	-1.129	1.1285	322.126	233.739	109.683	1
1245	2009	1	1245	A	889	747	906	0.3634	-0.21	1.1153	0.9565	116.151	14.4402	136.777	2
1246	2009	1	1246	B	3140	2544	890	0.3336	-0.8672	0.2153	1.2161	280.723	188.485	35.9144	1
1247	2009	1	1247	A	2728	2098	798	0.3827	0.106	-1.6343	1.7162	74	189.56	147.189	2
1248	2009	1	1248	B	332	3218	642	0.2291	0.2906	-0.1593	2.6259	-9.4028	184.11	161.886	2
1249	2009	1	1249	A	1020	1212	894	0.3145	-0.0467	1.1877	1.8042	230.017	-29.8765	160.419	1
1250	2009	1	1250	B	1561	1628	756	0.3123	-1.7374	1.6959	1.1588	62.74	20.8995	128.018	1
1251	2009	1	1251	A	2896	2625	914	0.309	-0.0324	0.8389	-1.8513	285.84	37.7942	21.7414	1
1253	2009	1	1253	A	472	1329	748	0.2968	-0.9738	1.2849	1.1285	684.1	14.9928	123.284	1
1254	2009	1	1254	B	1055	962	852	0.2902	-1.0173	1.8306	0.7768	410.411	29.164	76.6763	1
1255	2009	1	1255	A	2260	946	778	0.306	0.4661	2.299	-0.4855	156.52	-10.4767	106.725	1
1256	2009	1	1256	B	562	2432	756	0.295	-0.3947	0.0692	2.431	173.554	55.6363	133.012	1
1257	2009	1	1257	A	1837	2446	882	0.3209	0.7993	0.2747	1.1308	173.874	255.005	149.995	1
1259	2009	1	1259	A	2568	3004	786	0.2276	-0.019	1.2356	-0.3472	260.454	6.4452	74.7364	1
1260	2009	1	1260	B	424	1634	886	0.318	0.6092	1.1998	1.7702	297.286	-64.0823	157.147	1
1261	2009	1	1261	A	1720	1773	914	0.2786	1.3297	1.2055	1.3491	226.337	252.835	116.84	2
1262	2009	1	1262	B	3008	2123	900	0.2323	-0.691	1.688	1.6933	126.16	31.7115	128.863	1
1263	2009	1	1263	A	2392	2800	928	0.2308	0.0836	-0.7441	1.3355	260.269	78.3681	150.528	1
1264	2009	1	1264	B	3141	1720	858	0.2072	-0.2249	2.5394	-0.8672	332.874	-13.6446	43.2774	2
1265	2009	1	1265	A	3441	2324	746	0.2255	0.6914	0.7465	-2.166	91.42	136.581	151.073	1
1266	2009	1	1266	B	1031	640	738	0.2642	-0.8657	-1.6866	0.7495	223.974	139.905	68.2719	1
1267	2009	1	1267	A	1027	1789	785	0.3218	0.3675	1.4399	1.4643	662.091	-6.5287	116.223	1
1268	2009	1	1268	B	2564	2596	656	0.3128	-1.6493	-1.7702	0.994	218.974	152.981	114.469	1
1269	2009	1	1269	A	2178	2802	679	0.2871	0.3752	1.5837	-1.2953	206.143	-45.6706	67.5479	1
1270	2009	1	1270	B	1386	1691	766	0.2225	-1	0	2	252.394	-24.3151	135.757	1
1271	2009	1	1271	A	1745	1697	864	0.3134	0.0483	0.5332	1.8648	327.832	243.641	149.751	1
1272	2009	1	1272	B	2484	282	894	0.2627	-0.572	-1.7574	-1.816	176.546	172.881	40.7301	1
1273	2009	1	1273	A	847	2042	707	0.1538	0.3706	0.2173	2.8135	211.731	-69.9087	168.657	1
1274	2009	1	1274	B	2032	1315	786	0.2334	-1.8663	1.8681	-0.6489	353.546	45.083	103.668	1
1275	2009	1	1275	A	1762	269	851	0.2429	1.2371	0.6242	1.8091	232.857	-56.6388	163.114	2
1276	2009	1	1276	B	348	2107	818	0.2915	-2.1846	-0.283	0.2557	314.386	83.6542	125.823	1
1277	2009	1	1277	A	1909	498	844	0.2415	-2.0675	0.9256	0.9042	246.463	41.8541	98.9682	2
1278	2009	1	1278	B	1461	1672	841	0.3342	0.7523	-1.012	-0.6584	336.84	200.002	51.4431	1
1279	2009	1	1279	A	2092	600	892	0.2835	-0.962	-2.6703	-0.3387	98.1086	154.036	87.2267	2
1280	2009	1	1280	B	1818	3053	772	0.2315	0.0821	1.3777	1.867	110.42	10.5164	37.4649	2
1281	2009	1	1281	A	1796	2226	726	0.2298	-0.2709	-1.1522	-1.7265	444.243	167.334	81.5265	1
1282	2009	1	1282	B	1802	2032	812	0.2155	0.8973	0.4165	-2.3141	259	-47.3439	47.6081	1
1283	2009	1	1283	A	2669	1978	878	0.2548	-1.2219	-1.7401	-1.34	164.126	116.895	33.7679	1
1284	2009	1	1284	B	1920	658	892	0.2677	1.7101	0.7223	1.629	298.009	-79.2173	134.363	1
1285	2009	1	1285	A	2520	1828	898	0.3191	-0.4949	0.114	2.371	229	-46.8424	148.506	1
1286	2009	1	1286	B	3005	2285	710	0.2009	-1.0598	-0.77	-2.6671	164.437	87.3629	17.2532	1
1287	2009	1	1287	A	1741	2258	678	0.2897	0.8199	-0.8775	2.0009	538.823	251.277	164.808	1
1288	2009	1	1288	B	1086	2390	682	0.213	-0.1043	2.5803	0.8441	301.697	27.378	119.119	1
1289	2009	1	1289	A	748	1786	732	0.2466	-1.5505	1.3989	0.3086	466.126	61.2229	115.113	2
1290	2009	1	1290	B	2195	2686	718	0.313	0.0672	0.9484	-1.968	315.143	-13.6541	22.4152	1
1291	2009	1	1291	A	2569	3024	782	0.1498	0.6377	-2.2162	-0.7331	81.4457	160.361	102.056	1
1292	2009	1	1292	B	823	1160	747	0.2334	-0.9919	-2.0219	-0.7483	307.151	166.643	97.7988	2
1293	2009	1	1293	A	904	538	762	0.253	-0.8539	0.7455	1.7467	238.991	10.1553	138.122	1
1294	2009	1	1294	B	1046	680	922	0.2148	1.8578	-0.3534	-0.6757	256.572	-9.3589	33.6699	1
1295	2009	1	1295	A	2451	648	972	0.2516	0.0987	-1.3283	0.4735	286.394	165.5	121.012	1
1296	2009	1	1296	B	3371	2390	856	0.1946	-0.1943	-0.361	-2.2057	298.117	11.0064	60.8655	1
1297	2009	1	1297	A	752	3459	864	0.2023	0.7347	-1.4049	1.5626	85.1172	-43.4669	113.286	1
1298	2009	1	1298	B	2471	2956	911	0.2271	-1.9733	-0.2616	1.4635	11.16	60.6031	142.997	1
1299	2009	1	1299	A	2026	504	806	0.2501	-0.3755	-1.8443	-1.6914	115.117	212.211	38.8156	2
1300	2009	1	1300	B	1438	624	734	0.2594	-0.7118	-0.3517	1.1901	228.546	135.04	163.328	1
1301	2009	1	1301	A	1638	658	796	0.1849	-2.4877	1.6095	0.6849	297.1	34.8575	91.9363	1
1302	3001	1	1302	B	2327	1251	767	0.3333	0.4754	2.3021	-0.4111	175.286	6.2587	72.8568	1
1303	3001	1	1303	A	1597	1854	810	0.2579	-1.7377	0.9445	1.256	195.983	90.9679	116.433	1
1304	3001	1	1304	B	838	2608	720	0.1925	1.071	1.8472	1.6868	343.883	-28.7239	135.166	1
1305	3001	1	1305	A	1620	1762	705	0.3392	-1.0559	2.0024	-0.464	207.966	33.1522	57.1262	1
1306	3001	1	1306	B	1110	1580	816	0.2772	0.6166	0.313	0.9045	72.1428	-75.1899	140.09	2
1307	3001	1	1307	A	2356	2300	824	0.279	0.9999	1.9876	-0.4768	-7.3857	-24.1224	98.2585	1
1308	3001	1	1308	B	2044	2849	800	0.3587	-0.5313	1.496	1.5372	212.546	13.1632	153.454	2
1309	3001	1	1309	A	1636	2438	833	0.301	-1.477	-0.4235	1.2975	64.4714	129.594	126.2	1
1310	3001	1	1310	B	2285	2334	793	0.3207	-0.6853	1.7031	-1.7543	152.546	29.68	43.9629	1
1311	3001	1	1311	A	1528	1580	736	0.3834	1.007	1.654	-0.7939	137.857	-45.5425	81.6234	1
1312	3001	1	1312	B	2576	1208	812	0.2659	0.976	-1.5853	-1.4478	94.3029	209.689	100.829	2
1313	3001	1	1313	A	2073	2415	748	0.324	-1.0341	-1.0427	-1.2629	180.597	107.263	42.7953	1
1314	3001	1	1314	B	2298	2976	784	0.1746	0.2959	-0.8882	-2.6435	12.1428	127.898	16.1445	1
1315	3001	1	1315	A	1764	2122	712	0.1213	-1.1398	1.6114	1.6534	447.663	194.529	29.1575	2
1316	3001	1	1316	B	1568	1246	748	0.2933	-0.4729	0.6234	-2.0361	133.277	47.3863	14.9649	2
1317	3001	1	1317	A	1533	1698	692	0.2865	-0.7361	0.4949	-2.0395	-107.52	-40.2068	11.5217	2
1318	3001	1	1318	B	1680	1814	840	0.2693	-1.1475	-1.0021	-0.6962	228.983	126.949	48.8435	1
1319	3001	1	1319	A	1574	2544	750	0.27	0.0676	1.9593	0.8823	-28.3943	-4.7638	164.068	2
1320	3001	1	1320	B	2085	1874	820	0.2018	-1.9583	1.7081	-0.7795	320.151	49.5045	89.4888	1
1321	3001	1	1321	A	1490	2780	766	0.2296	0.2956	-0.3228	2.5649	109.706	25.9422	164.639	1
1322	3001	1	1322	B	1618	1506	790	0.332	0.6649	1.7992	-1.4141	92.9828	0.1071	86.8167	1
1323	3001	1	1323	A	786	433	804	0.2553	0.8559	1.7556	-1.3122	248.269	-16.4204	29.106	1
1324	3001	1	1324	B	1924	2955	864	0.2317	-0.1163	2.3117	-0.7535	297.411	25.4721	75.6956	1
1325	3001	1	1325	A	1194	2463	814	0.2431	0.6094	0.0314	1.719	236.151	-27.6819	31.5906	1
1326	3001	1	1326	B	2788	2074	824	0.1524	-1.7162	0.8842	-1.3258	57.8657	-35.423	14.6528	2
1327	3001	1	1327	A	2373	2083	755	0.1887	-0.2301	0.2286	-2.5896	80.1429	156.403	168.685	2
1328	3001	1	1328	B	2996	1888	744	0.1642	-0.446	-0.1965	-2.5567	54.4715	33.1409	164.195	1
1329	3001	1	1329	A	1198	2548	796	0.184	1.9117	1.8234	0.3632	58.1429	-54.127	87.3994	2
1330	3001	1	1330	B	880	1592	829	0.2295	-0.8123	1.7684	-1.5363	219.286	26.6597	94.1448	1
1331	3001	1	1331	A	1010	598	793	0.2283	0.0895	2.5768	-0.6453	94.7228	-19.7179	81.4757	1
1332	3001	1	1332	B	1690	2939	828	0.3035	0.2575	-0.8639	-0.1246	212.571	10.4898	138.69	2
1333	3001	1	1333	A	1879	3021	849	0.2618	-0.7867	1.6758	-0.4178	234.32	40.2921	123.85	1
1335	3002	1	1335	A	755	1587	793	0.3848	1.6502	-1.5999	0.3372	655.091	209.383	99.9357	1
1336	3002	1	1336	B	2536	1174	664	0.3536	0.9304	0.5108	-2.0931	100.411	-43.4621	30.8508	1
1337	3002	1	1337	A	768	640	886	0.3334	-0.4007	-1.6856	1.8934	164.823	178.791	134.838	1
1338	3002	1	1338	B	622	1142	720	0.3008	0.0984	-1.459	-1.4701	311.186	37.4117	28.9985	1
1339	3002	1	1339	A	519	435	644	0.3206	-0.0393	0.3681	-2.289	220.983	50.6939	22.1421	1
1341	3002	1	1341	A	964	1956	872	0.4143	0.0899	0.1246	2.5097	86.7315	243.882	167.257	2
1342	3002	1	1342	B	1935	309	675	0.3685	-0.2914	-1.3744	1.3789	362.277	198.207	137.978	2
1343	3002	1	1343	A	2369	3307	726	0.3787	0.1492	0.1151	-2.7179	223.849	-78.2426	11.2514	2
1344	3002	1	1344	B	2054	1206	958	0.2994	1.2877	-1.6544	-0.8755	118.42	219.944	107.686	2
1345	3002	1	1345	A	336	2624	800	0.3462	-0.2155	0.4691	2.5329	188.731	-79.9873	176.995	2
1346	3002	1	1346	B	754	1310	684	0.3323	1.5885	-0.3719	-0.898	181.857	23.4273	65.2042	1
1347	3002	1	1347	A	1533	3109	672	0.3679	0.1797	-0.7567	2.5648	103.966	248.764	174.191	2
1348	3002	1	1348	B	1542	1557	822	0.3606	0.6161	0.6748	1.9922	30.32	-60.1889	161.395	1
1349	3002	1	1349	A	2246	294	840	0.3188	1.248	-1.8317	-1.5293	102.42	218.328	118.874	1
1350	3002	1	1350	B	1062	2683	859	0.2746	-1.4557	0.6132	1.6961	112.411	243.708	152.583	1
1351	3002	1	1351	A	551	2540	670	0.2814	-0.3986	-1.6558	-0.1698	224.026	202.901	101.39	1
1352	3002	1	1352	B	566	2001	912	0.2861	0.3605	1.522	-1.6899	76.2771	2.6181	70.4919	1
1353	3002	1	1353	A	642	2140	641	0.3171	0.6178	-1.9885	-0.0871	400.689	217.494	61.8798	1
1354	3002	1	1354	B	1865	1280	814	0.2821	0.6444	0.1657	-2.3886	270.706	242.315	7.6229	2
1355	3002	1	1355	A	865	503	856	0.329	1.2536	-1.6053	-0.7196	54.0428	200.25	115.252	1
1356	3002	1	1356	B	2023	3505	757	0.2622	0.4502	-2.3689	-0.2349	-36.1257	190.998	89.5713	2
1357	3002	1	1357	A	1052	579	926	0.2636	-0.0417	0.7583	1.7638	174.563	25.2381	82.6052	2
1358	3002	1	1358	B	914	1862	705	0.2824	0.6635	2.1195	1.1559	228.991	-7.2972	81.4383	1
1359	3002	1	1359	A	3110	1887	718	0.3275	0.0061	1.756	1.719	14.3028	7.9764	152.063	2
1360	3002	1	1360	B	1240	1266	841	0.3298	-1.2161	1.3804	-0.7493	271.403	49.0353	52.1273	1
1361	3002	1	1361	A	1119	476	898	0.3477	0.1717	2.586	0.4656	308.169	-8.4305	96.8092	1
1362	3002	1	1362	B	1844	1034	846	0.2925	0.8643	0.6788	-1.1586	332.151	-30.4808	102.596	1
1363	3002	1	1363	A	1941	1269	848	0.3081	-1.2266	1.0337	1.6781	182.849	57.1314	149.242	1
1364	3002	1	1364	B	232	866	718	0.333	-0.0098	0.187	2.5004	74.7228	187.368	154.819	2
1365	3002	1	1365	A	2200	2058	798	0.2823	0.6701	-0.3087	-0.2315	4.9828	229.153	68.9466	2
1366	3002	1	1366	B	935	1429	857	0.3401	1.0584	-1.5041	1.1944	252.286	49.412	148.643	1
1367	3002	1	1367	A	577	2927	708	0.3076	-1.7584	-0.9823	1.6653	105.429	143.527	81.9886	1
1368	3002	1	1368	B	450	2958	674	0.2502	0.0852	-1.5777	-1.8247	248.714	171.888	19.5668	1
1369	3002	1	1369	A	374	2354	700	0.269	-0.1894	0.0796	-2.5599	278.169	80.401	23.8842	1
1370	3002	1	1370	B	821	828	648	0.3072	-0.3205	0.6161	-2.6276	16.7057	70.4575	12.8273	1
1371	3002	1	1371	A	2477	200	886	0.2742	-1.6432	1.949	0.6363	52.0171	235.808	46.3815	1
1372	3002	1	1372	B	2365	1908	736	0.3542	-0.5341	-1.8187	-1.7555	210.32	168.359	93.3075	1
1373	3002	1	1373	A	1694	1545	800	0.2841	0.9406	0.1127	-1.7951	210.311	-7.2553	62.5256	1
1374	3002	1	1374	B	2517	2366	662	0.2705	-0.6037	1.6976	1.8205	183.857	21.2096	146.657	2
1375	3002	1	1375	A	1112	1064	873	0.2852	0.644	-1.3326	1.7588	220.026	198.521	152.907	1
1376	3002	1	1376	B	1842	384	850	0.1945	2.1543	1.4624	-0.1158	231.294	-31.8733	47.6487	1
1377	3002	1	1377	A	416	2807	917	0.2738	0.1392	0.4854	1.8897	297.857	107.444	144.464	1
1378	3002	1	1378	B	1595	422	806	0.3092	-0.318	-1.5535	1.6727	82.7057	181.303	129.122	1
1379	3002	1	1379	A	2688	1906	637	0.2265	-0.0304	-0.2802	2.307	147.9	126.256	134.592	1
1380	3002	1	1380	B	1775	2245	895	0.272	0.3688	0.6815	1.6983	47.7057	-25.1908	110.998	2
1381	3002	1	1381	A	3436	1414	820	0.252	1.5959	1.7315	0.0796	254.706	-35.2813	110.949	1
1382	3002	1	1382	B	1974	732	692	0.3139	-1.6674	1.1482	0.8499	12.2772	58.4194	56.4624	1
1383	3002	1	1383	A	714	2171	832	0.2861	-0.594	-2.3755	-0.9603	213.017	156.344	51.6131	1
1384	3002	1	1384	B	1449	2645	944	0.362	0.1841	0.1013	-2.5362	255.169	78.2591	9.1031	1
1385	3002	1	1385	A	1046	3360	688	0.2676	1.0122	-0.9433	-1.8757	102.849	206.752	19.7948	2
1386	3002	1	1386	B	2959	3182	708	0.2531	-0.2448	-1.0798	1.6532	185.311	-55.8532	151.574	1
1387	3002	1	1387	A	364	2627	740	0.3179	0.0617	0.1474	-2.5348	47	11.5921	51.5406	1
1388	3002	1	1388	B	1537	1300	682	0.3226	-0.8546	1.3967	-1.4605	335.546	61.4239	42.3442	1
1389	3002	1	1389	A	1851	2611	871	0.3074	0.3386	1.7069	-1.6858	3.5972	-23.9669	104.683	2
1390	3002	1	1390	B	2403	3408	755	0.2182	1	-1	-2	89.1514	226.418	30.6392	1
1391	3002	1	1391	A	1772	2826	762	0.2284	-2.0256	-1.6415	-0.9539	448.377	129.532	72.1023	1
1392	3002	1	1392	B	3016	2922	876	0.267	-0.2665	1.0984	1.2038	92.1343	101.835	34.2611	2
1393	3002	1	1393	A	3294	2995	844	0.2373	-0.8338	-0.0382	2.5938	67.4286	124.966	151.226	2
1394	3002	1	1394	B	2608	2356	736	0.3104	-1.0307	-0.7845	1.7455	78.7143	132.623	109.903	1
1395	3002	1	1395	A	2216	2017	900	0.23	-0.051	-0.8167	0.9414	146.589	143.046	136.505	1
1396	3002	1	1396	B	3123	1770	884	0.3089	-0.6076	1.8462	1.6505	389	6.132	128.381	2
1397	3002	1	1397	A	670	2834	796	0.2823	-1.4677	-1.6473	1.6236	124.631	153.865	75.882	1
1398	3002	1	1398	B	584	1759	796	0.2289	-0.3707	1.4674	-1.932	291.446	11.5705	10.6454	1
1399	3002	1	1399	A	1034	2240	786	0.3331	-0.5331	0.4443	0.2807	121.134	182.204	115.572	1
1400	3002	1	1400	B	1350	289	640	0.2563	2.2562	-1.5097	0.1	41.0172	237.157	92.5045	2
1401	3002	1	1401	A	1947	921	635	0.3474	-1.5326	-1.6462	-0.684	195.983	155.646	62.4628	1
1402	3002	1	1402	B	1580	1567	871	0.2708	-0.5513	-1.519	-1.9241	25.0086	148.581	64.2245	1
1403	3002	1	1403	A	846	1260	646	0.2478	-1.5304	-1.1246	1.4355	224.689	146.944	83.0343	2
1404	3002	1	1404	B	693	2173	881	0.2773	-0.5847	-1.4256	-0.6342	247.446	136.962	106.313	1
1405	3002	1	1405	A	462	712	772	0.265	-1.9116	1.7537	-0.6866	649.377	52.5205	62.3883	2
1406	3002	1	1406	B	1018	1708	879	0.2535	0.9158	-1.0878	-1.6225	264.983	-55.1066	68.6882	1
1407	3002	1	1407	A	2128	2887	841	0.2701	-1.5323	0.6169	-1.6724	250.186	67.4927	93.4591	2
1408	3002	1	1408	B	1160	2292	924	0.256	0.2775	-0.6785	-1.6341	363.243	183.785	133.123	2
1409	3002	1	1409	A	1316	2014	796	0.2358	1.2657	0.1065	0.5949	44.2943	-89.8875	123.876	2
1410	3002	1	1410	B	2732	2848	696	0.2415	-1.0212	-1.0847	-1.7641	121.017	-42.1575	9.8378	1
1411	3002	1	1411	A	260	1674	681	0.2718	2.2575	1.3992	-0.5987	87.3028	-45.4708	61.7126	1
1413	3002	1	1413	A	1994	1110	774	0.2907	-2.2256	1.6109	0.0093	232.251	79.0974	63.2845	1
1414	3002	1	1414	B	200	752	733	0.2653	-0.2914	1.8412	0.4917	64.7572	18.0092	132.409	1
1415	3002	1	1415	A	2072	526	902	0.3451	-2.1206	-1.0513	0.5049	231.168	137.468	73.3301	2
1416	3002	1	1416	B	2906	2610	836	0.1863	2.7224	0.8744	-0.2218	235.403	-55.2437	80.1171	1
1417	3002	1	1417	A	1454	276	966	0.2095	-1.4853	-1.6769	0.6294	269.714	181.241	103.661	2
1418	3002	1	1418	B	1243	2502	953	0.2871	-1.6325	0.4813	-1.2282	148.177	156.8	22.5646	1
1419	3002	1	1419	A	540	1040	852	0.247	-0.119	-2.6767	-0.3857	263.723	185.73	83.7486	1
1420	3002	1	1420	B	786	2101	890	0.225	0.7528	1.8793	0.6336	202.766	-23.63	79.7784	1
1421	3002	1	1421	A	502	2033	874	0.276	0.0395	-0.7908	2.5286	41.7228	187.416	145.93	1
1422	3002	1	1422	B	2333	2974	816	0.2513	-0.2427	0.8892	2.5198	101.529	-58.6247	5.7543	2
1423	3002	1	1423	A	1615	951	670	0.237	-0.2534	2.163	-1.4579	309.411	-5.0172	18.1463	1
1424	3002	1	1424	B	2131	2354	694	0.2531	1.0766	-1.9953	-0.78	430.377	176.16	76.2495	2
1425	3002	1	1425	A	2881	2767	712	0.202	-0.667	-1.9611	1.6377	296.831	147.091	121.612	1
1426	3002	1	1426	B	732	3060	896	0.1655	0.3417	1.917	-1.8532	65.42	-3.6525	54.3421	2
1427	3002	1	1427	A	556	1894	639	0.1927	-1.4682	1.6911	-0.0321	290.689	78.7064	124.81	2
1428	3002	1	1428	B	1270	1202	954	0.2695	0.8346	-0.3422	2.7995	295.446	171.218	164.486	2
1429	3002	1	1429	A	2850	2886	892	0.2137	-0.4413	1.2948	-0.349	18.6885	143.026	163.407	2
1430	3002	1	1430	B	1921	2808	944	0.3199	0.0261	-0.8711	2.6192	367.42	267.585	170.065	2
1431	3002	1	1431	A	3425	1398	740	0.2533	-0.2483	1.9695	1.2788	151.883	-7.441	105.846	2
1432	3002	1	1432	B	918	477	670	0.1918	-1.5966	0.4355	-1.9229	81.2943	62.3832	88.5625	1
1433	3002	1	1433	A	2518	1588	745	0.2402	-0.7689	-0.6389	-0.2077	36.68	53.7536	65.7479	1
1434	3002	1	1434	B	1981	2637	660	0.2436	0.3053	0.1965	-2.6107	77.7057	166.269	10.0939	1
1435	3002	1	1435	A	479	1284	656	0.1725	-1.5974	-0.3322	0.4834	59.2857	142.498	92.5681	2
1436	3002	1	1436	B	3090	900	742	0.2581	-1.0711	0.3244	-1.6383	34.9742	34.298	42.2743	1
1437	3002	1	1437	A	1135	2135	875	0.2493	-0.131	-0.0237	1.7286	274.377	-47.3878	127.054	1
1438	3002	1	1438	B	313	665	800	0.2882	-0.4655	1.1737	2.2295	192.832	17.6466	161.771	2
1439	3002	1	1439	A	1863	2792	609	0.2299	1.4181	0.9983	-2.0965	149.706	-70.2406	13.78	1
1440	3002	1	1440	B	3034	1192	886	0.1771	1.5627	-0.1113	1.9172	346.866	94.2804	47.8792	1
1441	3002	1	1441	A	2928	2433	712	0.2246	-0.3004	-1.9238	-1.7523	11.2858	177.745	85.1206	1
1442	3002	1	1442	B	3250	1684	732	0.2504	0.2333	1.523	-1.8906	187.017	5.4548	44.3979	2
1444	3002	1	1444	B	3260	1726	830	0.224	-0.6771	-1.6676	-1.8806	110	149.286	21.9044	1
1445	3002	1	1445	A	404	534	652	0.157	-0.2452	-1.2987	-1.7152	250.732	131.571	32.4147	2
1446	3002	1	1446	B	1220	2098	810	0.306	0.1825	-1.5594	2.0204	66.84	177.831	168.068	1
1447	3003	1	1447	A	3050	2163	809	0.3049	-0.6841	-0.0285	-2.5475	122.689	144.915	25.5999	2
1448	3003	1	1448	B	1643	2936	804	0.3386	-1.4655	0.4942	1.9921	179.832	65.9555	173.685	1
1449	3003	1	1449	A	702	3383	832	0.249	-0.4265	1.46	0.6293	271.714	-5.2721	23.5069	2
1450	3003	1	1450	B	855	3366	803	0.3057	0.2091	0.5306	-0.0705	126.017	65.9754	162.774	1
1451	3003	1	1451	A	2900	3494	828	0.294	1.5865	-1.1902	1.8434	200.597	228.452	148.224	1
1452	3003	1	1452	B	2779	2639	729	0.2369	0.748	0.7197	0.4779	99.4286	-48.6221	117.025	1
1453	3003	1	1453	A	1477	3504	810	0.272	0.2859	-0.3854	-2.6266	335.706	-43.7767	23.5384	2
1454	3003	1	1454	B	1745	2718	774	0.2482	-0.0693	-0.1373	2.657	95.6886	229.676	159.488	2
1455	3003	1	1455	A	240	1912	788	0.2522	0.6766	-1.5051	-1.3493	234.386	163.146	83.1422	1
1456	3003	1	1456	B	356	1864	806	0.2351	-0.858	-0.8697	-0.2725	35.2943	7.6047	93.9625	1
1457	3003	1	1457	A	3006	2030	796	0.1291	1.0099	0.6128	1.8277	314.74	-44.5444	8.3266	2
1458	3003	1	1458	B	2866	2777	762	0.2091	-0.4608	1.7056	-1.6581	231.983	1.692	29.7096	1
1459	3003	1	1459	A	2594	2325	802	0.1296	1.8249	-0.7142	-1.5796	205.883	199.755	16.5469	1
1460	3003	1	1460	B	2333	2465	811	0.1405	-0.9592	0.781	-0.0542	106.311	97.5956	70.3403	2
1461	3004	1	1461	A	1090	1622	740	0.3227	0.8575	-1.8217	-0.9629	296.42	215.437	87.8336	1
1462	3004	1	1462	B	3408	3043	942	0.3783	0.3728	0.2911	-2.5369	352.251	10.906	7.9121	1
1463	3004	1	1463	A	2607	3199	968	0.3418	1.6114	1.7056	0.0017	193.251	-45.1379	116.138	1
1464	3004	1	1464	B	1505	2699	694	0.3444	0.5851	-1.9513	1.4139	20.6885	218.995	80.4954	2
1465	3004	1	1465	A	2484	1019	904	0.335	1.6698	1.6638	-0.8339	238.286	-53.3196	110.137	2
1466	3004	1	1466	B	3000	1112	873	0.3926	-1.526	1.7365	0.409	28.6057	29.4742	110.511	1
1467	3004	1	1467	A	3516	1020	744	0.3314	0.4193	-0.6844	2.5826	11.5886	198.134	166.941	1
1468	3004	1	1468	B	1073	3151	921	0.3169	-0.4096	0.1661	1.4159	182.874	63.7583	159.998	1
1469	3004	1	1469	A	2813	2655	998	0.2962	0.9327	-1.6542	-0.2491	10.8571	206.521	94.4446	1
1470	3004	1	1470	B	1483	1831	851	0.3689	1.7962	1.7016	-0.0212	225.823	259.49	98.4219	1
1471	3004	1	1471	A	2158	3110	717	0.2913	-0.3544	1.3938	-1.3265	28.7314	53.2752	65.5168	1
1472	3004	1	1472	B	1056	3481	966	0.3609	-1.4846	-1.6176	-1.0523	233.714	134.961	95.2499	1
1473	3004	1	1473	A	1741	1776	954	0.3293	-1.2171	1.6061	0.5471	137.286	56.9666	116.399	1
1475	3004	1	1475	A	2148	1634	928	0.3764	-1.5808	-0.8179	-1.4297	385.563	75.0794	91.5841	2
1476	3004	1	1476	B	1587	1924	752	0.3026	0.2389	0.5446	1.3014	193.026	130.849	153.486	2
1477	3004	1	1477	A	2105	1716	770	0.3134	-0.0978	-0.6436	1.7275	255.008	2.7713	145.436	1
1479	3004	1	1479	A	1944	1792	708	0.274	0.4975	-0.6181	-1.6732	267.714	234.937	158.387	1
1480	3004	1	1480	B	2609	2890	842	0.2715	-1.6271	-1.4746	-1.3778	240.546	124.005	30.9725	1
1481	3004	1	1481	A	1822	1738	717	0.2428	0.7828	-1.5744	1.4656	138.134	205.157	111.076	1
1482	3004	1	1482	B	1601	2782	969	0.1963	-0.9089	1.8914	1.5961	218.974	-5.5023	146.464	1
1483	3004	1	1483	A	743	750	824	0.2649	0.6721	2.486	0.3915	128.454	-21.5943	79.1978	1
1484	3004	1	1484	B	2135	2213	908	0.3479	0.6723	1.6593	-1.4026	-73.52	-8.1235	21.0424	1
1485	3004	1	1485	A	1102	694	994	0.1929	1.2441	-0.1499	-2.5134	29.8829	254.659	35.6323	1
1486	3004	1	1486	B	1870	1464	760	0.321	-1.6742	-0.7189	-0.317	309	154.488	94.0831	1
1487	3004	1	1487	A	834	1472	774	0.2884	-0.4994	0.4755	-1.4298	320.857	27.9584	98.5612	2
1488	3004	1	1488	B	3415	2340	976	0.3253	0.2053	-1.5762	1.8406	155.857	198.994	142.304	2
1489	3004	1	1489	A	1470	3242	940	0.2339	0.9876	-1.5942	0.8281	143.831	174.346	60.8035	2
1490	3004	1	1490	B	2035	3134	678	0.3236	-0.1543	-0.1761	2.5544	89.5972	189.489	165.218	1
1491	3004	1	1491	A	2973	638	754	0.366	-2.3345	-0.3357	-1.1532	326.546	114.811	96.2037	2
1492	3004	1	1492	B	2801	2750	876	0.2857	0.7472	0.2956	-2.7306	89.0257	-51.7524	22.1987	1
1493	3004	1	1493	A	3391	2734	978	0.2608	0.0307	-0.0533	-2.0366	16.5457	160.546	34.2111	1
1494	3004	1	1494	B	542	2632	873	0.2577	-1.0444	1.6496	-1.8484	185.563	29.038	43.0643	1
1495	3004	1	1495	A	3210	875	760	0.3915	-0.4624	-1.0737	0.653	34.42	206.232	168.513	2
1496	3004	1	1496	B	3272	305	780	0.2653	-0.43	-0.2421	-1.7475	284.126	-29.2654	48.1095	1
1497	3004	1	1497	A	2434	2056	879	0.2447	1.0753	1.3745	-1.7282	101.697	-21.7073	24.1075	2
1498	3004	1	1498	B	1775	2271	720	0.312	-0.3558	-0.3711	-2.0206	31.4114	70.7074	15.0608	1
1499	3004	1	1499	A	1071	3010	776	0.2405	2.0595	1.8202	-0.7778	281.437	-49.9184	60.82	1
1500	3004	1	1500	B	2032	2339	985	0.3443	-0.7381	0.6502	-1.8553	194.32	-18.6921	31.3394	1
1501	3004	1	1501	A	3121	2517	831	0.2358	0.6157	-0.0153	1.7343	172.537	188.4	22.3436	2
1502	3004	1	1502	B	1666	2245	826	0.3151	0.3272	0.3166	2.5787	248	7.7276	155.949	1
1503	3004	1	1503	A	1261	2150	770	0.2934	-1.295	0.7522	-1.8324	1.5972	66.5904	61.5227	1
1504	3004	1	1504	B	2646	2899	818	0.3771	1.494	-1.5722	0.5475	360.58	238.118	108.378	1
1505	3004	1	1505	A	2968	3085	856	0.2493	-0.4941	0.8616	2.1796	434.117	-69.2976	149.339	1
1506	3004	1	1506	B	286	3471	722	0.2559	1.731	0.8877	1.4083	464.091	-30.3941	109.761	1
1507	3004	1	1507	A	1024	2353	819	0.2601	0.6015	1.7314	1.7238	89.6714	-2.664	144.924	1
1508	3004	1	1508	B	3286	2522	680	0.2774	0.288	0.4583	2.1075	154.177	-25.9483	139.471	1
1509	3004	1	1509	A	2236	2772	694	0.2859	-0.4924	-0.4501	1.7489	-17.1171	222.465	139.915	1
1510	3004	1	1510	B	1585	1933	703	0.2408	0.7354	0.5979	-2.1123	1.8658	-26.3521	23.5571	1
1511	3004	1	1511	A	2997	2848	928	0.3288	1.406	-1.7932	-0.0218	20.1514	229.759	85.2387	1
1512	3004	1	1512	B	772	478	866	0.2487	0.7472	0.8304	-2.4049	291.714	-8.2317	18.7585	2
1513	3004	1	1513	A	2438	2157	704	0.3388	0.1299	-0.4468	-1.2169	180.537	167.768	62.5466	1
1514	3004	1	1514	B	1430	900	856	0.2302	-0.002	-1.7294	1.8404	94.7143	180.091	121.671	1
1516	3004	1	1516	B	3422	1108	838	0.3362	-1.3238	1.6869	1.5595	11.8314	11.6377	79.5525	1
1517	3004	1	1517	A	2144	1222	737	0.2591	0.1764	-2.0934	-0.2945	150.537	187.612	60.6844	1
1518	3004	1	1518	B	3083	490	836	0.3301	-0.4643	1.6212	1.219	6.32	3.2756	86.4118	1
1519	3004	1	1519	A	2381	1789	962	0.2296	-0.0755	2.388	-1.4889	322.109	4.8119	110.925	2
1520	3004	1	1520	B	856	2812	676	0.231	-1.0435	-2.1831	0.3136	344.866	128.278	12.2775	1
1521	3004	1	1521	A	2481	2360	789	0.3154	1.1997	0.5308	1.9745	8.2857	-55.4553	128.548	1
1522	3004	1	1522	B	824	3230	688	0.2415	-0.3075	-2.3201	-1.3504	85.4286	168.74	93.7785	1
1523	3004	1	1523	A	2326	3228	773	0.2031	0.0835	-1.7473	-1.7866	391.966	130.417	51.396	2
1524	3004	1	1524	B	1363	2277	835	0.2533	1.7774	-0.8171	-1.8245	0.9914	246.958	33.7191	1
1525	3004	1	1525	A	2210	2490	938	0.1829	0.7546	1.8054	-1.645	207.411	3.7935	17.5854	2
1526	3004	1	1526	B	2550	2074	660	0.2832	-0.3271	2.3482	-0.5142	192.614	28.5036	35.3837	1
1527	3004	1	1527	A	2297	2264	695	0.2365	0.4488	-0.1408	1.7641	-5.6971	-15.5998	127.701	1
1528	3004	1	1528	B	3104	2480	768	0.2629	-0.5582	1.8045	-1.8127	331.269	20.2023	26.2971	1
1529	3004	1	1529	A	1099	1602	746	0.1592	-1.5175	-1.5453	0.3907	311.429	1.9298	64.0517	1
1530	4001	1	1530	B	1748	2744	858	0.3525	0.5647	1.8082	-0.3102	108.714	-51.8783	102.356	1
1531	4001	1	1531	A	824	980	870	0.3753	0.1584	-0.7409	2.5653	157.866	141.36	179.747	1
1532	4001	1	1532	B	1323	1753	702	0.3618	0.9688	1.7105	-1.6013	140.883	-28.9195	37.7691	1
1533	4001	1	1533	A	742	3260	704	0.2823	-1	2	-1	500.117	21.826	70.7425	1
1534	4001	1	1534	B	1844	687	674	0.3552	-0.121	-1.2566	2.0214	194.117	214.552	151.221	1
1535	4001	1	1535	A	2284	1589	956	0.3554	-0.1104	-0.8808	-1.9701	95.4114	163.603	42.7348	1
1536	4001	1	1536	B	2551	1733	742	0.3207	1.3824	0.6474	1.7788	40.2686	-50.5615	105.009	1
1537	4001	1	1537	A	2160	1783	766	0.2946	-1.1309	1.562	-0.7049	314.874	49.4566	111.106	1
1538	4001	1	1538	B	2536	2278	850	0.313	1.257	1.3437	1.3216	343.857	-19.1942	107.118	1
1539	4001	1	1539	A	3336	3116	807	0.3467	0.1056	-2.5631	0.0415	84.42	183.714	102.985	1
1540	4001	1	1540	B	1740	1934	944	0.3553	0.6409	-0.2028	2.5267	211.009	269.85	153.395	1
1541	4001	1	1541	A	862	2949	678	0.3388	-0.0592	0.8423	2.5479	21.6886	85.837	167.321	1
1542	4001	1	1542	B	1542	1203	860	0.4115	1.2813	0.8479	1.5546	306.572	-59.3863	146.785	1
1543	4001	1	1543	A	2093	3182	820	0.2931	0.6249	0.6727	2.5824	409.109	262.544	160.028	2
1544	4001	1	1544	B	1898	1890	791	0.3303	0.2151	-0.6508	0.7697	158.883	217.946	109.453	1
1545	4001	1	1545	A	1674	840	800	0.2612	-1.7352	1.8587	-0.6258	198.974	61.5008	61.231	1
1546	4001	1	1546	B	1480	2432	654	0.3006	0.9646	-2.0435	1.4897	318.688	219.587	85.9084	2
1547	4001	1	1547	A	224	1502	952	0.2636	0.363	-2.5326	-0.1497	347.597	201.588	82.0987	1
1548	4001	1	1548	B	2031	2385	862	0.2902	0.7469	1.9002	-1.0033	275.437	-9.5912	56.9581	2
1549	4001	1	1549	A	1628	1682	954	0.2298	1.7757	-1.6769	-0.7335	236.411	216.98	73.7704	1
1550	4001	1	1550	B	844	1623	842	0.2601	-1.6324	0.8757	-1.7716	-2.0914	55.0177	52.6736	2
1551	4001	1	1551	A	2594	2476	699	0.2987	-0.098	1.7031	0.6289	323.731	265.68	144.04	1
1552	4001	1	1552	B	1868	2226	750	0.3052	1	-1	2	90.7058	188.583	112.281	1
1553	4001	1	1553	A	274	1389	668	0.3209	0.9338	-1.7236	-1.6747	215.017	209.983	47.2456	1
1554	4001	1	1554	B	2152	1095	863	0.3275	-0.8858	-1.5978	-0.0011	-40.8229	139.096	67.2097	1
1556	4001	1	1556	B	2346	1656	898	0.3403	-1.5315	-0.3058	-2.043	352.411	91.2763	24.5181	1
1557	4001	1	1557	A	2273	2469	768	0.3748	-1.2173	0.4454	-2.4501	122.017	116.567	24.1707	1
1558	4001	1	1558	B	2301	881	810	0.3542	0.3877	0.6388	-2.0945	112.143	-62.4796	27.388	1
1560	4001	1	1560	B	2084	1520	800	0.3662	-1.1107	0.3539	-1.4225	85.16	70.89	82.5635	2
1561	4001	1	1561	A	842	683	684	0.2509	-0.6693	0.1997	-2.365	457.546	59.3554	38.0526	1
1562	4001	1	1562	B	2654	2346	882	0.2195	2.0479	-0.2472	-1.6251	77.5714	243.801	88.3748	2
1563	4001	1	1563	A	246	808	756	0.3166	0.1945	0.5258	0.784	133.571	-6.9658	137.634	1
1564	4001	1	1564	B	1794	1910	713	0.2356	-0.3023	-0.4049	2.4628	341.571	183.428	151.983	2
1565	4001	1	1565	A	356	1682	871	0.318	0.8265	1.2847	0.5962	308.563	-58.4803	131.7	1
1566	4001	1	1566	B	1905	1095	850	0.3668	-0.3425	0.4759	2.1857	51.4457	-25.8177	168.828	1
1567	4001	1	1567	A	2426	3466	695	0.384	-0.4409	2.1046	-0.5844	170.034	38.3376	87.0649	2
1568	4001	1	1568	B	1394	3072	726	0.2946	-0.8232	1.7139	-1.0099	200.589	35.7422	88.5622	2
1569	4001	1	1569	A	2174	2217	844	0.3473	1.7536	0.7602	-0.1821	135.394	-26.3218	82.3701	2
1570	4001	1	1570	B	2113	2385	748	0.3623	-0.1382	1.4903	1.721	11.2857	-5.3543	113.942	1
1571	4001	1	1571	A	2264	2286	892	0.2553	1.0559	-1.7541	-0.9315	346.32	244.127	37.0924	1
1572	4001	1	1572	B	1600	2629	870	0.3875	-0.5606	-1.6899	-1.7754	61	162.465	38.1422	1
1573	4001	1	1573	A	2781	1554	908	0.1882	0.8432	0.3852	-0.6275	290.117	145.218	63.3878	2
1574	4001	1	1574	B	1614	456	634	0.3308	1.2123	0.6131	1.7762	236.84	-59.5674	166.685	1
1576	4001	1	1576	B	804	1452	665	0.2763	-0.5658	-0.1968	-1.8223	345.849	144.235	40.4379	1
1577	4001	1	1577	A	1358	3466	756	0.3409	0.1797	-0.6483	-2.5642	77.1171	231.291	15.8355	2
1578	4001	1	1578	B	2554	3102	622	0.1844	0.7153	-1.9849	1.6673	218.74	210.145	128.349	2
1579	4001	1	1579	A	2218	2240	794	0.3354	-0.7446	-0.1387	2.5815	341.32	127.928	152.694	1
1580	4001	1	1580	B	1444	2289	702	0.3076	0.0585	0.9166	-1.5158	259.723	56.3732	51.5925	1
1581	4001	1	1581	A	1048	1630	902	0.277	0.2751	-1.7938	-1.4165	348.866	189.611	53.4455	1
1582	4001	1	1582	B	2552	3006	902	0.2736	-0.8166	-1.1372	-0.8485	216.026	171.125	46.8397	1
1583	4001	1	1583	A	1296	1945	872	0.3098	0.8458	-1.0937	1.1294	291.446	183.288	97.0704	1
1584	4001	1	1584	B	912	1525	766	0.299	0.5659	-2.2508	0.6942	18.6972	219.071	77.8856	1
1585	4001	1	1585	A	2958	740	844	0.2453	-0.0877	0.2225	1.4489	85.7143	53.6352	101.112	1
1586	4001	1	1586	B	1078	1238	800	0.2932	-0.0563	0.5443	2.3625	215.991	-56.9453	153.483	2
1587	4001	1	1587	A	1728	1527	816	0.3671	0.042	-1.9137	1.5437	171.849	208.649	144.514	1
1588	4001	1	1588	B	1482	1352	822	0.2473	1.5456	1.2231	1.1197	224.294	-8.5216	124.472	1
1589	4001	1	1589	A	2923	3130	910	0.3019	0.2783	-1.7905	1.6082	156.909	202.427	129.559	1
1590	4001	1	1590	B	384	510	866	0.2087	0.1089	0.6196	2.639	133.571	-64.1063	161.375	1
1591	4001	1	1591	A	1598	496	840	0.3193	1	-1	2	247.723	-12.2432	119.048	1
1592	4001	1	1592	B	682	3393	674	0.3075	-1.6307	1.1847	1.5855	90.16	105.652	83.9763	2
1593	4001	1	1593	A	704	833	598	0.2602	0.7634	-0.173	1.8911	323.403	-77.6683	167.866	2
1594	4001	1	1594	B	765	1472	926	0.2338	1.555	-0.2897	1.0403	159.017	-25.6254	177.61	2
1595	4001	1	1595	A	1496	2603	777	0.3554	0.4261	-1.1971	-1.7734	72.9743	177.63	31.3617	1
1596	4001	1	1596	B	1020	1446	680	0.2598	-1.1749	1.73	-0.9492	221.731	-24.1578	58.5601	1
1597	4001	1	1597	A	2294	254	704	0.2373	0.7218	-1.9058	-1.7893	401.697	193.541	63.3202	1
1598	4001	1	1598	B	552	530	805	0.2085	2	0	1	134.883	9.2904	161.367	1
1599	4001	1	1599	A	1500	2706	734	0.2388	0.7955	1.8988	-1.7318	237.714	-20.8175	46.0845	2
1600	4001	1	1600	B	949	2562	740	0.3271	0.1589	1.1154	-1.8373	7.9914	26.7857	65.8403	1
1601	4001	1	1601	A	1377	1892	768	0.2459	-0.7653	0.3064	-1.8921	186.866	158.828	31.8163	2
1602	4001	1	1602	B	2912	2982	646	0.2474	-0.5156	2.3924	0.5971	27.2772	1.0815	126.629	2
1603	4001	1	1603	A	1218	376	848	0.2739	-1.227	-0.3555	1.5536	249.689	85.2833	168.172	1
1604	4001	1	1604	B	2822	3396	820	0.2211	-0.1307	-1.6519	-1.9596	68.42	176.734	65.9016	2
1605	4001	1	1605	A	2178	488	850	0.288	1.2697	1.1803	0.1932	161.563	-50.1124	87.1838	1
1606	4001	1	1606	B	2750	2840	840	0.2814	-0.5138	0.4649	-2.1123	-15.6543	41.5037	7.6962	1
1607	4001	1	1607	A	220	2080	872	0.2363	-0.6683	-0.2015	-1.5905	134.58	31.2066	36.9135	1
1608	4001	1	1608	B	2463	1166	890	0.2458	1.5439	-1.3263	1.1156	97.8571	247.376	89.6337	1
1609	4001	1	1609	A	216	412	764	0.2194	0.2588	1.691	1.7428	286.017	240.383	167.593	2
1610	4001	1	1610	B	2920	3352	854	0.143	0.5927	-0.7128	2.6943	-44.1257	-4.5611	130.743	1
1611	4001	1	1611	A	1445	548	906	0.2447	-0.4254	0.4232	-2.648	344.74	121.656	3.3406	1
1612	4001	1	1612	B	2771	968	840	0.2411	-0.0765	-2.1667	1.6868	323.117	200.785	126.285	1
1613	4001	1	1613	A	1860	746	592	0.1636	-1.1579	0.449	1.9978	235.52	84.261	159.346	1
1614	4001	1	1614	B	1462	730	860	0.2361	1.248	1.3593	-1.2144	246.446	-32.3864	110.578	1
1615	4003	1	1615	A	1525	780	749	0.3546	-0.0606	1.6074	-1.239	163.597	32.4247	89.7121	1
1616	4003	1	1616	B	951	3345	860	0.2658	1.3693	-0.9479	2.0047	71.58	-79.0049	88.9186	2
1617	4003	1	1617	A	598	3113	724	0.2788	-0.3943	-1.3185	-1.4027	315.572	227.083	80.5007	1
1618	4003	1	1618	B	489	2743	798	0.2926	-1.1238	-0.8311	0.3703	531.243	169.404	151.46	2
1619	4003	1	1619	A	1139	2741	846	0.3378	1.616	-0.2361	-1.772	103	261.956	92.4149	2
1620	4003	1	1620	B	2790	1006	518	0.1541	0.7721	-0.0491	2.5762	78.7315	171.448	156.224	1
1621	4003	1	1621	A	2521	445	872	0.1935	1.0047	2.2774	-1.3314	269.831	-56.3786	116.231	1
1622	4003	1	1622	B	1737	2869	698	0.2551	-1.4747	-1.0824	-1.4722	366.84	112.694	14.7241	1
1623	4003	1	1623	A	2829	810	756	0.1383	0	-2	-1	109.749	186.323	75.2898	2
1624	4003	1	1624	B	866	3446	862	0.2894	-0.9773	-0.0188	0.9283	72.4543	8.9708	109.511	1
1625	4003	1	1625	A	477	3091	840	0.2644	-0.2111	1.1579	-2.2679	227.983	44.6065	14.3396	2
1626	4003	1	1626	B	1140	3395	852	0.2328	-0.0723	-2.0273	1.5048	273.454	183.021	64.127	1
1628	4003	1	1628	B	1521	1884	728	0.2039	-0.2735	1.9465	-0.1444	197	2.709	65.877	2
1629	4003	1	1629	A	1375	2424	803	0.2186	-0.3064	2.6062	0.7546	142.194	-5.2523	132.87	1
1630	4003	1	1630	B	908	1560	680	0.1757	0.5351	-1.9854	0.2106	141.437	-29.2197	53.6332	2
1631	4003	1	1631	A	1596	949	912	0.2453	0.3505	-1.8556	1.6105	106.437	-12.7761	19.4816	2
1632	4003	1	1632	B	928	3213	954	0.2047	-1.6568	1.029	-1.2162	159.269	49.8053	43.3322	1
1634	4005	1	1634	B	1142	3315	744	0.2766	-0.0536	0.0802	2.5193	106.589	89.6589	169.588	2
1635	4005	1	1635	A	1922	2744	979	0.2728	0.9597	1.8167	1.271	193.034	-16.5907	156.528	1
1636	4005	1	1636	B	867	1548	730	0.309	0.2148	-0.5816	2.0596	2.7657	218.819	170.657	1
1637	4005	1	1637	A	480	1782	682	0.3434	0.6825	0.4969	2.5255	127.697	-88.8513	166.764	1
1638	4005	1	1638	B	1746	3096	780	0.3041	-0.4436	-1.728	1.8547	142.571	167.732	155.321	1
1639	4005	1	1639	A	294	1335	770	0.2974	0	-2	1	98.1343	150.441	93.57	1
1640	4005	1	1640	B	1371	2504	818	0.2954	1.0312	1.6679	1.6652	158.857	-35.4217	136.103	1
1641	4005	1	1641	A	1971	1148	768	0.3097	-1.9783	-1.0994	-1.4985	316.883	140.7	84.4322	1
1642	4005	1	1642	B	1724	1914	836	0.2812	0.1376	0.4237	-2.2904	71.4458	265.502	30.2838	1
1643	4005	1	1643	A	1406	1130	698	0.3374	1.0962	-1.1641	-1.5206	87.1343	211.937	74.3235	1
1644	4005	1	1644	B	2792	2784	922	0.2461	0.2681	-0.0448	2.5509	231.126	200.8	5.776	2
1645	4005	1	1645	A	1894	2948	842	0.3427	0.4114	-2.176	1.5063	241.043	207.268	145.644	2
1646	4005	1	1646	B	1667	1702	740	0.2667	-0.9193	-1.2933	1.5518	280.177	141.018	142.847	1
1647	4005	1	1647	A	1785	2977	724	0.3157	0.2778	0.6896	2.2055	254.706	37.5646	163.242	1
1648	4005	1	1648	B	804	1822	724	0.2127	-0.6552	-1.8853	1.6431	21.5714	176.027	116.723	2
1649	4005	1	1649	A	555	1715	741	0.2238	-1.3236	0.2785	0.7249	-2.4028	-9.3993	41.7961	2
1650	4005	1	1650	B	2548	472	854	0.2915	0.0945	-0.9335	-2.5462	123.42	149.134	21.118	1
1651	4005	1	1651	A	2423	3448	824	0.2679	-0.3883	-1.515	-1.9539	135.169	130.724	17.9471	1
1652	4005	1	1652	B	3429	3500	866	0.2103	-1	-2	-1	166.9	170.445	72.9077	1
1653	4005	1	1653	A	707	3014	829	0.2423	-0.1498	2.5805	-0.2706	139.126	45.0293	110.256	1
1654	4005	1	1654	B	1810	2732	937	0.2847	-0.0228	2.6027	-0.6825	346.277	0.3122	52.6878	1
1655	4005	1	1655	A	1566	3006	992	0.255	0.6575	-1.8167	1.7168	205.689	157.806	143.368	1
1656	4005	1	1656	B	2144	3265	1056	0.2632	0.7377	-1.7769	-1.1689	90.7143	198.72	25.1323	2
1657	4005	1	1657	A	3022	1424	750	0.201	0.2146	-0.487	0.8147	92.1428	1.2862	58.1311	2
1658	4006	1	1658	B	2767	2579	894	0.3835	-0.681	1.831	1.7602	375.571	9.554	131.891	1
1659	4006	1	1659	A	3177	1924	982	0.2882	-0.4966	-1.0114	2.2323	67.32	72.9532	162.86	1
1660	4006	1	1660	B	1927	2330	642	0.3994	-2.5717	-0.0582	0.7523	71.5457	98.2005	85.7742	2
1661	4006	1	1661	A	1502	1820	864	0.3692	0.4771	-2.4119	-0.4905	425.394	193.816	91.0757	1
1662	4006	1	1662	B	1736	1261	943	0.4019	1.8987	1.9686	0.0251	255.554	-51.126	93.8756	2
1663	4006	1	1663	A	2411	952	1024	0.1832	-0.5699	-0.999	-2.6464	151.403	163.424	44.4859	2
1664	4006	1	1664	B	1847	576	858	0.2643	0.551	-0.9654	1.9363	58.4372	176.246	120.527	2
1666	4006	1	1666	B	841	1075	776	0.2515	0.754	-1.6566	1.6618	328.269	197.211	147.459	2
1667	4006	1	1667	A	3229	1787	929	0.2418	0.0214	0.6701	-2.7025	161.814	158.661	26.5915	1
1668	4006	1	1668	B	3201	3504	832	0.2379	-0.2404	0.8771	0.7621	201.26	169.887	59.1942	2
1669	4006	1	1669	A	2150	2228	852	0.2271	0.6455	-0.7599	-2.2356	273.446	198.327	13.8107	1
1670	4006	1	1670	B	2304	3378	861	0.2232	0.6878	0.0976	2.609	66.7228	-58.0379	169.87	2
1671	4006	1	1671	A	3407	3226	794	0.2589	-0.7426	0.4836	1.0909	159.883	186.611	42.9322	1
1672	4006	1	1672	B	1184	1514	772	0.197	1.7628	1.8834	0.9271	85.4285	-34.1648	108.444	1
1673	4006	1	1673	A	428	1022	784	0.2038	-1.5494	0.6992	1.7887	63.58	124.074	161.227	2
1674	4006	1	1674	B	3028	1032	854	0.183	0	-2	1	74.4114	174.494	166.891	1
1675	4006	1	1675	A	3389	2867	775	0.2649	0.1433	1.5929	-0.3299	71.2857	205.529	66.8986	1
1676	4006	1	1676	B	1423	352	826	0.1862	-1.6175	1.0494	1.6785	16.5543	56.4542	151.927	1
1677	4006	1	1677	A	3349	2420	896	0.1811	0.1658	2.5396	-0.24	309.706	-52.9609	11.0177	2
1678	4007	1	1678	B	2907	432	1046	0.3531	-0.5628	-1.2293	-0.8967	7.5715	182.219	120.817	1
1679	4007	1	1679	A	1393	2487	768	0.3229	-2.1473	0.2324	-0.5405	129.58	129.568	91.8539	2
1681	4007	1	1681	A	1048	2288	814	0.3255	1.698	-1.8996	-0.3169	289.134	214.96	96.4501	1
1682	4007	1	1682	B	1062	1270	704	0.2682	1.0474	0.5377	1.7392	338.697	-77.4766	155.687	1
1683	4007	1	1683	A	1185	1764	734	0.2396	0.7224	1.2683	-1.5684	3.3029	-50.8217	69.9789	1
1684	4007	1	1684	B	847	910	924	0.2924	-0.8879	-0.0977	0.7328	307.597	230.22	30.9815	1
1685	4007	1	1685	A	1206	1593	672	0.2085	1	1	1	46.0171	175.899	139.263	2
1687	4007	1	1687	A	2613	520	982	0.3556	1.5469	1.8917	0.3902	368.957	-58.7302	105.606	1
1689	4007	1	1689	A	599	1548	861	0.2837	0.4552	-1.4684	-0.5913	114.134	187.9	82.3533	2
1690	4007	1	1690	B	3172	262	1022	0.3867	-0.0154	0.512	2.2398	-202.654	-44.5717	168.022	2
1692	4007	1	1692	B	568	2705	962	0.3483	1.7259	-1.1946	-1.6307	212.151	228.81	97.6809	2
1693	4007	1	1693	A	2569	968	950	0.2183	-1.7092	-0.1374	1.5693	104.58	91.1663	122.85	2
1694	4007	1	1694	B	1616	1503	840	0.3139	-1.2878	-1.5631	0.5708	204.723	128.697	78.5956	2
1695	4007	1	1695	A	826	807	708	0.2642	0.1068	2.6234	0.0898	53.0171	-7.2368	82.3306	1
1696	4007	1	1696	B	1242	1122	854	0.2456	-1	0	-2	309.42	29.1888	52.2182	2
1697	4007	1	1697	A	1483	652	828	0.2788	-0.6237	1.9488	0.5748	495.394	16.1225	119.538	2
1699	4007	1	1699	A	1430	2220	843	0.2436	-1.3575	-2.1533	-0.7681	300.454	163.32	112.597	2
1700	4007	1	1700	B	329	2426	842	0.2307	-0.591	0.1859	-2.5656	203.471	35.9313	13.7779	2
1701	4007	1	1701	A	464	1872	800	0.2648	-1.8049	-2.0668	-0.5429	473.831	125.059	66.525	2
1702	4007	1	1702	B	530	2872	692	0.2291	0.5194	1.3424	-1.573	306.16	-13.732	38.6959	1
1703	4007	1	1703	A	1118	520	824	0.1914	1.6982	1.2965	-1.8371	97.4457	183.995	48.312	1
1704	4007	1	1704	B	3233	324	1032	0.3495	-1.7958	0.8687	-1.6892	93.7057	56.2292	80.9948	1
1705	4007	1	1705	A	1324	3388	800	0.294	1.6729	-0.7556	1.3339	123.706	212.005	73.7495	1
1706	4007	1	1706	B	747	427	818	0.2748	0.9122	-0.0328	-0.2338	327.394	224.519	95.2118	2
1707	4007	1	1707	A	1047	1188	957	0.2421	-0.4618	-1.6216	-1.7042	171.974	171.601	45.8022	1
1708	4007	1	1708	B	874	2144	786	0.1939	-0.689	-0.8097	-2.0124	416.074	260.197	179.921	1
1709	4007	1	1709	A	1820	1052	818	0.1938	0.3747	-1.6199	-1.6498	79.42	179.638	52.5099	1
1710	4007	1	1710	B	1476	1758	858	0.2682	-0.0361	0.6521	1.9181	198.563	144.346	57.7118	1
1711	4007	1	1711	A	1026	1214	673	0.2427	-0.0224	-2.7418	0.0658	196.303	180.655	108.107	1
1712	4007	1	1712	B	1588	2372	858	0.1425	0.2889	1.8127	2.1283	139.134	7.5794	112.819	1
1713	4007	1	1713	A	550	1108	704	0.2618	-0.1869	-2.6517	-0.1108	382.26	182.175	66.969	1
1714	4007	1	1714	B	810	1879	790	0.2968	0.9836	0.6379	2.0486	357.697	-60.2333	168.873	2
1715	4007	1	1715	A	2490	3038	964	0.2224	-0.1968	-2.792	-0.4238	88	195.167	83.476	1
1716	4007	1	1716	B	1545	546	898	0.2903	-0.7141	1.8829	-1.6837	36.2858	18.2971	32.7956	1
1717	4007	1	1717	A	2554	2196	982	0.2803	-0.2369	-0.1629	-2.5799	188.16	141.503	15.3946	2
1718	4007	1	1718	B	1246	364	832	0.2787	1.5388	1.6708	1.0367	188.554	-23.8789	111.426	2
1719	4007	1	1719	A	1494	1790	771	0.2421	1.6081	-2.0059	0.8827	16.8914	220.028	138.808	2
1720	4007	1	1720	B	1548	640	890	0.371	1.8512	-0.0806	0.3334	493.234	-65.2891	69.6004	2
1721	4007	1	1721	A	1280	2864	844	0.213	1.2586	-0.9649	0.5908	37.3029	185.87	73.1093	1
1722	4007	1	1722	B	1069	1462	688	0.2464	-0.9622	-1.6634	-1.7657	158.849	162.765	52.8826	2
1723	4007	1	1723	A	942	2160	802	0.2561	-0.5087	-1.8925	-1.6892	456.671	159.244	41.6035	1
1724	4007	1	1724	B	1096	787	927	0.2289	0.2181	1.0214	-0.5365	356.572	19.2949	97.8789	1
1725	4007	1	1725	A	998	284	884	0.2781	-1.6243	0.3424	1.2175	227.303	-11.0716	93.2103	1
1726	4007	1	1726	B	939	1296	872	0.2354	-0.0562	1.0027	1.5838	414.226	23.743	76.8199	2
1727	4007	1	1727	A	490	1956	803	0.2006	0.3821	0.0426	2.7734	26.8743	52.8061	146.672	1
1728	4007	1	1728	B	969	884	726	0.2385	-0.4825	1.6234	1.34	273.866	35.0701	60.9871	2
1729	4007	1	1729	A	891	728	952	0.3197	1.4992	1.4262	0.0284	113.269	-53.2697	78.3903	1
1730	4007	1	1730	B	3233	2011	1008	0.1959	1.6218	1.5484	0.2268	21.7229	-47.107	67.9131	2
1731	4007	1	1731	A	1204	2240	729	0.2088	-0.1441	-1.7556	-1.8071	-177.511	123.365	57.4156	1
1733	4007	1	1733	A	1070	348	850	0.2719	-0.9291	-1.8384	1.1467	323.143	127.801	84.2987	2
1734	4007	1	1734	B	794	2594	856	0.3065	-1	1	-2	267.749	184.583	59.1489	2
1735	4007	1	1735	A	1989	2787	893	0.2851	-0.0617	2.5278	0.9433	-21.4114	-9.4529	126.424	2
1736	4007	1	1736	B	2179	926	1029	0.2595	0.8173	1.8666	-1.4082	251.992	-45.9528	20.1777	2
1737	4007	1	1737	A	866	2274	802	0.2782	0.3017	1.5715	-1.5046	21.8658	-46.8529	58.4193	1
1738	4007	1	1738	B	1559	2195	890	0.2844	-0.8079	-1.1836	-0.8599	238.58	114.45	91.8011	2
1739	4007	1	1739	A	1366	1870	834	0.3122	-0.884	1.606	-1.7857	300.126	17.6851	28.7447	1
1740	4007	1	1740	B	2667	2190	968	0.1923	0.1972	2.5331	-0.8854	475.529	23.7379	62.0076	1
1741	4007	1	1741	A	870	2024	764	0.3837	-1.8069	1.1542	0.7729	303.437	44.4828	84.4546	1
1742	4007	1	1742	B	536	1211	672	0.3436	-1.0461	-0.1873	-1.7231	65.1514	99.4703	86.752	2
1743	4007	1	1743	A	306	3422	663	0.1903	-1.6511	1.748	-1.1381	254.403	61.9464	38.8539	1
1744	4007	1	1744	B	1189	2176	826	0.2566	0.2726	2.5352	-0.2806	211.757	-30.7981	94.0267	1
1745	4007	1	1745	A	1122	522	798	0.1984	-1.1522	0.5717	2.2097	274.874	179.48	141.242	1
1747	4007	1	1747	A	619	812	746	0.3065	2.6259	0.5731	0.3699	217.84	245.797	83.7899	2
1748	4007	1	1748	B	371	514	910	0.2577	-1.7031	-0.9937	0.9007	334.563	129.911	72.8723	1
1749	4007	1	1749	A	878	1578	914	0.2243	-1.8645	1.051	-0.7012	157.143	50.3724	142.499	2
1750	4007	1	1750	B	1734	1247	760	0.2489	0.3554	-0.0849	2.5913	191.403	-64.404	163.355	2
1753	4007	1	1753	A	695	1686	640	0.239	0.1185	-0.3997	2.2978	29.9915	-17.7188	44.1015	1
1754	4007	1	1754	B	1378	2088	916	0.2436	0.5401	0.9143	2.0111	298.731	246.625	105.267	1
1755	4007	1	1755	A	2199	1790	998	0.2173	-0.7357	-1.6399	-1.8911	212.411	182.421	46.7519	1
1756	4007	1	1756	B	3244	1405	1023	0.3158	0.8095	1.8523	-1.619	47.7057	-38.3882	93.9712	2
1757	4007	1	1757	A	1423	1008	983	0.3258	0.6856	1.2193	1.833	118.9	178.547	67.4117	1
1758	4007	1	1758	B	1130	1444	1036	0.2326	-1.6321	1.8704	-0.3008	41.4543	67.9771	42.0442	1
1759	4007	1	1759	A	1689	1692	855	0.2731	-1.4949	-1.2777	-0.9224	162.143	164.082	39.0206	1
1760	4007	1	1760	B	949	1574	667	0.2806	-1.2973	-0.2568	-1.9514	51.5714	96.8773	33.2763	1
1761	4007	1	1761	A	1288	1336	754	0.2172	0.729	0.9834	1.9588	9.58	20.8164	164.394	1
1762	4007	1	1762	B	1038	1173	940	0.2442	2.1994	1.4554	0.0476	335.597	-64.5595	124.491	1
1763	4007	1	1763	A	695	2156	799	0.2548	-1.1981	-1.8962	-0.6193	168.26	175.11	111.789	2
1764	4007	1	1764	B	682	1656	762	0.2279	-0.1824	-2.5446	-0.7673	50.3114	165.266	53.6638	1
1765	4007	1	1765	A	589	2296	871	0.2421	-1.0278	-2.6186	-0.2639	27.9914	147.351	100.344	1
1766	4007	1	1766	B	1688	2690	978	0.2577	-1.5028	1.079	1.482	234.857	105.876	103.635	2
1767	4007	1	1767	A	2461	2260	938	0.2093	0.6034	-1.8685	-1.9357	106.428	214.391	60.2797	2
1768	4007	1	1768	B	2160	2725	1002	0.2051	-0.7615	-1.9065	-1.647	221.589	135.426	38.0748	2
1769	4007	1	1769	A	1438	2570	840	0.2225	-1.7538	1.1326	-1.1055	87.1686	38.2789	96.1529	1
1770	4007	1	1770	B	753	1796	919	0.2285	-1.7063	1.1967	-1.1418	167	33.1221	87.3576	1
1771	4007	1	1771	A	2642	1722	950	0.3091	0.1121	1.5133	-2.0302	41.9914	-7.0824	25.3528	1
1772	4007	1	1772	B	3150	1748	1040	0.2788	-1.9588	-0.3787	-1.5112	335.563	54.4594	16.2355	2
1773	4007	1	1773	A	1100	2926	717	0.2137	1.8034	1.0078	1.6761	306.688	-55.9401	124.395	1
1774	4007	1	1774	B	1237	3500	866	0.2248	0.8825	-0.5918	2.3523	145.403	259.726	169.148	1
1775	4007	1	1775	A	2956	681	996	0.2411	-0.0276	-0.2649	-2.5425	288.74	135.591	7.414	2
1776	4007	1	1776	B	727	2791	732	0.2719	-0.5153	2.2758	-0.3926	177.52	18.6441	76.9945	1
1777	4007	1	1777	A	1093	3300	694	0.2879	0.4096	-0.967	0.7481	66.8657	227.725	105.978	1
1778	4007	1	1778	B	1674	3104	930	0.2518	0.0553	0.5844	2.3274	226.68	-4.9523	166.12	1
1779	4007	1	1779	A	1039	731	988	0.3315	-0.7708	1.6217	-1.695	124.874	31.525	32.5615	1
1780	4007	1	1780	B	604	614	832	0.2899	-0.6675	0.7325	-1.903	56.6057	178.839	50.7997	2
1781	4007	1	1781	A	3042	212	1012	0.2079	-1.3839	-1.9984	-1.2615	373.814	169.681	68.4349	2
1782	4007	1	1782	B	1256	1488	978	0.1792	1.6692	0.8447	1.4629	386.663	-27.1272	120.559	1
1783	4007	1	1783	A	1850	2396	904	0.2686	0.389	-2.2178	-0.4795	360.169	186.111	71.1481	2
1784	4007	1	1784	B	1893	697	1037	0.2573	-1.9388	-1.6037	-0.7453	222.849	125.83	51.5766	1
1785	4007	1	1785	A	1591	2208	919	0.3434	1.0828	1.0639	-1.8865	186.866	-45.4639	81.6461	1
1786	4007	1	1786	B	2833	1356	998	0.2698	0.5179	-2.6757	-0.4823	198.84	179.257	66.4485	2
1787	4007	1	1787	A	542	595	841	0.2673	0.9135	0.3421	2.2045	175.814	168.557	140.038	1
1788	4007	1	1788	B	1936	2221	824	0.2101	0.6196	1.0614	2.0512	47.2772	-13.5154	14.011	1
1789	4007	1	1789	A	1336	1838	739	0.2657	1.5765	1.1152	1.753	77.6714	-68.058	30.5478	2
1790	4007	1	1790	B	927	1103	841	0.2564	-1.2247	1.0137	-1.5215	43.9914	164.47	120.296	1
1791	4007	1	1791	A	814	2646	852	0.1625	-0.7661	1.8561	1.7561	258.749	18.521	130.995	2
1792	4007	1	1792	B	1869	3117	896	0.2858	-0.1417	-1.2022	-0.889	27.3029	178.363	74.3269	2
1793	4007	1	1793	A	1155	1509	832	0.2513	0.6758	-1.9655	-0.8495	307.671	210.043	107.219	1
1794	4007	1	1794	B	521	538	879	0.2502	-1.0264	-1.0968	1.6409	250.169	109.608	120.806	2
1795	4007	1	1795	A	860	3260	749	0.1863	-0.2896	2.6359	-0.0828	92.5629	40.0376	66.6762	2
1796	4007	1	1796	B	1158	637	920	0.2697	-1.0372	1.7521	-1.6142	112.277	1.3496	77.7573	1
1797	4007	1	1797	A	1940	1472	858	0.2307	-0.5914	1.0072	-2.0794	24.5886	-10.1623	64.4139	1
1798	4007	1	1798	B	365	1398	804	0.2411	-0.1904	0.1689	-1.5723	134.117	46.2494	58.4485	1
1799	4007	1	1799	A	1060	2018	902	0.193	-0.7777	0.7057	-0.9555	61.9914	18.9776	139.289	1
1800	4007	1	1800	B	1422	406	824	0.2287	1	2	1	56.0257	-39.1249	102.849	1
1801	4007	1	1801	A	2967	1620	963	0.243	0.9477	-0.7801	-1.9505	82.6057	-85.0452	11.437	1
1802	4007	1	1802	B	888	1548	826	0.2386	-0.5382	0.8976	2.1979	317.597	197.629	166.14	2
1803	4007	1	1803	A	1949	2538	966	0.2785	-0.5789	-1.8192	-1.6651	58	179.167	54.379	2
1804	4007	1	1804	B	614	404	962	0.2179	1.7413	1.8688	0.4334	533.243	-52.1517	105.224	1
1805	4007	1	1805	A	1054	2940	773	0.2034	0.3874	-1.0644	-1.4692	197.537	-34.7707	135.133	1
1806	4007	1	1806	B	2839	710	1002	0.2722	-0.7394	-0.003	-1.5265	310.597	-31.8825	91.3746	1
1807	4007	1	1807	A	1883	302	1030	0.2666	1.7899	1.7002	0.3357	174.32	-22.7382	82.6921	1
1808	4007	1	1808	B	1653	2268	907	0.315	-1.1919	-1.5074	0.1531	299.429	147.371	57.3818	1
1809	4007	1	1809	A	747	2172	908	0.3162	-2.6784	0.4713	0.4808	33.4714	25.8419	80.6851	1
1810	4007	1	1810	B	1367	1836	850	0.1811	0.9885	-1.8492	0.8464	104.437	200.61	63.583	1
1811	4007	1	1811	A	2323	2286	982	0.2759	-1.0371	1.6417	-1.1255	90.8486	7.3757	66.4968	1
1812	4007	1	1812	B	1481	714	1002	0.2669	-1.6449	1.2778	-0.7748	101.446	17.1088	91.5676	1
1813	4007	1	1813	A	794	3407	767	0.3272	-0.7883	0.2402	-1.7649	113.974	95.4985	87.5366	1
1814	4007	1	1814	B	1084	497	769	0.158	-0.6563	-1.7464	-2.014	290.706	205.208	100.099	1
1815	4007	1	1815	A	516	348	969	0.1672	1.8566	0.6843	1.7878	105.303	-56.0657	132.881	2
1816	4007	1	1816	B	1095	2537	963	0.3084	-0.3743	-2.1862	-0.4551	55.4371	141.437	100.046	1
1817	4007	1	1817	A	1518	1125	706	0.1973	1.1236	0.3885	-2.6294	37.2686	-33.3301	22.2136	1
1818	4007	1	1818	B	1630	1446	915	0.2342	-0.9915	-0.5796	-1.8155	258.151	43.5799	63.372	1
1819	4007	1	1819	A	2185	1172	932	0.261	1.8331	1.795	-0.1421	313.554	-51.3848	88.2083	2
1820	4007	1	1820	B	895	1698	896	0.2049	-0.1995	0.3677	-2.5045	63.7143	-6.6587	25.3501	2
1821	4007	1	1821	A	2920	1260	1029	0.2508	-0.3151	-2.2174	1.4776	316.814	189.115	67.0683	1
1822	4007	1	1822	B	862	238	726	0.2235	-1.6545	-0.7064	-1.7174	170	135.562	95.7419	1
1823	4007	1	1823	A	410	2516	844	0.212	-1.137	0.0506	0.3503	295.874	105.449	115.459	1
1824	4007	1	1824	B	1911	1804	828	0.255	0.9266	1.8983	1.7145	51.0085	-27.2969	126.958	1
1825	4007	1	1825	A	1220	923	884	0.2458	-0.8279	-0.0601	-1.1435	22.5543	70.2498	41.0999	2
1826	4007	1	1826	B	3181	1209	1018	0.2426	-1.3798	-1.5326	0.387	33.7229	145.908	124.627	1
1827	4007	1	1827	A	3044	2444	978	0.1944	-0.8015	0.1623	-2.5888	103.563	64.3057	33.808	2
1828	4007	1	1828	B	362	3084	810	0.2989	-1.3183	-1.2458	-1.4222	227.017	120.985	75.0908	1
1829	4007	1	1829	A	737	1486	843	0.268	-1.1124	-0.2888	1.4508	199.714	-25.0392	147.229	2
1830	4007	1	1830	B	1961	2276	922	0.2285	1.0757	0.8108	1.7433	311.311	-63.8901	159.177	2
1831	4007	1	1831	A	2113	296	990	0.2632	0.0743	-0.5271	-1.1335	310.9	-45.0514	135.026	2
1832	4007	1	1832	B	1261	919	790	0.212	0.8352	-1.7365	-1.6399	173.134	207.959	39.8163	1
1833	4007	1	1833	A	1674	1943	773	0.2157	-1.1642	-1.4052	-1.3043	137.714	170.419	72.3889	2
1834	4007	1	1834	B	1048	2782	916	0.2023	-0.1579	-2.0811	-1.5351	38.1429	179.676	28.0088	2
1835	4007	1	1835	A	1079	2046	912	0.1872	0.1781	1.3145	-1.6251	284.286	-52.7456	119.616	1
1836	4007	1	1836	B	2654	428	968	0.2221	-1.6006	1.468	0.4119	80.7143	51.9226	63.4125	1
1837	4007	1	1837	A	1781	693	850	0.2013	-1.5792	1.8717	0.781	147.823	43.7906	123.496	1
1838	4007	1	1838	B	1477	2339	992	0.2476	1.1504	0.1719	1.4341	365.168	222.601	135.531	1
1840	4007	1	1840	B	279	3428	676	0.1796	-0.9536	1.6174	-1.6777	292.689	185.623	56.5906	1
1841	4007	1	1841	A	1463	2321	773	0.1903	-1.5909	-0.6844	-1.8747	342.714	118.283	43.2653	2
1842	4007	1	1842	B	748	1692	756	0.2372	0.7623	2.598	-0.0522	202.689	-9.3749	110.115	1
1843	4007	1	1843	A	1312	2046	794	0.2204	-0.7969	0.0709	-2.5724	259.731	176.931	49.0615	1
1844	4007	1	1844	B	2018	1934	828	0.2396	0.5189	-2.0099	-1.7133	315.688	216.671	104.901	1
1845	4007	1	1845	A	759	3154	872	0.1988	-0.0179	-0.9013	-0.6143	-45.6886	180.797	129.234	1
1846	4007	1	1846	B	1801	2880	899	0.2371	-0.2515	-2.6618	0.7929	110.017	199.521	112.091	1
1847	4007	1	1847	A	644	2944	925	0.2568	-0.6201	1.8037	1.3237	304.857	62.7146	54.4483	1
1848	4007	1	1848	B	2045	364	1016	0.2243	1.7207	0.4793	-0.8976	55.8743	232.106	94.1364	2
1849	4007	1	1849	A	1936	1370	866	0.1442	0.2061	-0.9108	2.6661	197.563	227.98	152.878	1
1850	4007	1	1850	B	1435	2149	853	0.2383	1.0194	-1.7384	1.6424	210.546	219.997	151.23	2
1851	4007	1	1851	A	3158	1642	994	0.2581	-0.5119	0.074	-2.5457	88.0085	151.304	20.5156	1
1852	4007	1	1852	B	2526	1253	973	0.2724	-1.756	-1.2582	-1.5576	57.7057	33.7121	94.2879	1
1853	4007	1	1853	A	2612	888	964	0.1889	0.2183	1.8424	0.4829	427.403	14.3357	118.775	1
1854	4007	1	1854	B	3000	1212	961	0.2101	1.6882	-0.2355	1.7003	-37.4114	-29.6798	97.2916	1
1855	4007	1	1855	A	367	673	697	0.2665	0.0872	-2.5519	-0.1984	140.169	185.178	70.0356	1
1856	4007	1	1856	B	1247	1174	683	0.2129	0.2509	0.0877	-0.2007	275.714	165.036	53.627	2
1857	4007	1	1857	A	349	1548	910	0.3069	-0.6588	1.7415	1.3193	330.891	29.1097	90.1169	2
1858	4007	1	1858	B	844	3067	763	0.2373	-1.6257	-0.8379	-1.7427	-28.68	128.499	142.528	1
1859	4007	1	1859	A	2286	260	993	0.2213	1.0945	-1.5915	1.801	332.866	221.326	122.301	2
1860	4007	1	1860	B	843	2179	784	0.1972	-0.5103	-0.8477	-0.6889	36.8314	139.79	56.2727	1
1861	4007	1	1861	A	1391	349	975	0.2435	-0.774	-0.7505	0.8809	370.109	153.592	64.4802	1
1862	4007	1	1862	B	411	2614	896	0.2438	0.7614	-1.5586	1.7092	243.429	40.9656	37.3653	2
1863	4007	1	1863	A	1119	1213	792	0.1906	2.4223	0.7072	0.4819	407.957	236.548	90.6009	1
1864	4007	1	1864	B	1349	750	772	0.2201	0.9653	0.8366	-0.4306	129.689	-63.6075	113.831	1
1865	4007	1	1865	A	2390	2032	992	0.263	0.8441	1.7029	1.29	348.974	-35.4215	113.685	1
1866	4007	1	1866	B	781	1252	732	0.2932	-0.1453	1.7851	-1.6715	151.706	-52.853	91.7932	1
1867	4007	1	1867	A	2463	974	1026	0.2223	1.6812	-1.9305	-0.2284	-12.6971	223.184	43.3109	1
1868	4007	1	1868	B	1509	930	809	0.2283	-2.8194	0.0274	-0.7433	6.0171	148.124	123.491	1
1869	4007	1	1869	A	756	2778	928	0.2667	0.1519	-0.656	-0.6249	168.84	187.831	60.5545	2
1870	4007	1	1870	B	739	2295	670	0.2768	0.2705	-0.5287	1.0893	48.7228	207.252	102.267	1
1871	4007	1	1871	A	471	2623	849	0.2731	1.3823	-0.7121	-1.6569	247.563	-81.7633	95.2982	1
1872	4007	1	1872	B	1514	274	1044	0.2247	0.3809	-0.088	-0.5109	133.143	224.746	56.1806	1
1873	4007	1	1873	A	1741	836	904	0.1855	-0.222	-2.7918	0.9822	57	183.791	113.975	1
1874	4007	1	1874	B	1584	543	948	0.2514	-0.6864	-1.574	1.8426	228.52	-26.2108	48.3988	1
1875	4007	1	1875	A	1171	2009	788	0.3236	-1.0041	0.9004	1.6843	87.2771	44.6636	97.6393	1
1876	4007	1	1876	B	1478	2206	858	0.2228	2.1326	1.0906	-0.5439	429	-72.7691	116.091	1
1877	4007	1	1877	A	1841	1392	853	0.1924	-1.1052	-1.6319	1.5873	376.269	127.838	140.886	1
1878	4007	1	1878	B	1874	2976	920	0.2299	-0.3446	1.2276	0.16	84	152.455	42.769	2
1879	4007	1	1879	A	2298	1024	1028	0.2327	-2.5446	-0.149	-0.1001	66.8743	86.094	74.9005	1
1880	4007	1	1880	B	801	1407	728	0.2128	-0.0248	-0.6969	-2.6712	365.529	155.17	25.9602	1
1881	4007	1	1881	A	1174	569	843	0.3296	1.8804	1.4339	0.5473	22.2772	-37.9129	80.403	2
1882	4007	1	1882	B	896	543	758	0.2233	-2	-1	1	110.874	132.246	122.553	2
1883	4007	1	1883	A	1835	1762	964	0.2074	-1.3212	1.6914	1.5624	92.74	32.9635	146.618	1
1884	4007	1	1884	B	437	1194	894	0.2683	-0.0439	-2.6614	-0.8662	-109.957	168.574	56.2404	1
1885	4007	1	1885	A	2494	1420	940	0.1699	-0.3041	2.1086	1.4856	167.411	145.815	52.3938	1
1886	4007	1	1886	B	1076	2544	877	0.2114	0.7174	1.8513	-0.1297	103.303	4.5378	67.825	2
1887	4007	1	1887	A	1629	2350	922	0.255	-2.1515	0.5877	1.5622	220.866	113.428	129.17	1
1888	4007	1	1888	B	522	865	812	0.2355	0.4561	1.5508	0.3426	156.151	165.047	125.836	2
1889	4007	1	1889	A	612	1432	812	0.1771	0.7621	0.1094	-2.5727	67.5715	-16.5514	57.8549	2
1890	4007	1	1890	B	1362	2652	931	0.2003	1.2438	-1.7376	-0.1684	147.42	243.034	139.61	1
1891	4007	1	1891	A	2259	1534	945	0.2866	0.1818	-1.2355	0.3896	305.143	178.502	109.6	1
1892	4007	1	1892	B	1350	3152	834	0.2152	-2.1377	-0.1905	-1.4034	242.42	133.892	85.9073	2
1893	4007	1	1893	A	1726	3496	814	0.267	1.2852	0.7672	-1.7376	309.546	252.112	21.5743	1
1894	4007	1	1894	B	441	1362	722	0.1901	-0.2271	2.5942	-0.3335	150.151	36.6604	113.606	1
1895	4007	1	1895	A	1359	808	732	0.2057	1.7215	-1.0478	1.5798	233.74	243.644	107.38	1
1896	4007	1	1896	B	720	3345	742	0.2924	1.1359	2.5311	-0.1548	229.554	-35.9671	78.1879	1
1897	4007	1	1897	A	357	2448	933	0.2443	-0.3776	-1.232	-1.5224	257.832	107.204	36.7198	2
1898	4007	1	1898	B	569	1039	775	0.252	-0.8048	0.3217	0.6109	24.4286	14.1709	57.8918	1
1899	4007	1	1899	A	1558	2396	773	0.2006	-0.3106	1.9117	-1.7778	426.949	13.4567	66.9207	2
1900	4007	1	1900	B	463	2824	916	0.1798	-1.2938	0.1968	1.8774	103.411	98.2647	116.139	1
1901	4007	1	1901	A	809	1475	936	0.2363	-0.4105	0.2278	2.6453	226.571	38.8165	110.963	1
1902	4007	1	1902	B	1356	803	862	0.2453	2.6595	-0.3086	-0.0007	-11.7229	-62.9487	145.096	2
1903	4007	1	1903	A	1249	3481	850	0.2006	-1.7298	1.8688	-0.8397	93.6228	219.77	123.854	2
1904	4007	1	1904	B	1285	873	875	0.2829	-0.1932	0.869	1.6688	112.849	49.6832	63.5783	2
1905	4007	1	1905	A	1742	3072	805	0.204	-0.8786	1.6527	-1.8006	150.706	13.3482	53.0034	2
1906	4007	1	1906	B	3103	829	1020	0.2222	1.409	-0.2084	1.9257	201.966	238.786	95.1266	1
1907	4007	1	1907	A	1226	1842	690	0.273	-1.9947	-0.6408	-1.5269	183.429	109.218	58.8385	1
1908	4007	1	1908	B	1312	572	903	0.2479	-0.6577	0.3261	-1.8923	182.268	38.6066	74.5004	1
1909	4007	1	1909	A	1765	2486	860	0.215	-2.0499	0.5265	-1.2477	247.614	106.046	49.7134	2
1910	4007	1	1910	B	1138	953	848	0.2392	0.1081	0.6422	-2.6483	171.857	22.2673	27.5355	1
1911	4007	1	1911	A	509	544	750	0.1695	0.698	-1.7943	-1.7688	202.983	217.304	94.3541	2
1912	4007	1	1912	B	553	1484	687	0.2228	0.6054	-1.8446	1.7259	237.723	24.685	47.2855	2
1913	4007	1	1913	A	1484	926	726	0.2179	0.6104	2.6514	0.9242	37.7228	-24.7206	84.9885	1
1914	4007	1	1914	B	1655	3062	898	0.204	-0.0827	-2.5345	0.0316	278.437	163.008	68.8949	2
1915	4007	1	1915	A	445	1884	852	0.2184	2.6338	-0.8549	1.2196	144.429	206.918	129.36	1
1916	4007	1	1916	B	1666	2748	794	0.2583	-0.0803	-1.0034	-0.821	86.1428	152.805	63.7307	2
1917	4007	1	1917	A	1755	857	770	0.2291	0.6818	-0.8266	1.8334	266	37.1734	162.268	1
1918	4007	1	1918	B	1120	737	994	0.2531	1.0145	-2.0796	-1.6631	376.974	210.946	29.1141	1
1919	4007	1	1919	A	1447	2134	965	0.2651	1.2071	-2.0433	0.8469	174.134	206.077	113.894	2
1920	4007	1	1920	B	367	3218	652	0.2206	0.31	-1.2718	-1.8801	33.4457	221.706	63.3056	2
1921	4007	1	1921	A	1104	196	1030	0.3221	-0.166	1.1605	-0.5406	81.4114	-0.5689	114.662	1
1922	4007	1	1922	B	2018	2758	886	0.1398	-1.6619	1.7065	-0.9726	224.58	154.188	39.9637	2
1923	4007	1	1923	A	1481	2148	922	0.2396	-2.5913	-0.3458	-0.5938	57.5715	134.222	103.656	1
1924	4007	1	1924	B	1124	1131	774	0.1723	0.5685	1.8443	1.1626	210.866	7.3222	60.5467	2
1925	4007	1	1925	A	775	334	912	0.2777	0.2347	1.8694	-0.7261	149.277	-22.755	82.632	1
1926	4007	1	1926	B	2778	906	1012	0.1397	0.1235	2.7659	-0.7063	101.866	-20.9174	113.847	2
1927	4007	1	1927	A	856	200	888	0.1945	-0.8039	-2.0357	1.6578	100.866	168.175	116.535	2
1928	4007	1	1928	B	565	2520	960	0.2316	-0.039	1.6025	-2.145	137.42	-1.7451	65.9429	1
1929	4007	1	1929	A	732	2179	890	0.234	-1.2744	0.751	-1.6717	256.151	-42.5388	143.027	2
1930	4007	1	1930	B	1299	898	904	0.2016	0.6721	0.0389	-2.5592	194.983	193.574	51.0498	2
1931	4007	1	1931	A	1445	2590	830	0.2131	1.3913	0.9795	1.9825	326.294	-58.7699	134.513	1
1933	4007	1	1933	A	1283	401	984	0.2354	-0.8036	-0.3525	2.6709	451.117	123.89	149.349	1
1934	4007	1	1934	B	459	569	772	0.2484	1.1859	-1.0385	-1.3903	129.026	-89.2326	87.6519	1
1935	4007	1	1935	A	580	1844	758	0.1846	-0.8996	2.1817	-1.1359	346.303	10.8595	115.651	1
1936	4007	1	1936	B	823	961	988	0.2473	1.2761	-1.398	-0.2762	194.169	249.985	101.458	1
1937	4007	1	1937	A	378	2539	834	0.1291	-0.7796	1.3303	-1.8938	37.9828	16.6691	126.674	2
1938	4007	1	1938	B	491	3485	820	0.1827	0.1542	-2.553	-1.0042	181.909	199.109	81.5371	1
1939	4007	1	1939	A	3053	1538	992	0.2305	1.402	-1.4081	-1.6552	297.723	208.22	95.7512	1
1940	4007	1	1940	B	2418	919	959	0.2435	1.0312	0.0099	1.8773	203.151	174.758	59.3886	2
1941	4007	1	1941	A	1308	1662	884	0.198	-0.9852	1.6306	1.6746	44.0257	40.3122	127.799	2
1942	4007	1	1942	B	566	862	818	0.2286	1.8037	-1.6021	0.3442	250.571	235.298	130.907	2
1943	4007	1	1943	A	2044	728	908	0.2307	0.8779	-1.2469	1.8457	341.723	232.972	149.655	1
1944	4007	1	1944	B	1163	582	890	0.2989	-1.609	-0.2086	1.3108	247.32	109.67	79.5427	2
1945	4007	1	1945	A	1968	654	1017	0.1744	-1.2003	-0.3471	-1.4138	155.151	159.874	139.048	2
1946	4007	1	1946	B	2577	539	946	0.2963	1.6827	-1.5798	-0.7447	362.58	229.635	87.0647	1
1947	4007	1	1947	A	1520	1876	910	0.166	1.8481	0.8881	-1.79	81.16	-2.7487	47.0346	2
1948	4007	1	1948	B	2148	2909	918	0.2438	-0.5994	-2.3746	0.3328	23.1514	184.383	117.532	2
1949	4007	1	1949	A	1190	227	926	0.2052	0.0714	1.9738	1.8086	123.866	-11.6196	154.304	2
1951	4007	1	1951	A	922	1738	884	0.2403	-0.8526	1.6089	1.8082	101.706	37.548	117.888	1
1953	4007	1	1953	A	919	1476	752	0.2931	0.2617	0.5434	-1.3054	344.126	-9.8089	143.675	1
1954	4007	1	1954	B	896	358	725	0.2167	2.7205	0.6626	-0.7867	320.597	-59.2206	54.5301	1
1955	4007	1	1955	A	1894	2232	818	0.2827	0.8167	-2.0329	1.5244	74.4457	205.526	64.265	2
1956	4007	1	1956	B	1701	2104	846	0.1941	-1.2645	1.8666	-1.5912	257.857	25.6483	46.1761	1
1957	4007	1	1957	A	458	890	980	0.2513	0.5962	-1.7151	-1.7784	207	203.601	56.4773	1
1958	4007	1	1958	B	1939	1451	912	0.2217	0.3332	1.8526	-0.6302	149.177	-68.1764	104.605	1
1959	4007	1	1959	A	421	584	780	0.2323	-0.8656	0.1932	2.2916	240.554	82.3113	121.743	2
1960	4007	1	1960	B	1035	3155	792	0.273	-0.7614	-0.0315	-2.1293	225.84	235.314	161.906	1
1961	4007	1	1961	A	1570	1508	864	0.2181	1.6031	0.5734	-1.6123	67.9914	134.059	43.1401	1
1962	4007	1	1962	B	1792	1451	786	0.3765	-1.8903	0.1174	1.5722	241.277	100.71	80.9228	2
1963	4007	1	1963	A	1214	2164	829	0.2888	0.5633	2.6005	-0.8409	439.377	-23.263	89.3754	1
1964	4007	1	1964	B	762	442	797	0.1722	-1.8837	1.0936	-0.8952	106.126	116.433	93.3793	1
1965	4007	1	1965	A	1947	2312	833	0.1919	-0.7577	-1.9249	1.9237	251.689	167.207	137.372	2
1966	4007	1	1966	B	318	2310	796	0.2481	1.6971	1.8707	0.7812	11	-67.9738	132.8	1
1968	4007	1	1968	B	1506	1922	962	0.2768	0.7062	1.7645	1.684	178.974	-17.6996	57.1102	2
1970	4007	1	1970	B	1105	2924	743	0.1515	-0.5256	2.4378	1.2796	155.597	-47.462	43.8976	1
1971	4007	1	1971	A	1631	1043	1020	0.2489	-2.1271	-1.5955	0.9316	7.5457	122.331	126.687	1
1972	4007	1	1972	B	2516	242	1016	0.2379	1.976	0.7755	0.7682	162.714	-0.7566	112.139	1
1973	4007	1	1973	A	652	379	958	0.326	-1.8854	-1.857	0.8083	29.7228	145.297	93.9048	2
1974	4007	1	1974	B	3055	1342	1008	0.2899	-0.8282	1.8429	-0.7099	85.8657	4.1877	69.2002	2
1975	4007	1	1975	A	1126	646	822	0.157	-2.7817	0.3738	-0.0542	307.109	41.0272	147.886	1
1976	4007	1	1976	B	336	1555	844	0.1773	1.7013	0.733	-1.7484	236.429	-58.1207	57.9627	2
1978	4007	1	1978	B	1650	757	936	0.217	-1.6502	1.5855	-0.9468	350.857	47.2514	70.5785	1
1979	4008	1	1979	A	854	661	762	0.2878	0.1298	0.3773	-1.4035	192.277	158.419	32.9036	2
1980	4008	1	1980	B	2614	1303	815	0.3549	-0.6452	0.1921	2.6568	210.697	20.0858	173.994	1
1981	4008	1	1981	A	2738	1774	624	0.3503	-0.8388	1.0931	1.6549	236.714	32.2879	165.623	1
1982	4008	1	1982	B	1060	3079	478	0.2837	-0.8671	0.7546	2.582	190.571	-11.9081	159.911	1
1983	4008	1	1983	A	699	1809	682	0.3511	0.1177	0.7454	-2.2648	253.697	12.3983	23.4592	2
1984	4008	1	1984	B	1215	435	692	0.339	-0.481	0.8396	-1.9715	164.311	19.6088	18.5754	1
1985	4008	1	1985	A	366	1544	895	0.3135	-0.0169	1.0324	-1.5073	175.446	98.4296	24.0359	1
1986	4008	1	1986	B	2493	1480	779	0.3392	0.2073	-0.1055	2.5252	331.689	-69.3035	165.909	1
1987	4008	1	1987	A	3102	1740	622	0.2583	-0.2796	0.6904	0.5767	295.849	132.361	153.668	1
1988	4008	1	1988	B	1775	1354	816	0.3604	1.5154	-1.1868	-0.9351	242	236.89	106.119	1
1989	4008	1	1989	A	3074	1807	702	0.3614	0.6628	0.2222	-2.1604	278.529	267.722	12.9339	2
1990	4008	1	1990	B	1467	1328	854	0.2659	-0.194	0.9509	-2.6124	204.017	44.9814	34.1076	2
1991	4008	1	1991	A	494	1560	988	0.2664	-0.4433	-1.9201	-0.211	302.117	156.822	108.572	1
1992	4008	1	1992	B	2504	1665	680	0.3247	-0.9868	-0.1367	-1.5653	153.16	138.19	12.8223	1
1993	4008	1	1993	A	3215	3019	501	0.3455	0.6921	1.7791	-1.7033	29.2943	-23.5727	49.8778	1
1994	4008	1	1994	B	2608	321	976	0.3531	1.0034	-0.918	1.6293	56.4372	244.531	82.7431	1
1995	4008	1	1995	A	2478	2140	922	0.3281	-0.2979	0.4781	2.5226	106.294	90.5175	171.482	1
1996	4008	1	1996	B	1866	227	834	0.3292	0.803	0.1862	2.5546	22	-8.1919	170.23	1
1997	4008	1	1997	A	3179	1759	730	0.3108	0.4989	-1.6355	-1.2233	264.731	196.193	21.9711	2
1998	4008	1	1998	B	756	687	752	0.267	0.9715	-0.8724	-1.5837	91.7571	36.9104	144.202	1
1999	4008	1	1999	A	1330	1742	707	0.2824	1.5862	-1.0339	-1.6907	274.403	211.602	27.7908	2
2000	4008	1	2000	B	2421	3413	633	0.3141	0.2503	0.7464	0.8657	180.034	174.043	164.987	1
2001	4008	1	2001	A	1794	1469	642	0.3357	0.0791	-0.3674	2.5482	212.16	250.125	169.047	2
2002	4008	1	2002	B	1186	2655	837	0.321	1.2382	-1.6673	1.5972	330.151	213.171	151.351	1
2003	4008	1	2003	A	2322	290	736	0.244	0.7177	-0.0766	1.7609	222.974	6.5033	58.6528	2
2004	4008	1	2004	B	276	486	818	0.3283	-0.1561	-1.3912	0.5001	211.983	199.359	128.768	1
2005	4008	1	2005	A	2174	2528	714	0.3416	-1.3827	-0.3092	1.1053	183.546	139.069	97.7367	2
2006	4008	1	2006	B	1848	1968	880	0.2734	1.3634	0.7233	2.2287	143.689	269.902	152.051	1
2007	4008	1	2007	A	1398	2946	646	0.3246	1.9353	-0.3337	-1.5879	133.983	246.35	90.4203	2
2008	4008	1	2008	B	1638	1418	606	0.26	-2.2024	1.5878	0.7182	66.7657	40.0872	64.8491	1
2009	4008	1	2009	A	2668	800	618	0.2948	0.3809	0.192	2.6515	241.992	224.046	156.005	2
2010	4008	1	2010	B	2284	2570	668	0.2899	-1.2067	1.1326	-1.5616	232.117	73.4043	26.6756	2
2011	4008	1	2011	A	1866	2816	615	0.2568	0.7134	-1.9512	-0.7113	76.7142	222.363	117.596	1
2012	4008	1	2012	B	1286	1927	960	0.2997	0.1545	-2.702	-0.0547	59.74	202.479	87.9491	2
2013	4008	1	2013	A	1305	2236	739	0.3071	0.7722	0.9261	-1.6062	108.403	-24.6503	42.6356	1
2014	4008	1	2014	B	1678	698	740	0.3315	0.8671	1.7949	-1.7484	340.134	-18.2441	50.5943	1
2015	4008	1	2015	A	1618	212	692	0.3044	-0.1395	-1.9368	1.1673	205.983	219.613	138.1	1
2016	4008	1	2016	B	2852	3032	484	0.3165	1.5856	-1.1276	0.7622	261.411	209.653	87.5454	1
2017	4008	1	2017	A	2546	2202	814	0.322	0.1321	-0.572	2.6384	234.251	217.467	158.419	2
2018	4008	1	2018	B	3167	2869	801	0.3023	0.6608	2.1461	-0.4917	183.554	-14.099	48.0023	1
2019	4008	1	2019	A	1177	1950	1009	0.367	0.4852	-0.2689	1.3675	-37.1	184.45	99.3499	1
2020	4008	1	2020	B	2791	3374	540	0.3182	-0.9933	-1.2507	-1.5801	77.0343	137.613	28.4539	1
2021	4008	1	2021	A	1594	1536	852	0.3383	-0.4461	-0.3883	0.992	32.0085	127.246	152.177	1
2022	4008	1	2022	B	1706	203	882	0.3791	-0.0598	0.1816	2.6452	27.7229	-72.6431	164.686	1
2023	4008	1	2023	A	2040	1338	872	0.3011	-0.6117	0.8289	1.7176	348.866	43.3383	139.903	1
2024	4008	1	2024	B	1308	2725	900	0.2124	1.5883	1.8178	0.9841	123.16	-31.8097	151.628	2
2025	4008	1	2025	A	1810	2292	746	0.338	-0.3637	0.1597	-0.9826	316.554	49.6667	34.2469	1
2026	4008	1	2026	B	2456	2533	636	0.2695	-1.0739	-0.0665	2.1148	218.589	-64.6638	158.291	1
2027	4008	1	2027	A	2890	2827	685	0.3094	0.4081	-1.573	-0.1303	11.3115	218.147	114.599	1
2028	4008	1	2028	B	307	589	1074	0.2664	-0.1197	-0.0088	1.7452	190	2.4485	134.522	1
2029	4008	1	2029	A	2077	2556	740	0.2628	0.9568	-1.4253	1.0808	216.26	216.413	151.096	2
2030	4008	1	2030	B	1505	2746	564	0.2495	0.0103	-0.9209	2.5225	57.3028	209.731	153.218	2
2031	4008	1	2031	A	536	1902	860	0.2963	1.1783	1.3555	-1.3211	317.446	-54.6416	40.4715	1
2032	4008	1	2032	B	801	2172	785	0.2703	-1.3195	-1.9083	-0.5263	230.983	148.3	133.312	1
2033	4008	1	2033	A	1717	535	651	0.2625	-1.6166	0.16	1.637	125.428	76.8563	141.612	1
2034	4008	1	2034	B	3187	2909	868	0.3189	0.1046	-2.6055	0.1322	173.606	190.743	89.4752	1
2035	4008	1	2035	A	1740	3376	466	0.265	-0.7228	-0.1598	2.5853	9.0085	170.063	176.931	2
2036	4008	1	2036	B	913	920	734	0.2986	-1.5945	1.0689	-1.5982	299.126	40.8336	106.563	2
2037	4008	1	2037	A	1761	2424	714	0.1795	0.795	-0.698	-2.5923	48.1514	-64.8139	22.9094	1
2038	4008	1	2038	B	3017	1865	735	0.2348	-0.5204	-0.1128	-2.63	228.757	54.2264	26.7034	1
2040	4008	1	2040	B	1381	1678	832	0.2655	0.3223	0.5875	-2.3989	203.268	-29.0292	42.2101	1
2041	4008	1	2041	A	2982	3128	761	0.2176	0.6524	-0.8095	-2.0373	342.554	175.187	31.7263	1
2042	4008	1	2042	B	1019	1638	892	0.2787	1.355	-1.7076	0.3963	123.84	179.809	113.13	1
2043	4008	1	2043	A	2168	953	758	0.2801	-0.9448	1.8142	-1.7049	16.5971	27.9114	47.0357	2
2044	4008	1	2044	B	3156	2816	894	0.2872	-0.3181	2.6092	-0.165	54.9915	11.3816	96.8084	1
2045	4008	1	2045	A	1802	2551	948	0.2159	-0.5945	-2.1248	1.5405	301.16	188.427	136.124	2
2046	4008	1	2046	B	2062	856	820	0.3121	-0.1191	0.9618	1.5993	183.823	23.2942	144.123	1
2047	4008	1	2047	A	1455	1533	710	0.3551	0.4662	-1.1678	0.9512	146.16	195.23	162.408	1
2048	4008	1	2048	B	209	663	799	0.2568	0.565	-0.0114	-0.0764	335.857	210.778	152.447	1
2049	4008	1	2049	A	306	1138	822	0.2789	0.3943	0.305	1.9763	21	1.9151	26.8532	1
2050	4008	1	2050	B	2174	3370	601	0.2977	-0.2871	-0.0853	-2.5666	265.446	187.598	15.9505	1
2051	4008	1	2051	A	2085	2482	624	0.278	-0.6135	-1.101	-0.7235	215.151	71.3023	152.714	1
2052	4008	1	2052	B	1148	3008	886	0.2908	-0.3685	-2.751	0.4101	156.589	182.032	137.537	1
2053	4008	1	2053	A	1881	2568	952	0.2649	1.0999	2.1036	0.7423	395.234	-36.2026	57.8502	1
2054	4008	1	2054	B	1053	2909	686	0.2342	1.3583	-0.5313	1.1134	329.84	41.8787	141.087	2
2055	4008	1	2055	A	2922	2548	706	0.2721	-0.0577	-0.8467	-2.1529	-198.074	136.354	39.8817	1
2056	4008	1	2056	B	1924	1792	886	0.2878	0.5586	-1.2171	-1.9705	137.151	143.397	29.4478	1
2057	4008	1	2057	A	2289	2423	741	0.2663	1.1278	0.4334	1.6222	377.529	236.199	133.662	1
2058	4008	1	2058	B	2489	1174	890	0.2913	-0.8015	-1.8403	-1.5765	171.554	135.758	28.1841	1
2059	4008	1	2059	A	1134	2089	903	0.3224	-1.1223	-1.1843	-1.6106	354.286	138.611	42.2114	1
2060	4008	1	2060	B	2108	621	1012	0.2735	1.1028	-0.5173	1.694	12.1	269.618	153.102	2
2061	4008	1	2061	A	2786	2572	694	0.274	-0.8657	2.239	-1.6154	8.2685	11.0712	41.963	1
2062	4008	1	2062	B	2667	3356	440	0.1927	0.3925	0.0765	2.593	264.151	-41.5546	153.818	1
2063	4008	1	2063	A	3459	3326	554	0.2505	0.5152	1.5925	0.6612	361.009	-12.8206	85.9259	1
2064	4008	1	2064	B	3119	3062	668	0.2612	-0.3955	-0.6394	-1.9899	299.74	159.237	51.7239	1
2065	4008	1	2065	A	2171	1837	854	0.2588	0.3374	0.7395	0.7354	10.0171	23.9382	35.8702	1
2066	4008	1	2066	B	1941	1487	785	0.3362	-0.1043	0.7878	-1.9012	146.866	2.1597	25.2158	1
2067	4009	1	2067	A	1675	1440	736	0.3169	0.9466	-1.5436	-0.9435	190.84	161.07	30.4369	1
2068	4009	1	2068	B	1942	731	782	0.3961	0.487	-1.3255	-1.8975	218	182.245	8.0996	1
2069	4009	1	2069	A	1956	1212	796	0.3416	-0.0095	-0.2209	-2.5279	136.117	142.678	12.863	2
2070	4009	1	2070	B	2399	2734	684	0.2857	-0.6588	0.5534	1.1589	175.589	52.5991	104.091	2
2071	4009	1	2071	A	2374	205	957	0.2779	0.7416	-0.7204	2.2456	223.277	234.718	165.777	1
2072	4009	1	2072	B	2030	2013	880	0.3837	0.1905	-0.0445	-2.5681	292.706	88.7381	6.2226	1
2073	4009	1	2073	A	741	711	699	0.4002	0.2303	0.7771	-1.7564	394.537	130.24	16.1863	1
2074	4009	1	2074	B	2917	2887	812	0.3691	0.1453	-0.0766	-2.4971	298.857	28.2224	11.6234	1
[truncated: 6,618 more rows]

## Sheet: ED_Fig__4g_MetK
motl_idx	tomo_num	object	subtomo_num	halfset	orig_x	orig_y	orig_z	score	x_shift	y_shift	z_shift	phi	psi	the	class
4030	12002	1	4030	B	2117	778	855	0.2563	-0.6827	0.6608	-2.4951	231.983	50.8061	77.411	1
4031	12002	1	4031	A	1921	174	803	0.2442	-0.8228	-1.0793	1.7736	272.134	144.73	101.267	1
4033	12002	1	4033	A	923	2768	816	0.3161	-0.7895	1.5442	1.3359	347.563	32.4381	147.251	2
4034	12002	1	4034	B	1754	2772	852	0.226	0.2584	1.275	-2.0363	51.7486	4.9853	20.8286	2
4035	12002	1	4035	A	2395	1971	833	0.3029	-1.3115	1.4322	-0.945	361.009	54.7226	97.8216	2
4036	12003	1	4036	B	3408	1656	910	0.2345	-1.7162	-0.9002	0.1905	294.428	129.463	74.3266	1
4037	12003	1	4037	A	1636	1624	674	0.3088	1.0561	0.3421	-2.1131	216.891	-65.4914	10.8608	1
4038	12003	1	4038	B	3395	2220	700	0.2695	1.7715	0.7778	-1.694	69.3029	237.778	95.795	2
4039	12003	1	4039	A	1936	1469	914	0.2871	-0.2361	0.1876	-2.5167	251.723	242.105	8.9305	2
4040	12005	1	4040	B	1187	3539	868	0.3739	-1.584	-1.6937	-0.0982	424.949	138.904	96.5814	2
4041	12005	1	4041	A	1971	2889	750	0.3729	-0.3828	-1.0396	1.9076	49.5972	228.754	170.475	1
4042	12005	1	4042	B	1427	1522	682	0.2607	0.2598	0.1663	-2.6119	165.437	128.435	16.8888	2
4043	12005	1	4043	A	1778	3660	864	0.3491	0.2263	-0.5811	-2.721	332.883	207.845	32.4052	1
4044	12005	1	4044	B	2134	178	762	0.3172	1.1458	0.0128	2.5051	241.84	-72.3991	87.7892	1
4045	12005	1	4045	A	1056	3283	790	0.3531	-1.0126	2.4138	-0.3599	310.823	35.3275	91.3116	2
4046	12005	1	4046	B	1808	1197	724	0.2704	0.0594	1.7203	-1.7033	10.5543	-16.6984	24.3423	1
4047	12005	1	4047	A	2460	3278	872	0.2964	-1.2349	-0.4979	-0.9701	271.563	114.023	34.6684	1
4048	12005	1	4048	B	733	3622	798	0.3204	0.785	0.1215	1.681	340.589	-49.4573	166.106	2
4049	12005	1	4049	A	697	2858	876	0.2835	-0.2074	-0.1627	-2.1839	184.311	166.51	33.7459	1
4050	12005	1	4050	B	1298	2449	723	0.314	1.4878	-1.8123	1.1926	141.403	237.729	138.77	2
4051	12005	1	4051	A	2591	3281	856	0.2488	-0.6563	0.8611	-2.6473	111.857	25.7462	50.0472	2
4052	12005	1	4052	B	2129	3598	860	0.3026	-0.777	-1.588	-1.8819	362.546	154.667	29.1448	2
4053	12005	1	4053	A	2722	1574	796	0.3242	0.2898	0.0188	0.2784	334.823	137.317	171.611	1
4054	12005	1	4054	B	2320	2866	792	0.3154	-0.088	0.1846	-0.4957	303.974	64.7997	22.5181	2
4055	12005	1	4055	A	1244	2655	724	0.1863	0.7088	-0.7926	-2.2047	231.697	130.577	25.4118	2
4056	12005	1	4056	B	867	1808	708	0.2802	-0.5514	-0.0557	-1.3819	256.429	213.172	26.4932	2
4057	12005	1	4057	A	591	2270	680	0.2618	1.6212	-1.2969	0.8706	300.429	244.213	89.9602	1
4058	12005	1	4058	B	2027	2820	833	0.3286	0.4022	-0.4346	2.6011	107.411	8.185	134.575	1
4059	12006	1	4059	A	2067	2160	719	0.5426	0.0543	0.3812	-2.5124	116.714	220.279	1.8748	1
4060	12006	1	4060	B	1814	3248	894	0.4606	-0.0127	-0.1363	-2.6004	273.117	69.6757	20.4423	1
4061	12006	1	4061	A	2856	3544	888	0.4393	0.3378	0.0882	-2.7693	168.42	-31.2985	15.0187	2
4062	12006	1	4062	B	3376	2590	756	0.4258	-0.5298	1.5102	1.6847	251	13.443	158.539	2
4063	12006	1	4063	A	1927	3626	978	0.4449	-0.2736	-0.8281	-2.0089	40.0258	138.46	17.6989	1
4064	12006	1	4064	B	1179	1138	776	0.4143	0.5242	2.2523	-0.1032	64.7143	-23.3859	48.1303	1
4065	12006	1	4065	A	2999	3562	1036	0.4715	0.1882	0.1892	-2.5406	313.277	256.298	5.2102	1
4066	12006	1	4066	B	2741	2895	1013	0.3649	-0.8464	1.7334	1.639	76.4114	33.9587	155.142	2
4067	12006	1	4067	A	351	1847	714	0.41	-0.147	-0.0444	2.5486	98.5629	102.315	167.595	2
4068	12006	1	4068	B	310	2638	826	0.4601	0.6803	1.6211	1.6916	327.832	13	132.074	1
4069	12006	1	4069	A	555	1643	882	0.3751	0.3827	-0.3344	2.5403	536.671	256.156	170.248	2
4070	12006	1	4070	B	2258	3487	868	0.3224	-0.6725	2.0682	0.7837	248.394	33.5558	65.2622	1
4071	12006	1	4071	A	572	1517	934	0.3692	0.4883	-0.3309	-1.7927	178.614	230.39	40.3085	2
4072	12006	1	4072	B	2665	1760	774	0.4414	-1.1688	-0.9129	-0.8564	270.723	118.398	27.2615	1
4073	12006	1	4073	A	2156	2137	918	0.3514	0.9247	-0.206	-1.9193	343.311	-89.926	25.3247	1
4074	12006	1	4074	B	1828	1002	811	0.3894	-0.5182	2.0257	1.0117	234.303	17.2354	135.393	1
4075	12006	1	4075	A	2692	3172	694	0.3314	-0.0437	1.6269	2.1599	85.4114	3.2086	129.76	2
4076	12006	1	4076	B	2220	2892	790	0.4081	0.2662	-1.639	1.8254	189.311	169.117	153.208	1
4077	12006	1	4077	A	794	1324	720	0.4544	0	-1	-2	3.2772	189.538	43.8353	2
4078	12006	1	4078	B	2802	59	843	0.4338	0.8218	-1.6258	-1.749	179.286	183.929	37.2607	2
4079	12006	1	4079	A	267	1243	879	0.415	-1.2257	-1.6198	-1.2145	153.857	165.322	63.6436	1
4080	12006	1	4080	B	1964	3530	908	0.339	0.0168	-2.7358	0.2397	292.857	190.603	100.019	1
4081	12006	1	4081	A	2460	1556	692	0.4346	-0.4122	0.0501	2.5182	-2.0257	34.5072	165.504	2
4082	12006	1	4082	B	679	757	791	0.4176	0.8445	-0.9465	1.2003	155.831	230.839	131.607	2
4083	12006	1	4083	A	809	1554	672	0.3481	1.7245	-1.7341	-0.0365	191.554	202.437	87.3423	1
4084	12006	1	4084	B	1917	2620	788	0.3832	-0.7803	1.5072	-1.3059	225.706	-5.6927	94.6029	1
4085	12006	1	4085	A	1368	3230	862	0.397	1.4977	1.3878	-0.8834	278.857	-54.1005	107.984	2
4086	12006	1	4086	B	2333	3228	945	0.4207	-0.0665	-0.1468	2.6262	319.143	204.765	156.929	2
4087	12006	1	4087	A	2268	1602	664	0.3995	-0.2353	1.9505	-1.5653	225.017	-15.9924	35.7166	1
4088	12006	1	4088	B	874	2883	866	0.3588	0.7898	-2.2125	-0.6883	235.697	198.54	124.785	1
4089	12006	1	4089	A	1847	1548	915	0.3843	0.7643	-0.2072	-1.8568	163.992	236.488	17.7031	1
4090	12006	1	4090	B	1451	314	946	0.4133	0.6638	1.6387	1.7884	245.403	-31.0118	145.429	2
4091	12006	1	4091	A	2778	1620	724	0.3892	0.7957	-1.8772	-1.6577	81.7571	186.33	59.0269	1
4092	12006	1	4092	B	2671	1296	902	0.356	2.0968	-0.5196	0.7517	135.269	257.242	74.9684	2
4093	12006	1	4093	A	1603	546	632	0.3682	-1.1805	0.4049	-1.5878	475.529	90.2106	19.4991	2
4094	12006	1	4094	B	2350	2913	950	0.3825	-1.131	-1.7952	1.4646	63.6886	152.44	146.633	1
4095	12006	1	4095	A	1894	3504	912	0.3957	0.4134	-0.6581	2.0633	59.9914	200.209	153.859	2
4096	12006	1	4096	B	230	2634	725	0.4059	0.639	1.5244	1.2684	290.117	-13.5141	103.162	2
4097	12006	1	4097	A	2659	2994	1042	0.3698	0.0651	1.2156	-1.9875	266.749	-9.3105	76.572	1
4098	12006	1	4098	B	1523	1547	876	0.3192	-0.1867	-0.99	-1.6254	341.126	-81.0497	31.2813	1
4099	12006	1	4099	A	854	854	672	0.3913	-0.322	2.5479	0.1739	418.688	8.0037	104.979	1
4100	12006	1	4100	B	1218	3008	750	0.3019	-0.1616	-2.5018	0.1328	322.9	182.814	105.422	1
4102	12006	1	4102	B	2091	3326	914	0.3668	-0.2236	-1.5645	1.8282	85.6971	169.993	133.864	1
4103	12006	1	4103	A	2656	3108	946	0.3278	-0.0393	1.0321	2.5301	227.143	-48.8156	151.435	1
4104	12006	1	4104	B	2940	3424	821	0.3661	0.764	-0.7313	2.0215	467.546	-59.4114	154.566	2
4105	12006	1	4105	A	785	877	786	0.3923	0.9613	-2.5221	0.8176	5.9915	206.351	75.0267	1
4106	12006	1	4106	B	2776	1740	843	0.3417	-1	2	1	248.689	34.8729	113.087	1
4107	12006	1	4107	A	2068	3018	958	0.4235	0.0073	-1.3753	0.2894	241.446	211.653	125.187	1
4108	12006	1	4108	B	348	2229	693	0.3343	-0.0513	-2.528	-0.1616	349.563	170.491	83.3331	1
4110	12006	1	4110	B	2495	2876	942	0.3682	1.5939	0.1776	1.8241	306.554	-82.0402	143.067	1
4111	12006	1	4111	A	2644	2789	834	0.3455	0.0852	1.9347	0.8158	180.966	-27.7897	115.702	1
4112	12006	1	4112	B	1770	381	836	0.4425	-0.1851	0.1217	2.5286	151.546	109.42	161.992	1
4113	12006	1	4113	A	213	1620	858	0.3862	-1.3476	0.7885	-1.8534	46.7057	63.8618	31.7292	1
4114	12006	1	4114	B	522	1532	952	0.3598	-2.5023	0.1903	-0.7428	52.84	79.4015	108.554	2
4115	12006	1	4115	A	2939	2976	866	0.3576	-0.8181	-1.6649	-1.6947	308.143	169.491	55.7303	2
4116	12006	1	4116	B	1258	866	803	0.4147	1.8774	-0.64	1.6968	164.883	239.748	137.511	1
4117	12006	1	4117	A	3410	2438	908	0.3828	-1.9514	1.6707	0.7248	28.2942	48.054	81.159	1
4118	12006	1	4118	B	371	639	678	0.3472	-1.1955	1.6701	-1.3864	113.909	13.6407	70.5852	1
4119	12006	1	4119	A	1482	1358	816	0.3899	-0.4549	2.4394	-0.3667	88.9915	38.3339	101.772	1
4120	12006	1	4120	B	177	2095	770	0.3927	-0.0284	0.0613	1.5754	103.177	120.963	152.151	1
4121	12006	1	4121	A	620	1528	910	0.3411	-0.284	-0.4059	2.6778	252.723	120.518	154.462	1
4122	12006	1	4122	B	403	2690	863	0.4754	-0.2327	2.2116	0.3653	151.891	5.5145	77.889	1
4123	12006	1	4123	A	1316	2981	800	0.2646	1.7461	-2.0323	0.7182	328.806	219.681	118.978	1
4124	12006	1	4124	B	1022	1993	922	0.4116	0.0809	0.8724	-1.6024	313.84	-21.0481	39.2137	1
4125	12006	1	4125	A	1146	410	804	0.4246	1.0208	1.7039	-0.8985	335.857	-22.197	109.096	1
4126	12006	1	4126	B	634	2611	770	0.365	-1.1829	0.8895	1.9109	310.697	50.2409	105.124	1
4127	12006	1	4127	A	1220	1112	654	0.2471	0.7541	0.2893	2.571	455.126	-7.7258	159.184	2
4128	12006	1	4128	B	3102	3228	687	0.318	-0.3656	-1.7171	1.7091	332.143	194.538	119.558	1
4129	12006	1	4129	A	1117	361	672	0.3613	-0.1344	-0.6565	2.5534	317.546	160.601	159.992	2
4130	12006	1	4130	B	848	424	688	0.3276	-0.1064	-2.5468	0.8299	70.7229	161.789	123.427	1
4131	12006	1	4131	A	3639	2458	706	0.3844	0.6655	0.2975	2.6352	324.589	-32.0372	158.08	2
4132	12006	1	4132	B	2333	2892	866	0.3699	0.2882	1.0002	-1.9311	128.446	-47.6277	54.0851	1
4133	12006	1	4133	A	2013	1050	821	0.4478	-0.9094	-1.7346	1.6844	36.9914	164.48	122.961	1
4134	12006	1	4134	B	970	1862	725	0.2881	0.4831	0.53	2.6343	199.571	-62.1768	70.2581	1
4135	12006	1	4135	A	1739	3623	722	0.3502	0.0818	0.3441	1.8704	331.823	169.054	59.7689	1
4136	12006	1	4136	B	398	1096	842	0.3297	0.192	-0.2178	-2.5634	75.4286	-12.7844	19.2055	1
4137	12006	1	4137	A	1512	639	746	0.4377	-0.7856	0.0489	-2.5299	84.1086	16.6119	48.356	1
4138	12006	1	4138	B	2244	1163	705	0.3752	1.3392	1.3472	-1.4031	331.883	-50.5369	108.05	2
4139	12006	1	4139	A	3274	2538	1014	0.3941	0.624	-1.3223	0.1069	55.42	217.825	84.2229	2
4140	12006	1	4140	B	1580	3076	853	0.3397	0.6565	-0.4711	0.4361	313.303	-77.264	64.5895	1
4141	12006	1	4141	A	3027	1365	844	0.3707	0.0545	0.0476	1.8576	209.966	6.34	143.976	1
4142	12006	1	4142	B	3054	741	742	0.2909	-0.133	0.8504	-2.5657	306.117	-49.575	18.2841	1
4143	12006	1	4143	A	1207	1694	966	0.379	-1.0502	0.6825	0.802	96.1	155.713	120.542	1
4144	12006	1	4144	B	1446	2423	924	0.4119	-0.2962	-2.0421	0.7917	236.706	145.221	110.48	1
4145	12006	1	4145	A	828	3325	832	0.3611	-0.6451	-1.9902	1.698	177.849	148.899	89.6595	2
4146	12006	1	4146	B	2659	3544	898	0.4306	-2.0487	-1.4062	0.1177	214.571	80.6208	84.7172	2
4147	12006	1	4147	A	856	2685	856	0.2806	-1.59	-1.9791	-0.8239	167.58	155.993	64.5609	1
4148	12006	1	4148	B	792	210	691	0.3026	-1.6618	0.9753	1.7031	302.411	34.5133	130.247	1
4149	12006	1	4149	A	1030	3066	708	0.354	0.252	-1.9149	-1.6718	79.4371	169.694	52.917	1
4150	12006	1	4150	B	3086	2424	776	0.5456	1.8111	0.0596	0.8275	60.4629	268.021	82.4997	2
4151	12006	1	4151	A	1317	3086	693	0.3483	1.7759	-1.4466	0.8627	69.0257	229.893	96.6912	2
4152	12006	1	4152	B	2376	3454	827	0.3661	0.4018	1.1434	0.0136	223.983	-9.5585	95.5338	1
4153	12006	1	4153	A	1138	2735	837	0.3468	-0.3023	2.6319	0.1955	197.294	3.4777	100.671	1
4154	12006	1	4154	B	3540	3136	860	0.2526	-1.4943	-0.5007	2.0158	62.2772	75.586	157.793	1
4155	12006	1	4155	A	1387	2762	768	0.4203	-2.1156	-0.8833	0.4512	217.009	63.5819	94.3398	2
4156	12006	1	4156	B	146	1283	874	0.3055	0.2929	-2.2377	-1.5068	134.874	184.124	101.784	2
4157	12006	1	4157	A	2589	2096	912	0.3767	-0.9593	-0.155	2.059	296.143	117.73	114.801	1
4158	12006	1	4158	B	1787	3285	958	0.4281	1.7724	-1.6555	-0.8888	323.589	232.071	61.5479	1
4159	12006	1	4159	A	2421	1952	748	0.2487	0.3484	-0.5826	1.1517	294.42	200.597	107.594	1
4160	12006	1	4160	B	493	1444	800	0.4297	0.6807	-1.3812	-1.62	141.857	207.275	56.7948	1
4161	12006	1	4161	A	1669	333	858	0.346	1	-2	-1	48.5629	217.534	64.8905	1
4162	12006	1	4162	B	1864	3606	858	0.3739	1.1764	-0.1214	-0.7185	184.026	264.04	34.8126	1
4163	12006	1	4163	A	1664	1601	932	0.2995	-0.3063	0.3305	1.0807	208.294	257.247	26.581	1
4164	12006	1	4164	B	2324	574	1001	0.2549	0.1959	0.2185	-1.8669	347.857	229.792	66.0007	2
4165	12006	1	4165	A	1516	1268	695	0.338	-0.8694	-1.6526	1.887	309.143	144.383	148.227	1
4166	12006	1	4166	B	2250	3426	978	0.3861	0.2368	1.8655	-1.594	248.446	29.4091	44.2582	1
4167	12006	1	4167	A	1028	2668	672	0.3071	1.3126	-0.9575	1.9096	292.68	241.345	151.564	1
4168	12006	1	4168	B	3472	1846	918	0.2567	0.0938	2.8418	0.3019	284.16	-18.3674	89.7046	1
4169	12006	1	4169	A	420	2108	742	0.4485	0.2879	1.0641	0.6536	346.554	-55.0977	126.249	1
4170	12006	1	4170	B	2858	3024	746	0.3647	0.297	1.5857	1.9144	100.143	-6.1531	148.336	1
4171	12006	1	4171	A	2095	2475	792	0.3983	-0.5804	-1.6575	-1.8493	247.32	147.533	42.3005	1
4172	12006	1	4172	B	1778	1760	938	0.3776	-1.0645	1.4104	0.6918	331.126	62.3259	72.1831	1
4173	12006	1	4173	A	2257	346	642	0.3014	1.6879	-0.1908	1.5125	172.714	254.247	148.188	2
4174	12006	1	4174	B	1895	1013	959	0.3224	-2.4786	-0.5173	1.3122	167.017	95.1412	64.5331	1
4175	12006	1	4175	A	1867	178	988	0.327	-0.7341	-1.5847	-1.8713	65.0514	148.221	41.5508	1
4176	12006	1	4176	B	566	1953	686	0.3112	-0.061	0.9174	-2.1161	180.26	-45.0579	36.0124	1
4177	12006	1	4177	A	873	431	752	0.3815	0.8372	1.6744	-1.4847	209.277	-38.9952	101.257	1
4178	12006	1	4178	B	1993	3555	958	0.4025	-0.8368	0.074	-1.5628	61.2857	114.554	19.9571	1
4179	12006	1	4179	A	852	2785	802	0.3505	0.0613	-0.9748	-1.5531	160.849	188.619	92.1822	2
4180	12006	1	4180	B	1854	2516	804	0.4638	1.6617	-1.6338	0.7147	353.243	217.24	106.112	1
4181	12006	1	4181	A	1567	2506	788	0.434	-0.7262	-1.7352	1.7862	137.874	147.497	151.986	1
4182	12006	1	4182	B	2412	2918	782	0.277	-2.1752	1.9023	-0.1328	439.68	37.8852	80.5546	1
4183	12006	1	4183	A	2684	3239	800	0.3412	0.3656	-2.0342	-0.8962	42.9828	181.906	81.3537	1
4184	12006	1	4184	B	822	752	890	0.4052	0.3037	-1.3507	1.544	277.411	183.912	147.488	1
4185	12006	1	4185	A	3307	2183	842	0.2674	-1.6731	0.0873	1.877	79.3286	77.298	153.656	1
4186	12006	1	4186	B	2168	3188	912	0.3409	-0.3482	0.5444	-2.9313	90.5886	98.738	18.4884	1
4187	12006	1	4187	A	2340	2811	978	0.3446	-0.7722	-2.6318	-0.6616	330.109	135.323	77.2519	1
4188	12006	1	4188	B	526	836	916	0.3411	0.417	-2.5439	-0.3928	206.606	193.079	97.5441	1
4189	12006	1	4189	A	926	3387	946	0.3784	0.7102	0.3949	-1.8858	192.68	-63.2406	71.7267	2
4190	12006	1	4190	B	1381	1263	928	0.3765	2.5819	-0.6318	0.1002	351.546	246.362	67.876	1
4191	12006	1	4191	A	1448	566	680	0.3477	-0.4084	-1.0277	2.4218	181.992	147.917	134.314	1
4192	12006	1	4192	B	2677	2033	988	0.4418	-1.5545	-0.9772	0.7653	228.723	132.405	70.7156	1
4193	12006	1	4193	A	1908	3177	802	0.3368	1.1119	-1.9633	-0.8058	231.026	215.156	89.838	1
4195	12006	1	4195	A	281	1489	866	0.307	-0.1177	-2.6742	0.2528	338.857	173.092	99.4833	2
4196	12006	1	4196	B	1269	2856	999	0.3601	0.3927	1.8801	0.9359	188.269	-23.0023	113.917	1
4197	12006	1	4197	A	3080	2697	924	0.3622	-0.2034	1.6596	-1.6933	257	39.6871	145.52	1
4198	12006	1	4198	B	3150	3267	738	0.3792	-0.0358	-2.6529	-0.2658	167.849	186.772	92.227	1
4199	12006	1	4199	A	422	922	844	0.2832	0.1057	-1.5594	-1.8707	-115.68	222.091	8.3322	1
4200	12006	1	4200	B	1155	122	936	0.4505	0.6641	0.0093	-2.0009	278.671	-5.9326	38.1519	1
4201	12006	1	4201	A	1012	404	900	0.2899	0.1592	2.754	-0.0382	234.74	-2.1384	69.7989	1
4202	12006	1	4202	B	2626	3476	985	0.3592	1.6999	-0.2177	1.5837	73.2943	252.083	134.836	1
4203	12006	1	4203	A	3459	984	986	0.3298	1.4556	-0.0632	1.4126	352.294	-48.0917	87.7748	2
4204	12006	1	4204	B	1553	2784	784	0.3516	0.8774	-1.3017	-1.6538	22.0171	242.927	23.0142	1
4205	12006	1	4205	A	1240	474	974	0.3198	0.2056	1.7355	1.6668	145.874	-33.4975	127.559	1
4206	12006	1	4206	B	2978	3005	1014	0.3594	1.519	1.3099	-0.7608	201	-29.3658	94.8092	1
4207	12006	1	4207	A	77	1067	881	0.3534	1.7673	0.7847	1.7419	283.429	-59.9554	134.346	1
4208	12006	1	4208	B	2220	3604	956	0.2618	-1.2583	-1.4577	1.4157	87.1429	142.264	103.927	2
4209	12006	1	4209	A	1142	1378	804	0.402	-0.6073	-1.616	1.838	40.9742	171.651	138.85	1
4210	12006	1	4210	B	3088	1248	848	0.3414	0.3442	-1.8785	-1.1229	75.6886	191.481	36.0352	1
4211	12006	1	4211	A	562	3495	856	0.3015	0.4516	-2.5611	-0.0356	260.403	221.145	90.9454	1
4212	12006	1	4212	B	648	2151	734	0.4511	1.6555	-1.5177	-1.0821	263.689	220.811	94.6833	2
4213	12006	1	4213	A	495	677	670	0.354	0.3151	0.1603	-2.5183	120.446	-71.4488	15.1971	1
4214	12006	1	4214	B	2721	538	810	0.2935	-1.3584	1.3219	1.2958	349.411	62.4158	151.216	1
4215	12006	1	4215	A	1618	2891	750	0.331	1.2708	1.8052	-1.7052	236.034	-34.8274	53.475	1
4216	12006	1	4216	B	3322	2263	790	0.2872	-1.563	-1.1752	-0.8301	208.043	67.4942	75.5071	2
4217	12006	1	4217	A	961	884	854	0.3313	0.1743	0.6526	2.409	103.143	43.2805	146.315	1
4218	12006	1	4218	B	3286	3034	894	0.3891	-0.4765	-1.4145	1.7233	230.697	168.635	158.024	2
4219	12006	1	4219	A	1147	2620	846	0.3812	-1.9391	1.1585	1.4431	285.84	58.2912	71.0671	1
4220	12006	1	4220	B	1429	142	678	0.3499	-0.9007	1.4186	1.3483	417.546	72.8513	158.365	1
4221	12006	1	4221	A	2728	556	944	0.3151	0.2113	-1.7143	1.6562	50.0171	195.415	129.36	1
4222	12006	1	4222	B	3463	2230	702	0.2504	0.0681	-2.5899	0.9436	290.42	191.729	111.894	2
4223	12006	1	4223	A	1015	1157	807	0.386	-2.5325	0.0476	-0.3553	312.857	111.1	76.6987	1
4224	12006	1	4224	B	2389	1293	741	0.3938	-0.4035	-0.557	-2.2828	262.714	131.274	60.2464	1
4225	12006	1	4225	A	644	2775	946	0.4304	0.8607	-0.7629	1.7589	191.58	199.172	94.9538	1
4226	12006	1	4226	B	3305	3385	1008	0.3079	0.1252	-0.581	-1.9157	186.546	118.821	37.8458	1
4227	12006	1	4227	A	89	3404	754	0.2895	0.9661	-1.9602	1.572	263.126	184.362	114.918	1
4228	12006	1	4228	B	1587	1881	748	0.3851	0.7533	-2.5479	0.3778	140.874	212.664	89.0321	1
4229	12006	1	4229	A	2720	2567	1031	0.3952	1.041	-1.2172	-1.5732	124.866	220.057	65.0055	1
4230	12006	1	4230	B	2422	3067	840	0.4611	-1.7192	1.1889	-0.7415	447.966	74.5117	99.6794	2
4231	12006	1	4231	A	2520	906	858	0.3543	0.1171	-2.6673	-0.8176	344.277	173.115	53.0087	2
4232	12006	1	4232	B	107	2308	813	0.2973	-0.794	-0.1978	2.0562	38.74	135.252	159.573	1
4233	12006	1	4233	A	804	1106	822	0.3402	2.03	0.0103	0.4979	175.874	246.152	118.333	1
4234	12006	1	4234	B	2585	2703	840	0.3859	-0.7196	0.5311	2.0632	5.8486	43.1641	146.794	1
4236	12006	1	4236	B	1102	3280	880	0.1898	-2.7529	-1.8815	-0.7368	185.269	94.1498	56.6695	1
4237	12006	1	4237	A	2184	227	878	0.3429	1.6963	1.0909	-1.004	111.883	-58.9029	111.87	1
4238	12006	1	4238	B	150	3596	768	0.3196	0.2184	1.0874	-1.5293	293.177	-8.5735	106.347	1
4239	12006	1	4239	A	2392	2060	1032	0.2596	-0.5664	0.3182	-2.544	257.437	3.4542	25.2224	2
4241	12006	1	4241	A	2005	1174	838	0.237	0.6109	-1.7136	-1.9154	242.463	184.383	26.2616	1
4242	12006	1	4242	B	2248	64	729	0.4055	-0.6145	-1.7666	-0.7896	214.286	201.44	95.0779	1
4243	12006	1	4243	A	2491	3579	868	0.3059	-1.2274	-1.0699	-1.7709	337.849	138.833	64.4183	1
4244	12006	1	4244	B	380	2094	914	0.3052	1.1193	-0.1949	0.5397	115.446	-59.639	46.1995	2
4245	12006	1	4245	A	2272	3130	1009	0.3851	1.9448	1.0863	0.7374	187.571	266.943	77.9588	1
4246	12006	1	4246	B	2265	1676	882	0.2186	-1.296	-1.7897	1.6603	360.983	159.093	154.314	2
4247	12006	1	4247	A	2156	2548	824	0.3407	-2.0316	-0.0276	0.2125	81.8743	62.7231	111.772	1
4248	12006	1	4248	B	2693	2856	854	0.3857	-0.1109	-1.5645	1.2666	263.446	193.91	110.734	1
4249	12006	1	4249	A	3232	782	960	0.3006	-0.2688	2.6794	-0.3901	377.563	-4.4769	69.9493	1
4250	12006	1	4250	B	2690	3122	926	0.3112	-0.2479	0.6761	-0.8114	152.134	55.2233	69.4437	2
4251	12006	1	4251	A	2602	1371	898	0.3235	0.3091	0.9586	1.1217	259.748	49.2663	147.678	1
4252	12006	1	4252	B	3281	2872	768	0.3365	-0.0812	-0.3549	-1.7442	309.874	183.299	40.217	2
4253	12006	1	4253	A	3415	1160	696	0.27	0.005	-1.5641	-1.4015	318.58	-9.6899	12.7399	1
4254	12006	1	4254	B	1575	965	912	0.3427	1.5986	-0.5754	-1.4346	161.126	233.512	67.364	2
4255	12006	1	4255	A	2693	1182	646	0.3376	1.3341	-2.0196	0.1246	238.008	204.232	98.1786	1
4256	12006	1	4256	B	341	1044	794	0.297	-1.3513	0.619	1.87	326.108	48.2028	106.423	1
4257	12006	1	4257	A	1894	2794	902	0.3057	0.8196	-2.5897	-0.0987	72.4286	217.062	88.115	1
4258	12006	1	4258	B	2966	2845	770	0.3563	0.6663	-0.1117	2.2774	268.017	260.489	141.947	1
4259	12006	1	4259	A	867	1577	828	0.3136	-0.9555	1.0905	-1.5765	164.857	48.5726	76.1393	1
4260	12006	1	4260	B	2665	1921	788	0.3782	0.8639	-1.9622	1.1014	352.294	194.749	87.5875	2
4261	12006	1	4261	A	2704	1068	664	0.3816	-1	2	1	15.5972	29.8928	122.237	1
4262	12006	1	4262	B	716	3174	798	0.3366	-0.8133	-0.1865	-2.5184	312.84	43.8557	31.2804	2
4263	12006	1	4263	A	1363	2942	944	0.2594	-0.0534	0.5829	0.5191	100.471	220.898	148.781	2
4264	12006	1	4264	B	2104	2634	812	0.2616	-0.3869	1.0132	-1.693	143.84	21.9225	90.9967	2
4265	12006	1	4265	A	745	488	916	0.3287	0.3835	1.7588	-1.0495	269.757	-35.8911	76.0668	1
4267	12006	1	4267	A	3428	3411	712	0.283	0.2519	0.3072	-2.654	258.68	13.5321	21.6472	1
4268	12006	1	4268	B	2689	2912	920	0.4398	1.6952	-0.3124	-1.7858	83.8485	-85.27	94.9492	2
4269	12006	1	4269	A	647	1550	813	0.3409	1	2	1	-49.8143	-18.0557	126.776	2
4270	12006	1	4270	B	1768	406	728	0.3178	-0.3949	0.2406	-2.5002	174.151	32.2205	3.6226	1
4271	12006	1	4271	A	2200	720	824	0.3134	-0.1602	-0.1616	-2.5326	332.606	189.707	8.7426	1
4272	12006	1	4272	B	2873	3473	962	0.3816	1.6532	-0.1122	1.8985	117.286	249.821	157.348	1
4273	12006	1	4273	A	1953	3577	1018	0.3804	-0.4807	0.2493	-0.9866	103.126	180.496	166.747	1
4274	12006	1	4274	B	3213	3182	796	0.366	2.0241	-1.8708	0.3995	324.883	238.909	111.189	1
4275	12006	1	4275	A	1584	92	712	0.2368	-1.097	0.3709	-2.5772	208.286	42.2021	74.185	2
4276	12006	1	4276	B	3368	532	620	0.2633	0.0532	0.9515	2.5783	320.589	24.9028	146.419	2
4277	12006	1	4277	A	976	482	780	0.2274	-1.4771	-1.7595	-0.5567	23.5714	153.787	8.6605	1
4278	12006	1	4278	B	1764	2615	992	0.2768	0.0957	-1.8806	-1.585	75.7314	175.644	45.1579	2
4279	12006	1	4279	A	2638	3201	996	0.3193	-1.7053	-1.0138	-1.0318	307.117	138.129	97.7701	1
4280	12006	1	4280	B	182	3486	918	0.3178	0.039	0.1156	1.1549	280.286	193.256	177.524	2
4281	12006	1	4281	A	226	2264	928	0.3284	1.1871	1.1521	-1.5288	99.74	-54.0359	47.6179	1
4282	12006	1	4282	B	3051	1644	656	0.3036	-1.7387	-0.375	-1.8118	64.4457	127.149	85.2482	2
4283	12006	1	4283	A	2421	250	652	0.2403	-0.8298	1.6847	-1.8702	210.026	48.6553	36.0325	1
4284	12006	1	4284	B	698	3090	709	0.2814	0.1147	-1.5392	-1.4609	266.446	208.088	59.8889	1
4285	12006	1	4285	A	136	737	682	0.28	-0.6535	-0.3337	-0.9597	-36.6886	115.896	134.877	1
4286	12006	1	4286	B	856	3036	706	0.2352	0.8767	0.071	2.5237	133.714	231.855	158.034	1
4287	12006	1	4287	A	2787	2770	706	0.3165	-0.6007	-1.7674	-1.7984	66.0171	171.914	56.605	1
4288	12006	1	4288	B	2293	3142	756	0.3445	-1.708	-0.8684	-1.8104	383.957	122.095	58.7917	2
4289	12006	1	4289	A	454	1598	825	0.4161	-0.2495	-1.6182	1.7388	104.16	172.566	114.249	1
4290	12006	1	4290	B	2490	1391	978	0.2645	0.6781	0.0808	-1.122	260.017	235.155	48.2862	1
4291	12006	1	4291	A	1148	793	930	0.3182	2.4099	0.109	0.9627	212.706	253.12	87.6453	2
4292	12006	1	4292	B	1901	1525	1002	0.266	0.3255	0.011	0.3485	415.251	247.374	128.592	1
4293	12006	1	4293	A	304	1468	926	0.338	1.6252	0.2214	-1.8888	90.4457	-61.0698	108.359	1
4294	12006	1	4294	B	3105	2244	906	0.3075	-0.4223	-2.1515	-1.1527	452.394	170.268	83.9661	1
4295	12006	1	4295	A	3584	3450	802	0.2651	-0.881	1.9934	1.5377	146.177	7.6394	135.629	1
4296	12006	1	4296	B	2176	2992	808	0.3284	0.0453	-0.7872	-1.7141	49.2686	-18.8776	51.1822	2
4297	12006	1	4297	A	477	2881	772	0.3383	2.0022	0.5781	1.1637	21.8657	-79.8188	70.4081	2
4298	12006	1	4298	B	924	1714	806	0.317	0.272	-0.4293	-1.6095	344.169	201.299	125.377	1
4299	12006	1	4299	A	916	1906	979	0.3014	-0.1704	1.702	-1.6747	386.26	-4.2892	52.2402	1
4300	12006	1	4300	B	1778	3501	809	0.3234	-1.3102	0.7814	-1.7276	158.303	73.7148	43.5776	1
4301	12006	1	4301	A	2416	1935	824	0.3439	0.752	-1.7586	1.7109	216.017	197.968	133.445	1
4302	12006	1	4302	B	928	2782	691	0.3094	-0.0938	-0.4346	-2.1542	18.42	-83.5438	14.389	1
4303	12006	1	4303	A	2662	2782	790	0.2756	-0.2535	-0.346	-1.0498	-25.1257	132.87	164.359	2
4304	12006	1	4304	B	3429	679	1022	0.3768	-0.4093	-1.0677	0.6581	245.74	154.051	165.147	1
4305	12006	1	4305	A	3162	3467	890	0.1919	-0.3086	1.721	1.6069	198.286	35.0845	86.0661	1
4306	12006	1	4306	B	1050	3394	1002	0.2971	2.0781	1.4166	0.3628	109.697	-69.9644	92.6878	2
4307	12006	1	4307	A	1586	3135	720	0.3438	0.0933	1.2912	-1.3926	314.177	-42.2763	53.2265	2
4308	12006	1	4308	B	1237	557	654	0.304	2.326	-0.769	-0.4934	55.1514	230.771	103.677	2
4309	12006	1	4309	A	2280	3466	820	0.371	0.8965	-1.6571	-1.2369	247.429	227.747	42.0915	1
4310	12006	1	4310	B	2459	2936	910	0.3093	1.9582	-0.3203	0.8561	213.429	-68.2483	72.5305	2
4311	12006	1	4311	A	2774	1532	774	0.2908	0.0941	1.1782	-0.9821	346.866	182.453	55.743	2
4312	12006	1	4312	B	1182	1442	748	0.3111	1.4573	-0.9559	-1.3113	351.143	-67.9861	71.1992	2
4313	12006	1	4313	A	1310	2795	978	0.4162	-0.8137	-1.2586	-0.9918	252.723	134.783	109.652	1
4314	12006	1	4314	B	1896	329	742	0.3028	-1.7562	-0.9674	1.6721	76.4457	131.619	123.553	1
4315	12006	1	4315	A	1105	2993	684	0.3534	-1.0894	1.7251	-1.5938	125.169	31.0385	53.3825	1
4316	12006	1	4316	B	1504	34	746	0.2088	-0.6715	-2.6126	0.2383	281.723	173.501	66.0138	2
4317	12006	1	4317	A	3233	1274	920	0.308	-0.7576	2.1657	-0.6898	175.294	-42.679	96.2013	1
4318	12006	1	4318	B	2542	1450	958	0.2251	0.365	2.5609	0.9385	301.126	16.464	133.042	1
4319	12006	1	4319	A	3216	2910	813	0.3236	0.1154	-1.0579	1.9398	343.252	-44.5734	134.579	1
4320	12006	1	4320	B	1806	1642	917	0.3227	-0.6899	1.9675	0.306	316.866	5.8037	89.7382	1
4321	12006	1	4321	A	361	1526	882	0.2822	-0.9744	-2.5181	0.0162	282.706	161.839	63.6092	1
4322	12006	1	4322	B	2087	1231	652	0.2498	-0.4712	0.2006	2.5639	125.454	19.6176	165.708	2
4323	12006	1	4323	A	1892	860	952	0.2859	0.837	-0.3291	2.2101	268.286	228.113	162.158	2
4324	12006	1	4324	B	1251	2006	922	0.2822	0.1479	1.6924	1.3889	309.58	26.8277	135.303	2
4325	12006	1	4325	A	2670	3365	730	0.3125	1.7914	-0.9362	-1.7109	211.74	233.998	48.6591	1
4326	12006	1	4326	B	3029	2429	902	0.3422	2	-2	0	36.5971	234.779	63.685	2
4327	12006	1	4327	A	2373	3520	940	0.3119	-1.5082	1.3471	-1.0295	344.891	26.9436	88.0182	1
4328	12006	1	4328	B	2783	1983	731	0.3517	0	-2	-1	230.437	230.392	70.0781	1
4329	12006	1	4329	A	3188	3227	812	0.3642	-0.7454	-1.0308	-0.5575	290.169	158.196	86.5295	1
4330	12006	1	4330	B	3262	1938	1026	0.2676	0.7831	1.5605	1.906	285.874	-16.5084	129.345	1
4331	12006	1	4331	A	3495	1860	849	0.2747	-0.8255	-1.7152	1.8188	353.446	77.1759	167.138	1
4332	12006	1	4332	B	345	2626	864	0.3245	0.1529	0.0675	-2.0363	83.4371	-9.2415	90.1521	1
4333	12006	1	4333	A	1799	1336	846	0.3006	-1.7687	-1.7175	-0.2655	301.58	142.129	93.086	1
4334	12006	1	4334	B	2730	3249	682	0.2614	1.804	-1.9129	0.257	67.4715	208.162	91.4028	1
4335	12006	1	4335	A	2674	1770	878	0.3063	0.0908	-0.7041	-2.5596	66.4457	47.0255	10.7389	1
4336	12006	1	4336	B	2109	1850	954	0.29	-0.4731	0.4538	-1.0074	53.4371	13.8536	77.9366	1
4337	12006	1	4337	A	187	1712	746	0.2817	0.9822	-2.6352	0.3084	171.974	249.949	82.6655	2
4339	12006	1	4339	A	315	2292	776	0.4005	-1.583	-0.7717	1.7697	250.117	111.968	134.266	1
4340	12006	1	4340	B	286	2238	762	0.2111	1.9989	-1.8268	-0.9676	288.823	242.915	86.2819	2
4341	12006	1	4341	A	1797	3579	770	0.3754	0.4076	-2.6706	-0.0697	254.437	193.179	46.3862	1
4342	12006	1	4342	B	750	1168	671	0.3794	-1.6763	0.1044	-1.6162	210.42	71.3535	23.849	1
4343	12006	1	4343	A	888	2816	760	0.3526	-0.7744	1.4326	1.3802	99.0086	64.6084	95.7348	2
4344	12006	1	4344	B	2722	2731	988	0.3153	1.1522	0.1606	-0.2409	66.7229	-63.2717	41.5939	1
4345	12006	1	4345	A	1319	790	856	0.3288	-1.0716	-1.6065	-0.0623	262.42	-5.1688	121.681	1
4346	12006	1	4346	B	2370	2257	760	0.259	0.0817	-0.9251	-2.5373	63.7143	120.4	118.295	1
4347	12006	1	4347	A	3374	1066	834	0.231	0.2049	1.8388	-0.006	184.874	-29.5035	32.0042	2
4348	12006	1	4348	B	1880	1988	972	0.3148	0.5771	1.6054	-1.6343	341.849	-25.1189	70.8339	1
4349	12006	1	4349	A	667	1306	974	0.2452	-0.1391	-0.1119	-0.0611	111.9	-65.992	135.806	1
4350	12006	1	4350	B	3204	3056	758	0.2419	0.2252	2.5315	-0.1434	244.446	1.6361	118.832	2
4351	12006	1	4351	A	701	3628	794	0.3515	-1.4734	-1.8867	0.2258	-23.68	145.441	107.778	1
4352	12006	1	4352	B	1260	3132	918	0.3261	0.3447	-1.7588	-0.2826	-3.6886	-5.7832	142.879	2
4353	12006	1	4353	A	3182	802	738	0.3774	1.1618	-0.1006	1.6819	134.563	-50.329	169.053	1
4354	12006	1	4354	B	1679	1312	944	0.2847	0.2335	-0.4147	0.6035	296.571	44.9314	147.688	1
4355	12006	1	4355	A	932	581	950	0.2908	-0.1229	0.0272	-2.5153	260.26	266.781	18.5153	1
4356	12006	1	4356	B	1255	1876	738	0.3312	-0.769	0.1234	1.8505	172.303	220.965	89.4606	1
4357	12006	1	4357	A	2064	3374	856	0.257	0.9065	-0.1096	-1.7511	226.026	-62.1366	37.029	1
4358	12006	1	4358	B	991	3182	704	0.1866	1.0558	-3.1616	-0.3366	71.42	203.028	93.5945	1
4359	12006	1	4359	A	3391	1204	1007	0.3507	-1.1261	-0.0094	1.6549	314.831	47.5047	140.338	1
4360	12006	1	4360	B	1046	868	844	0.3858	-2.0222	1.3672	-0.8033	319.42	57.1135	108.757	1
4361	12006	1	4361	A	270	2416	811	0.2242	-2.1727	1.091	0.318	168.16	69.776	90.8296	1
4362	12006	1	4362	B	2047	1144	670	0.2879	0.2246	1.7338	-1.7559	241.052	2.1857	38.91	2
4363	12006	1	4363	A	966	1572	970	0.3084	-1.878	-1.4138	0.8061	192.983	153.102	99.3148	1
4364	12006	1	4364	B	1892	3406	884	0.273	-1.2652	1.4015	1.394	215.277	39.5862	97.081	2
4365	12006	1	4365	A	3442	3158	945	0.2989	-0.7196	-2.0666	-0.5659	217.251	156.452	106.102	1
4366	12006	1	4366	B	3013	2246	866	0.3334	-0.5473	1.8341	-0.0291	126.186	21.5466	102.535	1
4367	12006	1	4367	A	3564	3177	892	0.3295	0.5875	0.4598	2.3894	40.3028	21.1969	159.502	1
4368	12006	1	4368	B	3235	1126	636	0.2703	-0.7103	1.2803	1.6349	181.571	52.7296	164.168	1
4369	12006	1	4369	A	722	1874	778	0.2809	0.8577	0.0498	1.8974	129.84	25.7785	45.0906	2
4370	12006	1	4370	B	2466	832	830	0.2684	-1.0568	-1.6578	1.6087	253.866	149.226	148.903	2
4371	12006	1	4371	A	2971	2964	760	0.2884	0.0757	1.4955	1.643	181.277	-12.0483	154.372	2
4372	12006	1	4372	B	293	991	864	0.22	-0.9165	1.5242	0.6368	156.857	60.5929	140.939	1
4373	12006	1	4373	A	2707	3162	934	0.2541	0.0449	-0.2608	-1.5702	294.874	250.646	30.4543	1
4374	12006	1	4374	B	713	3193	863	0.3298	0.3813	-1.9458	1.7375	16.2857	188.24	149.865	2
4375	12006	1	4375	A	2591	3319	911	0.2728	-0.3714	-1.1959	1.7094	-7.6971	138.631	132.35	1
4376	12006	1	4376	B	2132	2591	822	0.2281	-0.7844	1.5684	1.9565	291.411	-1.4034	146.285	2
4377	12006	1	4377	A	2541	686	792	0.4104	-0.2255	1.6658	-1.7883	120.857	2.4492	77.1582	1
4378	12006	1	4378	B	2848	1083	890	0.2432	-1.8084	1.5831	-0.931	11.16	55.163	89.4078	1
4379	12006	1	4379	A	3166	2287	869	0.3482	-0.2609	-1.9365	-1.586	324.126	174.663	69.7397	1
4380	12006	1	4380	B	758	248	664	0.2822	0.341	-0.0659	-2.5126	114.74	230.13	9.605	1
4381	12006	1	4381	A	3152	2806	674	0.3379	0.9538	-0.9179	1.5714	85.0428	237.424	145.291	1
4382	12006	1	4382	B	2069	3182	916	0.241	-1.5709	-1.681	1.1232	150.117	-15.934	163.708	2
4383	12006	1	4383	A	1356	300	712	0.2431	-1.0942	-0.6694	1.7819	496.091	181.107	61.6947	1
4384	12006	1	4384	B	1875	546	837	0.2748	0.1539	1.7177	-1.6319	34.4286	181.302	127.634	2
4385	12006	1	4385	A	2378	2349	826	0.263	-0.0099	0.6471	2.6013	443.671	-4.0419	142.089	2
4386	12006	1	4386	B	3668	2016	730	0.2775	-0.0699	-1.8348	1.5941	16.2857	169.011	116.774	1
4387	12006	1	4387	A	2230	3512	720	0.2178	1.7054	2.4208	-0.3605	88.4543	-30.0686	132.109	1
4388	12006	1	4388	B	2376	2430	678	0.3187	-0.8926	1.8727	1.7188	439.68	29.6998	144.489	1
4389	12006	1	4389	A	3014	712	866	0.3139	-0.2634	1.7356	1.7617	230	32.7508	156.958	2
4390	12006	1	4390	B	2560	1035	824	0.275	0.3715	0.127	2.5578	251.614	-86.7882	168.523	1
4391	12006	1	4391	A	1176	738	730	0.3049	-0.0469	0.0282	2.5527	221.026	-3.0902	166.972	2
4392	12006	1	4392	B	3144	3418	944	0.2094	-1.3236	2.0296	0.3053	344.563	62.9954	103.76	2
4393	12006	1	4393	A	3257	2990	871	0.3207	-0.4526	-0.6194	1.9004	87.3942	-13.5432	124.448	2
4394	12006	1	4394	B	3156	2805	978	0.3215	-1.4576	-1.3609	-1.0049	14.7142	143.313	95.1069	1
4395	12006	1	4395	A	393	1092	922	0.3547	-1.1557	0.1792	-2.0632	186.857	136.955	38.9459	1
4396	12006	1	4396	B	3326	3086	800	0.3127	-0.313	2.1352	1.5199	312.16	18.489	133.052	1
4397	12006	1	4397	A	1944	3492	730	0.242	-0.0752	2.512	-0.1031	294.446	20.6374	160.025	1
4398	12006	1	4398	B	3278	2005	1004	0.2846	0.6508	-0.1237	-2.6712	285.706	-13.6787	5.3567	2
4399	12006	1	4399	A	1562	2520	938	0.268	0.2143	-0.8366	-2.589	148.563	219.045	23.4031	1
4400	12006	1	4400	B	155	2612	914	0.2998	1.2065	-0.0083	-1.564	20.1428	-66.3577	73.4781	2
4401	12006	1	4401	A	3124	88	724	0.2256	1.5643	2.0038	-1.1888	354.84	-20.249	26.3806	1
4402	12006	1	4402	B	2730	187	701	0.2499	-0.3197	0.4205	-1.2072	60.74	51.1947	76.7466	1
4403	12006	1	4403	A	1843	3252	902	0.2903	-0.0997	0.0804	-2.3032	234.974	21.1954	27.3122	1
4404	12006	1	4404	B	2003	32	798	0.3147	-0.5725	-1.832	-1.61	1.8572	182.917	50.5963	2
4405	12006	1	4405	A	789	2760	787	0.2773	0.6802	1.5734	0.0446	249.74	-55.7474	51.4386	1
4406	12006	1	4406	B	2596	3494	1030	0.2668	0.072	-0.4935	-2.3693	153.571	-39.6153	175.053	1
4407	12006	1	4407	A	1564	86	984	0.3582	0.2095	-2.2903	-0.0957	-16.84	153.084	9.1978	1
4408	12006	1	4408	B	3472	156	822	0.2616	0.5713	-1.6379	1.8498	119.731	199.923	141.59	1
4410	12006	1	4410	B	1151	1240	876	0.2868	-0.3354	-0.3611	1.2713	201.597	-47.7094	45.2095	1
4411	12006	1	4411	A	1207	293	762	0.2034	1.3263	0.4881	1.8338	115.849	206.292	80.9893	1
4412	12006	1	4412	B	3164	910	828	0.2713	-0.1144	1.163	1.7732	10.5886	48.4282	151.376	1
4413	12006	1	4413	A	2622	341	628	0.2503	-1.7476	0.8083	1.1499	16.3028	37.2884	93.1958	2
4414	12006	1	4414	B	389	1224	718	0.2739	-0.0038	0.1769	2.5881	245.026	-27.5636	154.976	2
4415	12006	1	4415	A	475	2450	892	0.3194	0.1532	-0.3606	-2.5291	57.0257	187.096	18.5197	1
4416	12006	1	4416	B	3046	2849	924	0.1696	0.925	0.019	-2.6505	42.0085	-48.7899	23.2579	2
4417	12006	1	4417	A	2230	1128	736	0.2849	0.0459	1.6017	-1.8317	166.892	58.164	5.3195	1
4418	12006	1	4418	B	2706	680	818	0.2872	1.3132	1.4927	1.2565	293.9	-35.9313	83.9861	1
4419	12006	1	4419	A	144	2000	829	0.2598	1.4171	-1.8633	1.1734	228.48	230.225	86.7265	2
4420	12006	1	4420	B	2624	3399	810	0.287	2.5478	0.6768	-0.044	277.16	-55.5762	90.6267	1
4421	12006	1	4421	A	1052	1492	978	0.2724	1.8027	0.3037	-1.7077	76.7143	239.054	79.3607	1
4422	12006	1	4422	B	3270	2575	820	0.2812	-0.356	-1.8386	1.5569	173.303	179.935	64.4396	2
4423	12006	1	4423	A	2247	1355	694	0.2526	-0.2833	-0.6841	-2.5633	28.2943	133.1	24.4476	2
4424	12006	1	4424	B	863	2968	989	0.3054	0.2803	-2.5452	-0.9123	171.831	168.741	60.77	1
4425	12006	1	4425	A	175	1830	846	0.3	-0.0533	0.1793	-2.5147	191.546	37.0318	79.2076	2
4426	12006	1	4426	B	2220	866	1000	0.2242	1.2948	1.7378	-1.2747	339.571	246.314	60.6458	1
4427	12006	1	4427	A	2901	2934	722	0.2406	-1.6083	-1.651	0.4994	15.4286	132.31	96.5986	1
4429	12006	1	4429	A	894	1244	980	0.2583	1.048	1.6626	1.711	408.117	265.493	84.1407	1
4430	12006	1	4430	B	1402	548	696	0.2766	-1.0894	-1.6874	1.6499	388.26	173.859	125.611	2
4431	12006	1	4431	A	668	1660	702	0.176	-1.272	2.0542	1.7081	97.16	15.6045	125.554	1
4432	12006	1	4432	B	2366	1674	984	0.2552	0.4177	0.5541	0.0923	-24.4029	-43.5916	76.596	1
4433	12006	1	4433	A	2295	1546	803	0.255	1.2266	-1.9804	-0.2905	75.4114	4.4511	128.421	2
4434	12006	1	4434	B	2472	653	856	0.1861	0.2729	-1.7431	1.8812	220.009	-35.5162	153.106	1
4435	12006	1	4435	A	526	3074	894	0.3159	-0.0378	0.7255	-2.4191	104.731	-39.624	11.7229	1
4436	12006	1	4436	B	2557	2940	888	0.3159	0.1897	-0.4054	-2.5918	302.311	-42.7888	7.4104	2
4437	12006	1	4437	A	1433	1474	846	0.2175	0.4396	-1.5264	-2.0009	244.74	183.644	48.8379	2
4438	12006	1	4438	B	888	1760	852	0.2022	-0.1648	-1.6518	1.6681	76.7229	213.937	136.166	1
4439	12006	1	4439	A	1458	909	662	0.2545	-1.9628	-0.8612	-0.8414	336.706	129.36	101.208	2
4442	12006	1	4442	B	1117	1832	877	0.2393	-0.9932	-0.6185	1.9708	55.7057	124.676	154.635	1
4443	12006	1	4443	A	2252	3201	850	0.2534	-1.6896	-1.2574	1.7595	163.109	140.811	89.2038	2
4444	12006	1	4444	B	1332	2868	718	0.2467	1.858	-1.845	-1.0429	176.546	215.147	72.243	1
4445	12006	1	4445	A	1026	396	770	0.3321	-0.0847	-2.6805	-0.4351	29.3028	200.144	80.614	1
4447	12006	1	4447	A	2642	1738	953	0.2252	-0.0597	-0.2949	-1.7044	234.034	42.7071	34.2322	2
4448	12006	1	4448	B	2501	981	874	0.2595	-0.3492	-2.3401	-0.3814	297.143	130.248	68.8896	1
4449	12006	1	4449	A	727	2774	940	0.1896	2.568	-0.8087	-0.7082	306.857	234.865	50.0035	1
4450	12006	1	4450	B	1945	3302	782	0.373	-0.2933	-1.0853	1.4171	283.394	139.932	90.5527	2
4451	12006	1	4451	A	2906	3048	868	0.1691	0.6128	-1.9605	1.1399	77.6229	-66.461	98.0068	1
4452	12006	1	4452	B	968	414	800	0.2164	0.1725	0.6637	-2.6266	350.286	264.542	4.9771	2
4453	12006	1	4453	A	2410	2824	979	0.3121	-0.7687	0.0871	2.5235	191.654	153.07	158.613	2
4454	12006	1	4454	B	2442	655	872	0.2959	-1.6411	0.3574	-1.1945	100.311	62.7019	91.7087	1
4455	12006	1	4455	A	3393	2924	836	0.3456	-1.2782	-1.7066	-1.2533	98.4286	133.656	37.0918	1
4456	12006	1	4456	B	2514	2733	960	0.3005	-0.9274	-1.7763	-1.6332	66.7314	161.736	43.2195	1
4458	12006	1	4458	B	1433	2533	818	0.2824	-1.3503	-1.7687	1.056	62.6886	133.635	72.4975	1
4459	12006	1	4459	A	454	1494	950	0.3071	1.2067	-0.3053	0.7049	165.857	228.918	86.4757	1
4460	12006	1	4460	B	2227	2130	964	0.2086	0	2	-1	76.4371	182.329	58.5138	2
4461	12006	1	4461	A	2382	2998	692	0.2608	-1.143	1.5282	-2.0029	275.177	38.9167	35.0421	1
4462	12006	1	4462	B	767	866	962	0.2479	-1.7388	-2.074	-0.6036	65.7228	142.004	58.6547	1
4463	12006	1	4463	A	2835	2460	904	0.3272	1.2843	1.9427	-0.7726	134.689	-74.1158	55.7382	1
4464	12006	1	4464	B	130	1357	800	0.2539	-2.0006	-0.8057	1.5555	212.697	52.4977	108.751	1
4465	12006	1	4465	A	1103	2561	700	0.2233	0.4163	-2.2706	-0.6616	65.2857	188.518	63.7294	1
4466	12006	1	4466	B	870	2646	818	0.2754	-0.3935	-0.8081	-2.314	234.269	151.061	37.5693	2
4467	12006	1	4467	A	1463	2988	754	0.2612	-1.1478	0.1846	1.112	69.6971	4.8599	112.321	2
4469	12006	1	4469	A	1136	3281	896	0.2414	-1.6949	-0.3517	-1.0583	319.874	198.687	153.655	1
4470	12006	1	4470	B	2272	590	984	0.2181	0.9271	-2.2891	0.3049	222.277	211.048	101.505	1
4471	12006	1	4471	A	870	2546	910	0.2309	0.7014	-2.6538	-0.8007	55.7314	182.72	37.4175	2
4472	12006	1	4472	B	2125	253	810	0.2554	-2.1464	2.0453	0.5608	281.143	50.1925	99.4661	2
4473	12006	1	4473	A	3340	1037	669	0.3532	-1.9153	-1.2912	-0.3956	136.58	134.704	115.431	1
4474	12006	1	4474	B	706	3569	867	0.2286	1.0491	1.6327	1.5368	105.169	-34.4557	145.389	2
4475	12006	1	4475	A	2963	384	944	0.3323	0.0686	1.5932	-1.2137	249.689	-25.5167	87.0205	1
4476	12006	1	4476	B	2664	2000	700	0.2915	-0.6937	0.4178	-2.5478	134.58	74.8829	12.1226	2
4477	12006	1	4477	A	333	2726	867	0.2204	-1.1016	0.6924	1.6868	232.463	53.935	93.1535	1
4478	12006	1	4478	B	3014	2431	826	0.1906	-0.1943	0.7395	-2.5766	16.5629	-42.6319	10.6081	1
4479	12006	1	4479	A	3599	3029	866	0.3268	-0.5715	1.4982	0.241	297.017	58.9333	96.0688	2
4480	12006	1	4480	B	256	819	818	0.242	0.6884	-1.4009	1.6841	145.597	128.056	128.343	1
4481	12006	1	4481	A	3267	3145	987	0.2332	-1.5695	-0.8842	-1.304	348.857	158.795	95.0439	1
4482	12006	1	4482	B	1106	3032	806	0.1907	1.0588	-0.1673	-2.4904	267.437	-28.2404	40.5174	1
4483	12006	1	4483	A	3043	2367	1044	0.2852	-0.7719	-1.6601	-1.7365	96.7314	145.785	51.0131	1
4484	12006	1	4484	B	2356	2888	958	0.2955	-1.5924	2.0792	0.1477	285.814	42.2813	95.5273	1
4485	12006	1	4485	A	349	3550	746	0.2024	1.5608	-1.136	1.7027	132.529	235.73	82.3854	1
4486	12006	1	4486	B	1755	303	798	0.2772	-1.0681	-0.3941	2.3072	346.277	149.481	83.3479	1
4487	12006	1	4487	A	315	3654	786	0.2436	0.5337	1.6261	1.6618	179.866	-53.8873	82.9471	1
4488	12006	1	4488	B	3453	3354	772	0.2025	0.9999	0.1002	-2.5757	231.714	225.515	24.4332	2
4489	12006	1	4489	A	1557	2480	784	0.2634	0.2958	-0.5016	0.846	192.597	184.923	168.263	1
4490	12007	1	4490	B	792	2040	750	0.3419	-0.2647	-1.79	-0.8619	67.7143	196.682	68.1061	2
4491	12007	1	4491	A	2207	3461	838	0.4474	-1.0902	-0.0789	-1.9706	112.017	110.735	10.8276	1
4492	12007	1	4492	B	3030	1016	736	0.4069	-0.079	-0.0535	-1.971	293.454	149.951	8.1018	2
4493	12007	1	4493	A	856	3501	738	0.3947	-0.0035	-0.7731	-2.5483	292.169	165.126	34.1968	2
4494	12007	1	4494	B	1004	2488	792	0.3828	-0.8855	0.7852	-1.8919	235.42	49.7374	40.3097	1
4495	12007	1	4495	A	2351	2278	940	0.4025	-0.1806	0.703	-2.6247	571.386	74.6691	8.1983	1
4496	12007	1	4496	B	1121	2543	834	0.3212	1.0259	-1.7498	1.6033	338.857	200.068	85.4855	1
4497	12007	1	4497	A	1752	1136	742	0.2988	0.0514	2.6605	-0.625	199.554	1.178	60.5764	2
4498	12007	1	4498	B	712	1916	836	0.3497	0.5657	1.7154	0.2372	137.883	-53.2458	57.5556	1
4499	12007	1	4499	A	1718	1772	688	0.3448	0.3548	0.0316	2.5765	168.303	163.127	169.603	2
4500	12007	1	4500	B	446	1870	696	0.2826	0.589	-2.0013	1.6349	155.134	198.423	132.813	1
4501	12007	1	4501	A	2634	1896	872	0.3319	0.0921	-2.6156	0.417	177.529	185.644	95.6298	1
4502	12007	1	4502	B	1830	847	953	0.3705	-0.7391	-0.4754	2.173	316.134	170.937	164.492	2
4503	12007	1	4503	A	3218	1564	811	0.3304	-0.1574	2.4833	-0.0532	97.1257	11.2402	92.1434	1
4504	12007	1	4504	B	424	2127	732	0.3178	1.4222	-0.4637	1.8398	73.7228	236.69	119.108	2
4505	12007	1	4505	A	2788	2077	899	0.3744	-1.0051	-1.6438	1.796	177.563	155.431	150.281	1
4506	12007	1	4506	B	975	394	756	0.2975	-0.1446	0.9553	-1.3381	234.546	246.863	5.6095	2
4507	12007	1	4507	A	1265	1690	894	0.2337	-0.6258	0.7697	-2.5883	156.857	-15.9336	24.7511	2
4508	12007	1	4508	B	794	2754	898	0.4026	-0.2195	-0.4206	2.5844	177.143	221.934	171.545	1
4509	12007	1	4509	A	1902	2247	848	0.3258	0.0834	-1.7033	-1.6162	14.5629	179.851	41.8243	2
4511	12007	1	4511	A	491	716	718	0.4011	1.6738	-1.9524	-0.7033	13.2943	224.903	74.4589	1
4512	12007	1	4512	B	2420	2229	712	0.2284	-0.1966	-0.6477	-2.673	352.84	120.915	16.139	1
4513	12007	1	4513	A	648	1772	847	0.3106	0.3466	-1.575	0.3062	329.16	140.696	55.2225	1
4514	12007	1	4514	B	1071	816	956	0.3368	0.1586	0.8352	2.536	263.563	184.479	179.148	2
4515	12007	1	4515	A	1744	3663	682	0.2963	0.1	1.4905	-1.1775	267.428	36.6783	88.3894	1
4516	12007	1	4516	B	1788	1798	868	0.3034	0.8249	-0.5173	-1.0977	89.4458	26.8685	100.929	1
4517	12007	1	4517	A	955	684	864	0.2485	-0.2717	2.5895	0.3275	277.126	-3.025	114.863	1
4518	12007	1	4518	B	411	529	736	0.2918	0.0445	-1.4575	-1.5691	89.7057	160.593	21.4657	2
4519	12007	1	4519	A	1902	1846	722	0.1872	-1.6613	1.6249	-1.0774	-0.1257	63.1299	170.915	2
4520	12007	1	4520	B	776	1982	702	0.221	-0.0607	0.1911	-2.5072	77.9743	193.482	159.434	1
4521	12007	1	4521	A	1720	1082	940	0.267	-0.6389	0.1466	-1.7626	87.74	10.1934	38.4829	2
4522	12007	1	4522	B	1577	1103	758	0.2324	0.1112	-1.0248	2.6682	280.849	112.968	168.383	1
4524	12007	1	4524	B	214	618	814	0.2423	0.7682	-0.3755	0.9324	408.991	203.482	13.6599	1
4526	12008	1	4526	B	2654	2114	830	0.394	0.3312	0.1181	-2.634	255.714	35.5726	40.5665	1
4527	12008	1	4527	A	1992	1436	874	0.3624	-0.1145	0.2144	-2.6463	5.7057	47.1961	12.4766	2
4528	12008	1	4528	B	1409	2885	719	0.4512	-1.6284	-0.3112	-1.6422	309.849	34.0497	104.138	2
4529	12008	1	4529	A	1454	2385	769	0.4193	1.1402	0.6798	2.0293	26.7142	-47.8567	145.584	1
4530	12008	1	4530	B	2340	2048	830	0.3715	0.6668	0.3835	-0.16	45.7228	-28.8335	75.8957	1
4531	12008	1	4531	A	1224	1993	864	0.3022	-0.6697	1.2637	1.7005	303.42	23.3156	151.612	2
4532	12008	1	4532	B	1957	2344	818	0.3584	1.2422	-0.0178	1.9548	178.571	235.373	136.374	1
4534	12008	1	4534	B	2752	1012	915	0.3374	-0.8336	0.0412	-2.5523	148.589	34.5142	30.0537	2
4535	12008	1	4535	A	929	2873	720	0.368	-0.2743	0.0689	-0.1925	316.849	-20.0519	45.7692	1
4536	12008	1	4536	B	1512	2473	719	0.3982	0.2307	-2.5951	0.0485	215.286	184.506	86.4421	2
4537	12008	1	4537	A	2703	1143	838	0.3859	-1.9619	1.3876	-0.4409	296.554	52.5443	99.0605	2
4538	12008	1	4538	B	3061	1952	790	0.3384	0.3963	-1.883	1.093	296.429	201.663	92.888	2
4539	12008	1	4539	A	755	2059	900	0.3284	-1.5071	-0.2156	1.2287	352.286	137.681	110.691	1
4540	12008	1	4540	B	2166	63	937	0.3591	-1.0707	-0.6657	-1.549	53.7057	72.0617	47.4793	1
4541	12008	1	4541	A	3353	999	816	0.3689	0.274	2.5326	-0.8483	226.68	-22.5183	77.7486	1
4542	12008	1	4542	B	1188	2018	913	0.3063	1.2255	0.319	1.399	162.277	243.26	80.9776	1
4543	12008	1	4543	A	2799	1895	692	0.3405	-0.3478	1.6666	1.2294	199.286	24.005	84.6447	1
4544	12008	1	4544	B	2397	1752	818	0.4044	-0.7654	-0.9357	-1.9892	36.9743	147.912	55.4198	1
4546	12008	1	4546	B	450	2477	804	0.3227	-1.1726	1.6522	-1.6447	150.286	50.074	52.48	2
4547	12008	1	4547	A	1898	1369	787	0.3628	1.9006	1.0796	-0.672	84.4543	-80.2402	81.1429	2
4548	12008	1	4548	B	567	2068	771	0.3624	-1.0305	1.6658	0.2137	278.697	30.7327	124.774	1
4549	12008	1	4549	A	2996	1220	680	0.3179	-0.0617	1.0459	1.6567	310.151	12.0533	127.977	1
4550	12008	1	4550	B	1905	1752	756	0.2917	-0.2099	-1.8866	1.6974	356.546	170.268	142.388	2
4551	12008	1	4551	A	2329	1843	657	0.2994	0.8777	-1.6302	1.8394	35.2515	202.113	135.782	2
4552	12008	1	4552	B	144	2247	816	0.3937	1.7192	-0.004	-1.6949	362.983	-57.3536	87.441	1
4553	12008	1	4553	A	3226	986	870	0.3557	-1.6184	-1.7622	0.2223	179.269	117.659	67.0785	1
4554	12008	1	4554	B	820	2864	684	0.3111	0.1426	0.518	1.0702	185.277	9.7788	149.719	1
4555	12008	1	4555	A	2384	1276	802	0.3916	-1.6432	-0.9197	-1.7407	-133.672	136.856	90.5322	2
4556	12008	1	4556	B	3377	1212	792	0.3542	-0.6187	-1.8328	-1.6674	143.857	180.355	56.2497	2
4557	12008	1	4557	A	3067	105	957	0.4026	0.9083	-1.5786	1.7999	297.706	222.632	145.984	1
4558	12008	1	4558	B	2367	2074	756	0.3894	0.3376	-2.5543	0.1545	291.169	191.96	111.493	2
4559	12008	1	4559	A	1381	3632	758	0.2881	0.0861	1.7938	-1.2108	166.849	-26.0923	111.733	2
4560	12008	1	4560	B	1711	2617	642	0.2219	1.0123	-0.5296	2.0294	86.1343	-52.1572	143.926	1
4561	12008	1	4561	A	1752	2541	709	0.377	-0.8782	-2.3528	-0.392	421.957	160.572	82.0905	1
4562	12008	1	4562	B	2355	92	838	0.2347	1.207	1.8874	1.626	44.4714	74.83	164.864	2
4563	12008	1	4563	A	1866	2644	626	0.3014	-1.7286	0.3706	-1.5684	219.697	139.956	73.8731	1
4564	12008	1	4564	B	1871	930	969	0.31	0.8544	1.2548	0.7371	150.537	-34.7376	80.7426	2
4565	12008	1	4565	A	1726	1050	966	0.3536	-0.0403	-2.6412	0.713	178.303	165.085	117.821	1
4566	12008	1	4566	B	2858	884	796	0.3448	1.9523	-1.7156	0.6731	200.269	231.924	111.089	1
4567	12008	1	4567	A	511	3228	724	0.4082	-2.1621	0.6561	0.5224	296.026	49.3625	74.0407	2
4568	12008	1	4568	B	2200	3079	643	0.3671	0.1343	1.7523	1.8122	200.311	-5.338	148.161	1
4569	12008	1	4569	A	1425	2619	713	0.3466	0.3419	0.3432	-1.506	37.9914	-27.3834	61.4544	1
4570	12008	1	4570	B	1270	840	850	0.2774	-1.0738	-1.6155	1.2263	119.169	159.924	74.7622	1
4571	12008	1	4571	A	1710	2652	686	0.3546	-2.0024	-1.5375	-0.0919	358.269	139.293	81.2388	2
4572	12008	1	4572	B	1268	1806	878	0.2838	-1.8048	-0.984	1.6865	67.4029	118.883	138.817	1
4573	12008	1	4573	A	1430	1157	894	0.319	-0.2198	-1.2941	1.8914	155.286	165.997	162.996	2
4574	12008	1	4574	B	1443	1362	828	0.3569	1.8234	0.7623	-1.6321	130.463	-61.9917	68.4381	1
4575	12008	1	4575	A	338	1973	903	0.3106	-1.9906	1.4426	-1.1506	276.437	55.1972	115.361	1
4576	12008	1	4576	B	2151	3017	676	0.2825	1.5853	-1.8607	-0.8326	316.151	219.942	59.3067	1
4577	12008	1	4577	A	1097	949	812	0.3062	0.5173	2.1151	0.8472	358.597	-29.3025	96.0942	2
4578	12008	1	4578	B	1157	1875	816	0.3123	1	2	1	119.849	-44.7834	127.933	1
4579	12008	1	4579	A	1548	1947	806	0.2839	0.1868	-0.669	-2.3312	113.606	-81.247	60.7778	1
4580	12008	1	4580	B	351	2909	717	0.3391	-0.1022	1.6158	-1.4869	247.454	15.9729	149.778	2
4581	12008	1	4581	A	1898	1702	748	0.3321	1.7771	-1.7097	0.9167	51.9828	220.669	111.725	1
4582	12008	1	4582	B	2481	1122	816	0.249	-0.1131	2.7279	-0.7982	286.109	22.3192	68.3572	2
4583	12008	1	4583	A	1652	896	1016	0.2083	0.567	-1.7191	-2.0169	179.26	195.849	42.3633	1
4584	12008	1	4584	B	488	708	1013	0.3147	0.1582	-2.6186	-0.4707	247.697	162.615	96.0047	1
4585	12008	1	4585	A	2338	213	796	0.2756	2.1041	1.5546	0.0076	9.3029	-47.6235	84.9602	1
4587	12008	1	4587	A	50	2682	780	0.328	-1.6529	-0.4215	1.7054	152.437	117.397	107.525	1
4588	12008	1	4588	B	1748	1590	706	0.2978	0.7024	0.8852	-1.733	35.5971	-73.5851	101.009	1
4589	12008	1	4589	A	2871	871	748	0.3074	0.4752	0.2182	-2.6014	263.949	-57.6451	9.5963	1
4590	12008	1	4590	B	1669	1172	974	0.285	0.1382	-1.9268	1.5708	217	182.056	119.98	2
4591	12008	1	4591	A	2997	2393	679	0.2472	0.5986	-2.1825	0.8231	208	216.975	90.7539	1
4592	12008	1	4592	B	2065	980	978	0.2487	0.8005	1.8783	1.7682	346.991	-29.3269	134.407	2
4593	12008	1	4593	A	2333	2750	758	0.2802	-0.99	-1.1643	-1.6692	301.437	134.789	20.6003	2
4594	12008	1	4594	B	434	2676	846	0.2305	-0.634	2.573	-0.1042	343.866	36.1028	88.8733	1
4595	12008	1	4595	A	1640	652	830	0.3462	0.3978	-0.8167	2.0595	280.706	221.473	89.0193	1
4596	12008	1	4596	B	3168	1006	817	0.19	-0.1107	-0.2717	2.5484	421.252	171.262	161.413	2
4597	12008	1	4597	A	1956	1268	896	0.2265	-2.2017	0.1727	-0.6398	33.2858	179.59	117.528	1
4598	12008	1	4598	B	580	3643	618	0.2727	-0.6428	1.8025	-1.7667	158.606	-15.7821	74.3949	2
4599	12008	1	4599	A	1064	476	864	0.2728	-0.6245	1.6895	1.8097	123.857	4.304	135.39	2
4600	12008	1	4600	B	1611	2557	632	0.3435	-1.0529	-0.2177	-1.8516	187	111.964	21.2465	1
4601	12008	1	4601	A	3554	2366	714	0.3587	0.9441	0.3335	1.886	200.16	229.87	157.57	2
4602	12008	1	4602	B	2980	3302	731	0.2364	0.3497	1.0342	1.4502	214	-29.7512	108.083	1
4603	12008	1	4603	A	2351	1901	754	0.3993	0.8383	-0.9236	-0.7178	213.992	216.997	25.4834	2
4604	12008	1	4604	B	871	1724	861	0.3072	0.1418	-1.6465	1.7349	310.126	181.953	133.795	2
4605	12008	1	4605	A	2326	3589	670	0.2512	0.8511	0.3053	2.6213	361.597	-10.3206	164.169	2
4606	12008	1	4606	B	3014	2069	790	0.3565	0.3018	-1.6617	-1.7242	309.857	203.653	33.876	1
4607	12008	1	4607	A	3169	140	896	0.3134	0	2	1	-14.6885	8.7893	118.38	2
4608	12008	1	4608	B	3602	2971	698	0.2052	1.0952	-0.7318	-2.6119	99.6971	191.596	45.689	1
4609	12008	1	4609	A	1748	1302	752	0.3612	-0.9393	1.6113	-1.7788	185.311	27.971	87.2112	2
4610	12008	1	4610	B	2502	3007	580	0.2828	-0.0221	-0.0253	2.5174	209.437	125.566	164.171	1
4611	12008	1	4611	A	1464	2011	810	0.3042	-1.5494	0.9559	1.4503	109.411	-25.1655	134.326	1
4612	12008	1	4612	B	2290	852	974	0.2367	-0.0373	0.8234	-2.5717	551.974	-58.8479	6.3422	2
4613	12008	1	4613	A	1636	207	912	0.2795	0.4547	2.1206	1.2041	334.9	7.1872	106.48	2
4614	12009	1	4614	B	2042	2217	674	0.475	-0.4494	-1.324	-1.9335	245.034	161.417	9.9678	2
4615	12009	1	4615	A	1675	2946	793	0.3607	0.2813	-0.7613	2.589	354.537	225.657	153.758	2
4616	12009	1	4616	B	1441	1150	795	0.379	-0.7337	-0.1924	-2.5514	54.5972	122.15	24.3007	2
4617	12009	1	4617	A	2367	2504	602	0.3257	-0.0528	0.6541	2.6338	129.866	-42.6697	154.625	2
4618	12009	1	4618	B	1556	2737	828	0.4067	-0.3272	-0.3889	-2.1797	331.589	155.884	60.0209	1
4619	12009	1	4619	A	1500	1880	709	0.4276	1.147	-2.3712	-0.348	67.1685	224.555	99.961	2
4620	12009	1	4620	B	873	1864	786	0.3086	1.0005	2.5892	0.0307	224	-25.4888	111.767	1
4621	12009	1	4621	A	984	938	842	0.2963	-0.6589	0.2685	-2.4467	474.386	23.9905	28.1369	2
4622	12009	1	4622	B	2996	3050	704	0.3432	-0.7213	-2.5483	0.1341	143.571	172.067	68.4785	2
4623	12009	1	4623	A	502	519	936	0.3851	0.7497	1.5759	1.8766	80.1429	123.09	153.546	2
4624	12009	1	4624	B	2772	2157	817	0.3352	-1.8532	0.0217	1.6883	206.429	87.0736	157.667	1
4626	12009	1	4626	B	2496	1148	970	0.3598	0.4319	2.0864	1.1017	316.571	-14.8837	83.4054	1
4627	12009	1	4627	A	1481	1838	670	0.2805	0.084	-0.2531	2.5342	433.806	-26.8348	165.345	2
4628	12009	1	4628	B	3323	2448	656	0.3152	1.2626	0.3942	2.2095	60.8743	223.947	165.233	1
4629	12009	1	4629	A	2410	3190	648	0.2506	-0.9199	1.7766	-1.8063	301.909	27.938	58.4876	2
4631	12009	1	4631	A	642	2790	860	0.2589	0.0305	-0.6311	-2.609	193.294	125.716	27.7288	2
4632	12009	1	4632	B	2449	1910	754	0.2772	-0.6763	-0.2633	-2.3993	126.9	-37.1005	76.1038	1
4633	12009	1	4633	A	1117	954	810	0.3075	0.0804	-0.1364	2.5909	148.546	141.733	171.66	1
4634	12009	1	4634	B	1055	1318	969	0.2442	-0.277	2.5846	-0.3994	389.966	-4.285	79.8159	1
4635	12009	1	4635	A	3558	2388	816	0.3145	1.6891	-1.6884	0.029	306.186	226.013	90.8135	1
4636	12009	1	4636	B	3547	1464	790	0.3188	-0.43	-0.3306	1.8871	225.723	176.93	152.327	1
4637	12009	1	4637	A	460	1769	786	0.3077	-1.6043	-1.2681	-0.7574	79.0085	128.235	105.067	1
4638	12009	1	4638	B	2938	2677	668	0.2577	0.7893	0.2115	-2.5545	120.849	-23.299	95.797	1
4639	12009	1	4639	A	161	1439	906	0.3709	-1.0776	-0.1082	-1.9634	199.269	94.2195	25.974	2
4640	12009	1	4640	B	2306	2248	896	0.1981	-1.7415	1.1656	-1.657	206.454	85.6623	9.3766	2
4641	12009	1	4641	A	2937	1667	794	0.2681	0.4265	-0.1457	2.4176	190.286	167.177	168.041	1
4643	12009	1	4643	A	3613	3104	748	0.3535	1.2953	1.318	1.7297	172.957	-43.9602	152.312	2
4644	12009	1	4644	B	1819	1800	820	0.3244	-0.118	0.8825	2.4755	70.6972	78.3494	173.937	2
4645	12009	1	4645	A	2940	2514	847	0.2536	-0.2666	0.0401	0.6215	217.017	147.537	155.805	2
4646	12009	1	4646	B	1772	1319	960	0.3036	1.0853	-1.0256	1.8369	211.831	-76.7165	166.699	2
4647	12009	1	4647	A	3428	762	808	0.2904	0.9615	-0.3012	0.1215	279.277	99.434	22.8219	2
4648	12009	1	4648	B	1348	1118	836	0.343	0.6959	0.1445	-2.5863	17.9914	232.392	18.3407	2
4649	12009	1	4649	A	3434	1045	910	0.3039	-0.0403	0.9219	-2.1559	153.546	37.3706	17.0984	1
4650	12009	1	4650	B	1031	1018	992	0.2753	-0.3151	-1.8919	-1.5863	122.126	34.22	134.929	1
4651	12009	1	4651	A	988	2083	846	0.369	-0.0326	0.354	2.5129	70.9914	1.5726	159.725	1
4652	12009	1	4652	B	2231	2427	758	0.2744	-1.2565	1.5099	-0.9153	312.857	29.3865	90.9594	1
4653	12009	1	4653	A	972	2540	681	0.3062	0.9931	0.9852	-2.0233	76.0171	-59.8479	22.9083	2
4654	12009	1	4654	B	750	822	776	0.3893	-1.0238	-0.236	0.8043	209.269	148.745	158.583	1
4655	12009	1	4655	A	3414	3148	690	0.1873	-1.7763	-0.5637	-1.1642	448.957	144.968	97.0906	1
4656	12010	1	4656	B	880	762	967	0.3693	-0.3014	0.0192	-2.5914	273.546	119.89	7.8262	1
4657	12010	1	4657	A	1766	1654	747	0.3961	0.1843	2.5742	-0.0416	452.403	-10.0433	76.5942	1
4658	12010	1	4658	B	622	1561	677	0.3417	0.3301	-2.6626	0.5977	104.143	185.583	123.738	2
4659	12010	1	4659	A	1336	1876	723	0.3633	1.7867	-1.5768	-0.4584	240.026	221.127	74.6103	1
4660	12010	1	4660	B	735	1716	762	0.3325	-0.8822	1.6851	1.2513	133.143	27.4135	71.1668	1
4661	12010	1	4661	A	1028	1556	832	0.306	0.7093	1.1782	1.9146	345.949	-6.2233	162.303	1
4662	12010	1	4662	B	888	214	916	0.2943	0.2282	0.7863	2.1838	260.143	-76.0723	156.025	2
4663	12010	1	4663	A	2385	1162	964	0.2955	-0.94	2.5184	-0.075	180.589	13.063	60.1897	2
4665	12010	1	4665	A	424	2497	610	0.318	0.1784	-0.6108	2.6488	420.252	209.327	149.914	2
4666	12010	1	4666	B	2095	3508	850	0.28	1.1135	1.7687	1.7013	292.117	-26.1118	137.912	1
4667	12010	1	4667	A	769	1180	918	0.3041	-0.3348	1.7994	0.8237	282.42	-0.0341	89.0067	1
4668	12010	1	4668	B	864	415	787	0.2468	0.0206	-0.8947	0.1998	326.831	-89.288	136.181	1
4669	12010	1	4669	A	148	1934	904	0.2721	-1	1	-2	115.177	171.102	52.2941	2
4671	12011	1	4671	A	1510	1177	739	0.4534	0.2181	-0.1025	0.9201	319.454	188.966	164.509	1
4672	12011	1	4672	B	1569	2418	656	0.3705	0.3834	-0.6454	2.6042	263.723	244.435	157.873	1
4673	12011	1	4673	A	2626	976	816	0.3842	-0.197	-0.3956	2.585	34	149.987	168.076	2
4675	12011	1	4675	A	2170	3561	816	0.3427	0.4558	-1.2803	2.2385	79.7314	149.328	160.779	2
4676	12011	1	4676	B	2264	2693	796	0.4147	0.1203	0.2185	2.5773	200.109	259.971	162.967	2
4677	12011	1	4677	A	950	2293	855	0.3564	0.0077	-0.6397	2.6898	258.714	159.678	148.124	1
4678	12011	1	4678	B	2345	1159	768	0.5284	1.2558	1.4736	-1.2298	282.563	-72.3414	81.786	2
4679	12011	1	4679	A	2445	2718	840	0.3701	0.1503	-0.1236	-2.1223	317.814	-28.9943	23.6832	2
4680	12011	1	4680	B	1261	2521	790	0.3329	0.7618	-0.0948	2.644	107.749	187.879	165.915	1
4681	12011	1	4681	A	2089	2328	777	0.4536	-1.4343	1.2606	0.9866	183.026	56.3512	98.9646	2
4682	12011	1	4682	B	455	1206	834	0.3193	-0.2065	0.5824	2.6547	360.849	21.1304	151.893	2
4683	12011	1	4683	A	2448	2070	873	0.3137	1.4111	-0.9942	1.9202	313.446	209.155	149.386	1
4684	12011	1	4684	B	984	1968	727	0.312	-1.8128	-1.6547	0.7118	161.286	143.177	114.888	1
4685	12011	1	4685	A	1431	2511	709	0.2788	0.1832	-0.6718	-0.9959	246.723	155.704	42.3	1
4686	12011	1	4686	B	1510	3242	640	0.3298	1.0573	-1.2921	1.4711	169.143	-87.3884	93.5192	2
4687	12011	1	4687	A	2513	3248	619	0.3241	-0.0881	-0.1181	1.7803	38.2515	215.583	141.917	1
4688	12011	1	4688	B	1969	1214	904	0.4251	0.0088	-2.5479	0.8166	346.546	189.74	126.946	1
4689	12011	1	4689	A	2235	3155	734	0.2488	1.9268	-1.7068	1.3894	102.697	41.5434	151.639	1
4690	12011	1	4690	B	218	1726	908	0.3191	-0.3954	2.6386	0.5699	223.991	-0.5906	125.617	2
4691	12011	1	4691	A	1785	1344	830	0.3144	-0.2484	2.0021	0.296	90.1429	23.5577	64.4023	1
4692	12011	1	4692	B	1628	2229	817	0.3964	-0.4734	1.6137	-1.925	352.597	187.48	35.839	1
4693	12011	1	4693	A	279	3378	604	0.3219	0.1731	-1.7628	-2.0267	132.151	184.726	35.655	1
4694	12011	1	4694	B	2802	1321	692	0.2621	1.5839	0.8824	1.5504	226.017	-33.7159	156.769	1
4695	12011	1	4695	A	2239	2314	708	0.2429	0.3734	1.9572	1.518	8.3114	20.4592	27.5608	2
4696	12011	1	4696	B	754	2041	778	0.2216	-1.1522	-1.6424	-1.9658	256.42	135.916	30.1451	1
4697	12011	1	4697	A	524	2126	814	0.3217	-0.2722	0.1302	2.5878	133.546	248.272	168.716	2
4698	12012	1	4698	B	3097	2164	786	0.4431	0.9161	-1.8982	1.5574	134.84	213.567	156.153	2
4699	12012	1	4699	A	740	1412	770	0.3913	-0.0268	-1.116	-1.3465	161.883	222.118	30.3337	1
4700	12012	1	4700	B	1993	1256	850	0.3695	1.6258	-1.6061	-1.3201	9.2686	205.464	35.5278	1
4701	12012	1	4701	A	1194	928	730	0.3808	-1.6407	1.4306	1.2366	155.983	39.0328	92.7397	2
4702	12012	1	4702	B	2667	1111	838	0.4342	0	1	2	127.883	-38.78	158.645	1
4703	12012	1	4703	A	1498	2304	752	0.3086	-0.726	0.5665	2.673	100.134	30.6713	129.997	1
4704	12012	1	4704	B	1771	1288	862	0.3987	-0.228	1.6405	-1.8742	86.4029	23.9672	43.3172	1
4705	12012	1	4705	A	1938	2064	719	0.4014	0.855	-1.7589	1.4144	201.554	184.79	93.4612	1
4706	12012	1	4706	B	1880	2036	738	0.3273	0.2813	0.6252	2.5857	322.883	203.341	146.417	1
4707	12012	1	4707	A	1622	2432	822	0.3357	0.2478	-1.8734	0.5825	134.891	160.901	62.5069	2
4708	12012	1	4708	B	1784	2056	780	0.3666	-0.6742	1.9395	-0.8411	158.286	-23.1888	85.35	2
4709	12012	1	4709	A	1418	458	782	0.4409	0.4374	0.3715	2.5578	403.671	16.1809	164.432	1
4710	12012	1	4710	B	2108	922	894	0.3558	0.8696	0.961	-1.8473	124.857	183.333	33.7999	1
4711	12012	1	4711	A	648	2298	888	0.2474	1.2964	-0.8589	-1.5167	479.403	177.324	60.9764	1
4712	12012	1	4712	B	3409	2836	760	0.4078	-0.9748	-0.6611	-1.872	182.454	111.397	17.7014	2
4713	12012	1	4713	A	1888	2662	841	0.4651	-0.0672	-0.9113	-1.7511	59.3029	145.573	43.9139	1
4714	12012	1	4714	B	2256	401	802	0.358	0.1193	-0.475	2.1599	198	166.711	135.057	1
4715	12012	1	4715	A	594	568	772	0.4539	-0.0732	0.1943	0.3708	331.857	55.512	23.0411	1
4716	12012	1	4716	B	1784	3496	702	0.357	-0.6441	0.3045	1.3091	146.874	-3.3852	116.128	2
4717	12012	1	4717	A	1841	3517	783	0.3545	0.1135	-0.0687	-0.7377	148.42	-85.6833	21.9833	1
4718	12012	1	4718	B	3503	781	710	0.3566	-0.9103	0.8569	-2.2193	215.723	35.5377	28.7634	2
4719	12012	1	4719	A	1572	746	760	0.3692	-1.101	-1.7405	-0.6832	123.463	144.964	100.658	2
4720	12012	1	4720	B	1301	1600	860	0.377	2.0648	-0.9742	0.0435	265.446	226.75	68.9831	1
4723	12012	1	4723	A	356	2150	700	0.2908	1.9113	-1.9859	0.5598	170.849	214.716	116.836	1
4724	12012	1	4724	B	1627	3344	693	0.371	-0.402	1.6763	-1.3197	261.411	12.1167	94.1618	2
4725	12012	1	4725	A	1868	3022	610	0.2853	-0.2755	1.1711	-2.3687	156.84	16.7474	25.8274	2
4726	12012	1	4726	B	718	2076	658	0.3017	0.6883	2.7519	-0.029	322.866	-21.1016	110.646	1
4727	12012	1	4727	A	1210	1902	804	0.2677	-0.7655	1.575	-1.4417	25.2858	68.7487	69.0492	1
4728	12012	1	4728	B	840	1788	844	0.3567	-0.0654	-1.3347	-1.8704	381.554	207.121	57.917	1
4729	12012	1	4729	A	1268	3320	632	0.3833	0.1352	0.9467	-2.5102	144.857	-11.1474	64.9049	1
4730	12012	1	4730	B	1644	1718	836	0.2514	-1.3432	0.8154	1.8733	338.403	-82.4399	16.536	2
4731	12012	1	4731	A	651	2957	644	0.2922	0.7178	-0.8436	2.2337	297.446	236.729	139.666	1
4732	12012	1	4732	B	745	2474	702	0.2893	-2.3474	0.773	0.3671	90.0085	121.017	63.4878	1
4733	12012	1	4733	A	1580	1860	846	0.3567	2.1782	-1.6503	0.1826	332.143	210.555	76.2191	1
4734	12012	1	4734	B	523	2729	832	0.331	-1.6735	0.0113	-1.6339	331.52	53.9796	105.958	2
4735	12012	1	4735	A	176	3148	642	0.2296	0.2612	-1.8729	-1.7144	98.7057	171.888	30.1102	1
4736	12012	1	4736	B	1158	2044	718	0.3663	-1	1	-1	104.411	32.6533	85.636	2
4737	12012	1	4737	A	1498	2117	796	0.3757	0.5907	0.9101	-1.8082	232	-55.7329	102.891	1
4738	12012	1	4738	B	1524	1134	868	0.3038	0.9999	1.411	-1.4796	87.7229	-14.7586	57.1749	1
4739	12012	1	4739	A	805	1352	732	0.3648	-0.221	1.8913	0.8346	102.1	-5.4509	114.491	1
4740	12012	1	4740	B	2578	276	789	0.2754	0.1513	0.7381	1.8945	205.991	-49.906	121.213	1
4741	12012	1	4741	A	2775	2635	868	0.246	-0.1405	-2.5156	0.7733	156.286	217.995	45.5451	1
4742	12012	1	4742	B	2781	3064	604	0.3145	0.5108	0.1914	1.9908	99.1085	15.99	142.299	2
4743	12012	1	4743	A	2972	1570	756	0.2302	-0.578	1.7998	-0.4367	159.286	4.8726	133.928	1
4744	12012	1	4744	B	1521	3224	650	0.3182	0.7404	1.4294	0.3332	122.857	-19.9901	93.8966	1
4745	12012	1	4745	A	929	1042	883	0.3121	-0.2106	2.5506	0.907	277.126	0.3478	128.456	1
4746	12012	1	4746	B	2760	2032	961	0.3079	0.567	0.5037	-0.507	310.463	184.633	61.9492	2
4747	12012	1	4747	A	973	2086	768	0.4303	-1.8094	0.7571	-1.6097	131.143	40.5	92.8759	2
4748	12012	1	4748	B	3632	2906	890	0.2912	0.0558	-0.9578	-2.0149	155.437	165.732	15.8902	1
4749	12012	1	4749	A	1483	3496	786	0.3455	0.6452	0.0585	1.7453	60.7228	206.504	134.47	1
4750	12012	1	4750	B	1158	1873	914	0.3964	0.557	1.6965	-1.0465	190.034	-27.7551	87.6463	2
4752	12012	1	4752	B	1349	1530	866	0.2874	1.7285	-2.1451	0.1765	263.689	223.326	111.846	2
4753	12012	1	4753	A	2099	1956	799	0.3451	1.4109	1.6113	-1.3263	139.571	-32.1547	54.1879	1
4754	12012	1	4754	B	2998	1725	856	0.3229	0.5816	-2.0988	1.6147	129.16	182.96	91.9436	1
4755	12012	1	4755	A	1030	1354	722	0.2282	-0.7015	0.1037	2.5876	331.883	52.1163	149.954	1
4756	12012	1	4756	B	572	2245	660	0.2683	1.2371	-1.5862	-1.8884	59.9914	215.613	36.8138	1
4757	12012	1	4757	A	1642	3338	668	0.2083	0.9972	-2.3508	0.744	122.134	192.249	95.4691	2
4758	12012	1	4758	B	2802	799	994	0.2628	-1.826	1.5607	0.4209	97.8486	41.2141	92.7917	1
4759	12013	1	4759	A	2327	741	947	0.4318	0.6011	-0.7586	2.1182	320.883	199.95	146.906	1
4761	12013	1	4761	A	2237	1269	860	0.2959	-1.6854	1.7561	0.6808	243.386	44.206	127.701	1
4762	12013	1	4762	B	2244	578	876	0.3578	-0.9109	1.5641	1.8738	320.143	36.4259	142.989	1
4763	12013	1	4763	A	2774	1750	852	0.4249	0.247	-0.7094	-2.5434	158.411	159.171	7.4179	1
4764	12013	1	4764	B	2780	656	906	0.3572	-0.3831	-2.0885	0.951	344.874	154.242	80.5299	1
4765	12013	1	4765	A	2339	573	954	0.4059	1.5314	-1.7141	-1.0787	189.563	221.895	89.8034	2
4766	12013	1	4766	B	2603	1658	734	0.3474	-0.1669	-0.8561	-2.5737	23.5972	160.686	41.1033	2
4767	12013	1	4767	A	2994	586	818	0.3936	0.7458	-1.5795	1.8207	333.169	220.022	134.982	1
4769	12013	1	4769	A	2871	1398	763	0.3871	0.0944	1.7101	1.8739	88.7143	-0.5161	123.207	1
4770	12013	1	4770	B	1424	1004	818	0.4113	0.016	0.2222	2.5522	118.446	197.591	153.202	1
4771	12013	1	4771	A	2630	1634	684	0.3152	-0.2781	2.6958	0.6889	310.143	22.1621	106.718	1
4772	12013	1	4772	B	1494	1106	810	0.2925	1.4602	-1.6745	-1.6431	274.463	195.07	63.7176	2
4773	12013	1	4773	A	1308	1052	878	0.2992	-0.8907	2.5834	-0.0049	355.589	19.758	107.144	1
4774	12013	1	4774	B	2868	2093	808	0.3642	0.6665	-1.6342	1.7409	314.429	210.084	80.2014	2
4775	12013	1	4775	A	436	1472	874	0.2706	-0.1953	-2.21	1.057	138.614	172.203	83.0858	1
4776	12013	1	4776	B	474	3094	708	0.3493	-1.7551	1.662	0.9242	243.429	58.8309	98.5427	2
4777	12013	1	4777	A	806	3668	653	0.3083	-0.5062	-1.315	-1.8001	239.026	170.069	29.2188	1
4778	12013	1	4778	B	605	1412	738	0.3072	-1.279	-0.9853	1.8909	313.26	136.374	146.119	1
4779	12013	1	4779	A	3590	1084	868	0.2811	1.042	-2.59	-0.7297	330.563	191.907	150.046	1
4780	12013	1	4780	B	2724	3138	712	0.2797	-0.775	-2.5507	-0.1836	359.234	171.177	96.3281	1
4781	12013	1	4781	A	569	3499	692	0.2359	1.9657	0.5918	1.3398	8.5714	-58.4971	78.5675	2
4784	12013	1	4784	B	2680	2548	826	0.3595	0.8168	-0.7457	-1.8667	57.7314	231.921	71.8945	1
4785	12013	1	4785	A	3581	1101	770	0.1647	1.7362	-2.1661	-0.4416	46.9742	212.873	92.5692	2
4786	12014	1	4786	B	2111	2636	689	0.5418	0.2161	0.1371	2.5652	202.277	12.5372	177.1	1
4787	12014	1	4787	A	771	3192	831	0.3645	-0.2103	-0.4482	-2.5451	157.16	119.307	12.8379	1
4788	12014	1	4788	B	2848	742	917	0.4212	0.4809	-1.737	-1.6618	214.26	186.39	38.396	2
4789	12014	1	4789	A	1022	1128	730	0.3982	-0.5067	-2.1445	1.0561	417.671	161.186	89.7189	2
4790	12014	1	4790	B	2962	2728	638	0.4209	-0.018	2.5976	0.6922	302.151	-9.5499	122.837	1
4791	12014	1	4791	A	1758	3134	768	0.4103	-1.044	1.4442	0.16	110.429	33.497	108.705	1
4792	12014	1	4792	B	2180	2676	682	0.3975	-0.0456	-0.2929	-2.5519	20.4457	92.0433	11.4889	1
4793	12014	1	4793	A	2791	334	879	0.4627	1.4017	1.3496	1.2767	185.974	-68.4156	159.876	2
4794	12014	1	4794	B	556	2675	838	0.2898	0.0907	1.4505	-2.1347	279.546	-80.5493	16.9939	2
4795	12014	1	4795	A	1694	3218	742	0.3901	0.0132	1.0262	1.0464	256.411	27.3345	113.046	1
4796	12014	1	4796	B	852	879	788	0.3986	-0.5043	-0.4305	2.2115	92.1514	-54.9174	143.502	1
4797	12014	1	4797	A	1120	3050	702	0.3397	-0.4157	0.5452	-1.4744	175.117	136.467	176.478	2
4798	12014	1	4798	B	3358	1478	870	0.4339	0.436	0.1829	2.5433	7.2857	1.9181	164.053	1
4799	12014	1	4799	A	2524	1509	872	0.3965	0.3801	-0.8676	-1.8896	56.0257	194.446	24.3391	1
4800	12014	1	4800	B	2954	2449	706	0.4098	0.4213	2.7062	0.545	50.3028	-5.2136	106.387	1
4801	12014	1	4801	A	1617	3186	705	0.3439	-1.66	1.1766	-1.6847	316.849	41.5118	38.37	2
4802	12014	1	4802	B	2058	2948	848	0.4191	-1.7506	1.1544	0.8041	263.429	53.0919	79.9067	2
4803	12014	1	4803	A	2258	2927	852	0.4353	1.3828	-1.194	-1.1368	337.974	245.289	96.5809	2
4804	12014	1	4804	B	1828	3564	856	0.2874	-0.0002	-2.1645	-0.644	-62.5286	178.228	59.0075	2
4805	12014	1	4805	A	2023	1884	904	0.3493	-0.1236	0.5517	-1.9539	97.1686	11.7884	125.009	1
4806	12014	1	4806	B	2677	2564	644	0.3178	0.1611	-2.7554	1.0122	49.2857	167.33	124.369	1
4807	12014	1	4807	A	2744	2215	630	0.3395	0.7561	-1.6799	1.0429	330.831	184.84	104.966	1
4808	12014	1	4808	B	1514	3418	662	0.2835	-0.638	0.3751	0.4368	391.68	104.553	139.562	1
4809	12014	1	4809	A	308	2879	762	0.3768	0.5984	-0.9059	-2.0653	237.714	210.79	15.7449	2
4810	12014	1	4810	B	2225	586	770	0.4322	0.2821	2.5231	0.202	119.429	2.6578	136.383	1
4811	12014	1	4811	A	1678	3582	752	0.345	-0.843	1.728	-1.7552	8.0258	-4.2848	36.55	1
4812	12014	1	4812	B	2033	2789	888	0.3809	1.5603	-1.783	0.9051	71.6971	215.558	117.773	1
4813	12014	1	4813	A	2695	296	941	0.3157	1.5801	1.766	0.9633	26.3029	-43.0305	59.5112	1
4814	12014	1	4814	B	3069	1462	856	0.3455	-0.0045	-2.1019	-0.6645	94.16	193.356	70.9933	1
4815	12014	1	4815	A	1276	3542	681	0.379	-0.1159	-0.3135	-0.9197	94.1428	-43.9691	126	1
4817	12014	1	4817	A	980	1709	788	0.3553	-1.6233	0.8805	-0.009	415.411	258.496	30.3842	1
4819	12014	1	4819	A	2273	2004	676	0.3758	-1.1444	-1.6139	0.0314	55.6885	151.8	98.808	2
4820	12014	1	4820	B	1495	807	784	0.4337	-0.4221	-1.5791	-1.8942	345.84	155.776	25.4782	2
4821	12014	1	4821	A	2756	3024	798	0.3285	0.6852	-2.1564	0.7888	320.303	209.785	174.49	1
4823	12014	1	4823	A	3433	2314	597	0.3768	0.2698	-0.2107	-1.5898	74.0085	-60.3836	38.6249	1
4824	12014	1	4824	B	565	3150	712	0.2782	-1.9241	-1.4607	-0.5174	267.286	69.9007	63.272	2
4825	12014	1	4825	A	1810	1858	747	0.3778	0.1838	-0.5392	-2.2893	110.394	175.34	25.7063	2
4826	12014	1	4826	B	2129	1470	708	0.2653	-0.7691	-0.3097	2.146	209.277	99.6668	155.816	2
4827	12014	1	4827	A	1313	3518	672	0.3684	1.2971	1.3475	0.9304	109.143	-36.7671	121.968	1
4828	12014	1	4828	B	2039	411	973	0.392	-1.5408	-1.4617	0.3749	312.84	156.971	77.7779	1
4829	12014	1	4829	A	1160	2433	885	0.2496	0.1545	1.0401	-1.4964	583.68	207.956	23.913	1
4830	12014	1	4830	B	1593	1926	839	0.2842	-0.7149	-1.1141	-2.0446	305.286	107.081	17.8222	1
4831	12014	1	4831	A	3016	2426	655	0.3158	-0.6659	1.7727	-1.7387	-164.386	-6.4784	48.022	2
4832	12014	1	4832	B	1674	1217	767	0.3894	-0.5346	-0.4718	-1.979	152.883	176.212	46.9298	2
4833	12014	1	4833	A	2845	3217	620	0.3399	1.6935	-1.1128	1.6377	17.2857	241.934	118.429	1
4834	12014	1	4834	B	3376	3269	867	0.2866	0.0007	0.0968	-1.269	300.866	217.402	34.6736	1
4835	12014	1	4835	A	1998	2952	858	0.2632	0.7891	1.8265	0.8049	260	-36.4552	75.2811	2
4836	12014	1	4836	B	1459	2251	656	0.3258	0.4893	0.6724	2.4616	385.983	-48.8357	149.329	2
4837	12014	1	4837	A	2070	3073	786	0.3199	-1.4462	1.684	-0.7487	325.546	65.5559	54.8276	1
4838	12014	1	4838	B	2718	852	766	0.3829	-0.5157	-2.3478	-0.5453	160.84	166.514	74.9786	1
4839	12014	1	4839	A	2818	2681	602	0.2875	-2.1047	-0.1208	-0.5008	-150.386	78.1829	73.8708	1
4840	12014	1	4840	B	444	2032	750	0.3212	0.5653	2.2517	-1.3957	54.7743	-15.3287	30.3937	2
4841	12014	1	4841	A	1448	2508	718	0.2307	-1.0223	1.6401	1.8081	14.9914	5.6646	126.678	1
4842	12014	1	4842	B	1900	2347	813	0.2361	0.9609	-0.3581	-2.6637	91.1257	170.339	34.7366	2
4843	12014	1	4843	A	626	1741	750	0.2819	-0.247	-0.1316	-2.505	129.866	0.018	20.9081	1
4844	12014	1	4844	B	2592	3593	734	0.4304	-1.6536	1.0622	-0.8328	45.7143	29.4707	101.453	2
4845	12014	1	4845	A	264	838	916	0.1913	1.273	1.2541	1.5563	102.757	187.217	54.1654	1
4846	12014	1	4846	B	2609	1760	938	0.2516	0.3308	1.1917	1.918	90.6971	13.6359	41.0729	2
4847	12014	1	4847	A	854	2473	824	0.2998	0.4057	-2.5337	0.1271	189.58	222.911	129.7	2
4848	12014	1	4848	B	1886	3502	662	0.2813	0.5578	-0.7897	1.0034	95.7143	178.711	129.084	1
4849	12014	1	4849	A	665	1042	914	0.3146	-2.5606	0.8895	0.6865	-105.806	115.229	79.2891	2
4850	12014	1	4850	B	2716	2337	891	0.3691	-0.2198	-0.7835	2.5433	192.714	-52.4805	146.725	1
4851	12014	1	4851	A	3117	1076	878	0.3921	-1.6586	-1.7884	-0.3517	17	115.844	83.4154	1
4852	12014	1	4852	B	2173	1370	719	0.3397	-1.5495	1.6125	1.1983	270.446	22.2911	105.253	2
4853	12014	1	4853	A	2811	2679	891	0.3518	0.1788	2.5166	-0.1494	249.749	5.9175	78.9841	1
4854	12014	1	4854	B	787	730	900	0.2759	0.2611	1.6434	-1.8438	225.009	3.7413	51.4705	1
4855	12014	1	4855	A	765	2974	779	0.3929	-0.0773	-1.762	-1.6485	270.437	184.996	48.5019	2
4856	12014	1	4856	B	3004	1204	958	0.353	1.2971	-1.1933	1.3246	59.58	236.509	97.5122	2
4858	12014	1	4858	B	594	3391	746	0.3595	0.1601	-1.7843	1.678	177.168	162.375	90.6959	1
4859	12014	1	4859	A	2849	1566	796	0.3455	0.0148	2.6588	0.7172	299.134	-8.3332	132.251	1
4860	12014	1	4860	B	1393	916	955	0.2602	-0.2634	2.6331	-0.1128	177.58	-0.1263	77.7228	1
4861	12014	1	4861	A	1449	3368	672	0.2835	0.0924	0.1839	-2.5732	61.0086	234.69	15.6524	1
4862	12014	1	4862	B	1315	2112	860	0.3019	-0.5898	-1.5282	1.53	179.126	234.858	173.944	2
4863	12014	1	4863	A	1673	1150	752	0.2327	0.2319	1.8186	1.8378	108.16	-27.7115	128.554	2
4864	12014	1	4864	B	2344	3566	730	0.3269	0.2941	-0.3408	1.9333	406.269	213.136	118.785	1
4865	12014	1	4865	A	1735	549	900	0.2561	0.969	2.0888	1.5682	271.706	12.9859	165.707	2
4866	12014	1	4866	B	3357	2164	688	0.2981	0.0983	0.2043	2.5527	29.3114	224.231	174.366	2
4867	12014	1	4867	A	1457	960	850	0.3334	-2.0785	0.5321	-0.7528	17.2858	110.257	71.5044	2
4868	12014	1	4868	B	770	212	900	0.3368	-0.8945	1.6723	1.4609	233.571	29.2224	158.844	1
4869	12014	1	4869	A	1812	1094	761	0.2559	-1.0798	0.8313	-1.9078	283.169	224.471	125.807	1
4870	12014	1	4870	B	716	1080	872	0.2248	0.7534	1.9464	1.5609	152.849	-44.3603	139.224	2
4871	12014	1	4871	A	2836	418	874	0.2397	-0.244	2.58	-0.8488	148.143	13.0955	63.7524	1
4872	12014	1	4872	B	811	881	905	0.3172	-1.6393	-0.4983	-1.6637	8.3114	130.66	91.525	2
4873	12014	1	4873	A	1891	3158	742	0.3448	1.5442	-1.4871	-1.3601	286.454	220.355	113.44	1
4874	12014	1	4874	B	776	3062	674	0.2722	-1.4858	-1.281	1.4234	325.857	-54.5047	69.5045	1
4875	12014	1	4875	A	484	3084	696	0.2756	0.8261	-0.6137	2.2643	246.311	119.099	7.6597	1
4876	12014	1	4876	B	3464	1984	738	0.3055	1.894	-1.6579	0.4588	299.571	220.33	87.6751	2
4877	12014	1	4877	A	2025	2825	712	0.2942	-1.9543	1.7443	0.5957	59.9743	56.0626	66.8449	1
4879	12014	1	4879	A	2726	2249	912	0.1859	-0.9282	-0.0992	-2.6289	71.5972	112.556	31.9281	1
4880	12014	1	4880	B	186	440	810	0.2557	-1.639	2.1562	-0.1187	81.1343	52.1771	88.5869	1
4881	13001	1	4881	A	1609	1511	898	0.4283	0.062	-0.9849	-2.2633	190.731	143.793	5.3011	1
4882	13001	1	4882	B	2896	596	1056	0.3455	0.0978	-0.4008	2.6389	313.286	-74.5269	167.258	2
4883	13001	1	4883	A	866	1780	809	0.4935	0.1737	-2.5783	-0.2031	49	196.389	86.1341	1
4884	13001	1	4884	B	1817	961	913	0.5293	1.4142	1.1268	1.7571	39.7314	-47.6688	86.1995	2
4885	13001	1	4885	A	1026	1898	772	0.3301	0.0919	-0.9896	-2.5151	263.546	115.905	21.0101	2
4886	13001	1	4886	B	1625	2835	733	0.3367	1.5876	-0.1718	1.8649	162.286	-84.2114	147.115	2
4887	13001	1	4887	A	2220	1034	878	0.3424	0.377	2.1272	-0.3241	80.6886	0.6942	102.479	1
4888	13001	1	4888	B	3316	1853	700	0.3398	0.161	0.324	0.2239	300.857	180.356	161.57	1
4889	13001	1	4889	A	923	1904	691	0.2959	0.0415	0.2095	2.5901	298.169	-33.6686	130.962	1
4890	13001	1	4890	B	1079	1613	888	0.4295	0.5407	-1.8836	1.7201	111.74	212.169	141.258	1
4891	13001	1	4891	A	752	1960	728	0.3856	-0.3221	-0.485	0.5078	5.3372	-33.629	124.472	1
4892	13001	1	4892	B	1433	2627	682	0.327	1.8858	0.8698	-0.4382	357.571	-50.1127	56.0597	1
4893	13001	1	4893	A	2305	1505	834	0.3891	0.1451	1.8716	-0.7591	275.411	3.0171	15.9383	2
4894	13001	1	4894	B	2210	1208	867	0.322	0.4516	-1.894	1.6394	309.134	171.657	146.095	1
4895	13001	1	4895	A	2581	2973	570	0.2965	1.4333	0.41	1.5183	354.16	256.106	171.572	2
4896	13001	1	4896	B	2235	1770	690	0.3348	-0.6841	-1.7981	-1.6736	170.554	164.62	40.3412	1
4897	13001	1	4897	A	2172	2498	782	0.3141	0.9343	-2.5542	-0.245	25.3115	203.311	100.68	1
4898	13001	1	4898	B	551	2004	678	0.3033	-0.2865	-0.8723	2.0921	47.8828	196.994	162.322	1
4899	13001	1	4899	A	2366	3174	608	0.2827	0.3435	-0.8457	1.7021	186.571	166.514	170.312	1
4900	13001	1	4900	B	1237	2731	558	0.3171	0.3393	-1.7824	1.2962	61.9915	230.623	125.904	2
4901	13001	1	4901	A	2359	2512	693	0.2984	-0.1995	-1.5243	-2.1212	52	193.177	54.7911	1
4902	13001	1	4902	B	3362	1291	914	0.3667	0.4365	-0.345	-1.9753	265.74	-43.7647	119.343	1
4904	13001	1	4904	B	1065	1781	840	0.2854	-0.3846	-2.0261	-1.7375	47.6972	166.428	15.9421	1
4905	13001	1	4905	A	3127	52	1010	0.3444	0.7148	1.8683	1.7372	227.706	-33.7801	151.764	2
4906	13001	1	4906	B	2841	2958	684	0.328	0.9038	-0.0514	2.5275	15.3371	237.038	90.5341	1
4907	13001	1	4907	A	1569	3106	619	0.3126	0.8673	-1.4601	0.9378	125.16	214.134	67.7414	2
4908	13001	1	4908	B	2587	534	1018	0.3203	1.3831	-1.6515	-0.8741	65.1429	-69.966	85.1858	1
4909	13001	1	4909	A	1924	2590	624	0.3065	-0.0183	-0.407	2.509	24.1428	130.61	164.992	2
4910	13001	1	4910	B	716	2681	675	0.2975	0.8642	-2.6484	0.3417	176.832	194.469	70.9531	2
4911	13001	1	4911	A	1599	1790	782	0.3703	-0.044	2.6865	-0.6843	354.554	-2.3307	87.5725	1
4912	13001	1	4912	B	502	2762	548	0.2692	0.1263	-0.4464	2.6528	183.991	124.073	161.634	2
4913	13001	1	4913	A	3286	487	1040	0.3867	-0.3774	-2.5702	-0.0539	195.992	196.158	84.7438	2
4914	13001	1	4914	B	2334	3287	632	0.2466	0.1816	1.592	1.3189	77.4286	31.4386	156.188	2
4915	13001	1	4915	A	1144	2476	634	0.3718	-0.0482	1.9905	-0.8657	314.857	14.0058	14.4419	1
4916	13001	1	4916	B	2924	1717	898	0.3061	1.7584	-1.858	-0.3295	186.126	226.798	92.1775	2
4917	13001	1	4917	A	1581	2337	759	0.3084	-0.3341	1.7693	-1.634	43.0257	207.502	32.8521	1
4918	13001	1	4918	B	2028	2548	828	0.3054	0.9112	1.0418	-0.8703	55.4115	157.721	135.025	1
4919	13001	1	4919	A	1469	1402	981	0.3061	-1.1879	1.5943	1.5061	491.109	20.1552	148.174	2
4920	13001	1	4920	B	232	2042	713	0.2747	-1.0544	-0.4883	2.0938	68.0172	179.844	161.975	1
4921	13001	1	4921	A	2354	1787	858	0.2715	0.1223	0.4235	2.5169	325.571	209.682	89.2399	1
4922	13001	1	4922	B	2196	1664	764	0.3979	-1.1155	-2.1104	0.7537	175.589	147.738	67.2373	1
4923	13001	1	4923	A	205	2115	810	0.2983	-1.316	1.4578	-1.6448	219.411	67.8578	103.627	1
4924	13003	1	4924	B	3079	1486	898	0.3997	0.0061	-0.2752	2.5238	270.554	113.278	173.179	1
4925	13003	1	4925	A	1882	492	1017	0.3114	-0.2107	1.1488	1.5172	196.614	2.7836	111.58	1
4926	13003	1	4926	B	1125	1488	896	0.293	0.3937	1.7878	1.6451	260.731	-9.7886	143.493	2
4929	13003	1	4929	A	689	2650	743	0.3122	-0.6098	0.8563	2.0393	277.429	-22.1238	162.795	1
4930	13003	1	4930	B	3122	2104	967	0.3017	-0.8903	2.1921	-0.753	58.9915	24.2204	90.6445	1
4931	13003	1	4931	A	2313	2561	638	0.242	-1.7022	-1.5781	-1.4927	119.126	-74.5354	3.265	1
4932	13004	1	4932	B	2172	1123	804	0.361	-0.4967	0.5478	-2.0728	129.597	59.7019	18.2451	1
4933	13004	1	4933	A	1948	1467	752	0.3114	-1.275	0.8528	-1.6619	358.663	92.3175	19.8593	2
4934	13004	1	4934	B	2423	1221	582	0.3667	-0.0748	-0.264	2.6256	344.891	31.0287	173.37	2
4935	13004	1	4935	A	559	2270	653	0.1969	-1.8999	-0.8551	1.6914	372.151	-52.9032	35.9025	1
4936	13004	1	4936	B	2075	517	886	0.3339	-0.0927	-0.8055	-1.9061	143.849	225.529	39.0683	1
4937	13004	1	4937	A	1627	1916	980	0.4254	1.5408	1.572	0.2149	308.866	-32.2743	88.8363	2
4938	13004	1	4938	B	1690	3057	701	0.3968	-0.1653	-2.0076	-1.5363	153.814	169.7	93.2659	1
4939	13004	1	4939	A	2068	1590	934	0.2099	0.2581	-1.8552	1.7441	455.403	-0.6904	40.7944	1
4940	13005	1	4940	B	1688	3533	974	0.3586	-0.5198	-0.8206	-2.4813	297.849	166.274	16.0419	1
4941	13005	1	4941	A	2715	1623	905	0.3768	-1.6053	-1.8833	0.1375	193.58	147.399	97.1736	2
4942	13005	1	4942	B	1415	2972	882	0.289	1.1922	1.1418	-1.8115	202.554	5.5218	58.78	1
4943	13005	1	4943	A	226	1114	741	0.256	0.1125	0.0856	-0.3384	194.294	168.158	119.946	2
4944	13005	1	4944	B	176	2316	714	0.3795	-0.0544	-0.3131	2.5214	446.403	193.494	168.631	2
4945	13005	1	4945	A	1162	2336	1016	0.3281	-0.2235	1.777	-1.1072	128.571	16.9227	27.2674	2
4946	13005	1	4946	B	2103	2986	704	0.3878	-0.9299	0.1993	-2.5158	302.151	29.3103	16.6871	1
4947	13005	1	4947	A	2253	3030	800	0.363	-0.7123	0.1624	2.0107	266.857	77.8406	166.396	2
4948	13005	1	4948	B	906	1328	888	0.3446	-0.7509	-0.2012	2.5539	337.42	18.7618	176.079	2
4949	13005	1	4949	A	166	700	848	0.2199	0.5424	-1.7903	1.2375	43.1686	159.824	156.379	2
4950	13005	1	4950	B	1876	3613	682	0.2753	1.1435	-1.6252	-1.6171	34.9829	209	37.0742	2
4951	13005	1	4951	A	1683	3131	884	0.2424	0.7791	-0.0625	-2.5265	112.714	-58.4839	23.9994	2
4952	13005	1	4952	B	2794	2760	828	0.3894	-0.1011	1.0644	2.5041	305.177	-1.2672	146.306	1
4953	13007	1	4953	A	890	1988	846	0.4025	-0.0243	-0.1699	2.548	-1.8143	22.9496	168.33	2
4954	13007	1	4954	B	2779	2658	847	0.3954	0.4464	0.9738	1.7296	71.4286	-21.7405	156.125	1
4955	13007	1	4955	A	614	2008	793	0.4635	-1	1	2	91.5543	94.3478	93.2919	2
4956	13007	1	4956	B	2359	2386	948	0.3891	-0.4059	0.4675	-2.1738	196.974	24.5054	16.5486	2
4957	13007	1	4957	A	3315	1054	818	0.4022	0.2944	0.3718	2.579	237.849	269.91	176.666	2
4958	13007	1	4958	B	261	3368	940	0.3286	-0.6105	-0.0415	2.5539	57.8657	158.857	166.099	2
4959	13007	1	4959	A	1399	1573	656	0.3285	0.2948	-1.5435	2.02	88.7142	203.21	160.04	1
4961	13007	1	4961	A	1978	40	822	0.3225	-0.1019	0.8342	2.5346	309.849	4.6015	153.528	1
4962	13007	1	4962	B	306	3500	978	0.4111	-0.1081	-0.5133	2.5577	152.16	8.2904	174.675	1
4963	13007	1	4963	A	3193	104	818	0.3399	-0.5559	-0.4253	2.1308	196.991	-1.4576	146.603	1
4964	13007	1	4964	B	540	2000	776	0.2958	0.8515	1.1295	-1.132	52.9914	-7.5015	19.8616	1
4965	13007	1	4965	A	2612	508	762	0.3537	0.2772	-1.8551	0.7629	181.546	215.725	57.6999	1
4966	13007	1	4966	B	2561	2128	812	0.2763	0.7662	0.4086	2.1406	99.4286	-58.3845	158.41	2
4967	13007	1	4967	A	1328	2277	666	0.3332	0.3035	-0.132	-2.5501	94.7143	-53.0679	19.2682	2
4968	13007	1	4968	B	169	3030	883	0.2174	-0.1194	0.2832	2.6366	308.991	75.8397	174.192	2
4969	13007	1	4969	A	1253	2608	932	0.2955	-0.8202	0.2014	2.879	61.5286	64.8222	163.016	2
4971	13007	1	4971	A	1112	2392	810	0.3098	-2.459	0.2251	0.6872	221.974	65.0052	89.7359	2
4972	13007	1	4972	B	2484	3110	893	0.2667	0.8927	0.3768	-1.2916	209.286	183.555	34.737	1
4973	13007	1	4973	A	1499	808	703	0.2876	0.1333	2.541	-0.8702	128.866	5.1787	51.4044	1
4974	13007	1	4974	B	312	2341	782	0.2029	0.2782	0.3595	-2.5966	84.6714	58.3002	6.4796	2
4975	13007	1	4975	A	516	3438	845	0.2425	0.453	0.5274	-0.9244	170.974	92.0078	151.312	1
4976	13007	1	4976	B	2809	2296	756	0.3795	0.5524	-2.0148	1.2778	255.403	199.698	90.0757	2
4977	13007	1	4977	A	1031	1654	800	0.2021	-0.4049	0.8792	2.651	237.269	47.544	169.787	2
4978	13007	1	4978	B	2206	576	716	0.3235	-0.5399	-0.4598	-2.7904	133.437	159.128	11.6835	2
4979	13007	1	4979	A	1461	722	580	0.2828	-0.714	2.0579	1.6208	19.9914	11.0309	141.436	2
4980	13007	1	4980	B	3288	456	626	0.278	-0.329	-0.2532	2.5247	351.974	261.132	174.291	1
4981	13007	1	4981	A	2759	2446	716	0.2955	0	-2	-1	323.723	125.98	22.5873	2
4982	13007	1	4982	B	2984	1578	816	0.2829	0.2437	2.0458	-1.5657	57.7228	-25.6949	28.6441	1
4983	13007	1	4983	A	69	1578	756	0.277	-0.7695	1.6026	1.9338	75.4457	19.5369	155.375	2
4984	13007	1	4984	B	1483	400	714	0.2971	-0.2448	-1.5159	-1.157	304.572	206.319	8.9849	2
4985	13007	1	4985	A	3351	123	734	0.2337	0.0621	-1.2346	-1.4951	307.571	128.655	156.937	2
4986	13007	1	4986	B	3518	2130	694	0.2479	-0.047	0.2029	-1.7314	273.883	48.4078	35.3387	1
4987	13007	1	4987	A	3041	413	638	0.286	0.1481	0.923	-2.4524	336.294	10.4397	10.5301	1
4988	13007	1	4988	B	217	3272	724	0.3146	0.0157	-0.7499	-2.5507	69.0171	192.497	34.9703	1
4989	13007	1	4989	A	2842	1179	1030	0.3315	-0.2689	0.2449	-1.5016	355.563	-34.2933	47.8342	1
4990	13008	1	4990	B	3098	2262	792	0.3682	-0.2463	1.6833	-1.7526	293.831	17.4488	25.6931	2
4991	13008	1	4991	A	3038	3056	808	0.294	-0.4068	1.3477	1.4567	166.294	12.0317	105.734	1
4993	13008	1	4993	A	919	2576	816	0.3742	-1	-2	1	124.849	129.004	119.747	1
4994	13008	1	4994	B	3180	2097	754	0.4141	-0.3428	0.7677	2.1535	11.58	24.7202	153.052	2
4995	13008	1	4995	A	3075	2932	886	0.2607	-1.0489	-1.101	-1.9412	179.831	129.197	22.6422	1
4996	13008	1	4996	B	2291	2720	818	0.3043	-2.7033	-0.8709	0.6631	169.554	122.164	132.144	1
4997	13008	1	4997	A	2019	2835	831	0.3092	0.1681	-0.8614	2.5519	275.429	157.865	149.281	2
4998	13008	1	4998	B	1757	2765	819	0.3748	-0.2345	1.0395	-1.5051	82.84	258.241	26.6684	1
5001	13008	1	5001	A	3084	3452	946	0.3396	-0.3323	-0.4586	2.0348	62.0085	179.941	58.9134	1
5002	13008	1	5002	B	403	184	771	0.2516	-0.4061	-1.1042	1.8241	257.714	185.555	18.3191	1
5003	13008	1	5003	A	3286	2828	912	0.2463	0.7422	0.0901	-2.5502	294.874	218.394	25.8345	1
5004	13008	1	5004	B	362	2167	776	0.2948	0.305	-1.3792	1.979	210.446	64.5402	13.1869	2
5005	13008	1	5005	A	1436	1136	684	0.2477	1.3107	-0.6787	1.8439	299.303	249.741	159.784	1
5007	13008	1	5007	A	953	2115	732	0.2176	-0.3456	-1.9516	1.8916	296.883	182.867	157.087	1
5008	13008	1	5008	B	1625	1384	841	0.2861	1.8425	0.8294	0.7375	-7.6629	-62.9274	60.9079	1
5009	13008	1	5009	A	3596	3299	795	0.2378	1.5642	-0.965	1.9955	249.437	38.9241	156.655	2
5010	13008	1	5010	B	1084	3144	864	0.2644	0.041	-1.0413	2.5763	344.572	147.435	137.935	1
5011	13008	1	5011	A	3033	1369	776	0.3111	0.648	0.8649	2.0331	300.84	-41.214	161.918	1
5012	13008	1	5012	B	2008	2566	890	0.3252	-0.2821	-0.6491	-2.5381	61.16	234.49	15.7132	2
5013	13008	1	5013	A	3267	2481	820	0.3402	1.6639	0.1074	-0.6144	162.831	258.481	85.6207	2
5014	13008	1	5014	B	904	2229	756	0.146	-1.1872	-1.1529	1.3403	242.714	-32.7705	136.722	2
5015	13008	1	5015	A	81	576	789	0.2626	1.1734	0.2391	-1.634	248.697	-26.528	96.9951	1
5016	13008	1	5016	B	184	2594	874	0.2209	-0.3282	-0.4703	-2.5877	12.5628	-38.6745	5.9083	1
5017	13008	1	5017	A	3363	2339	872	0.3391	-0.3997	1.8513	-1.6359	-33.3685	15.6367	95.278	1
5018	13008	1	5018	B	2772	2540	890	0.2618	-0.0718	-0.8851	-2.5342	46.1685	239.484	13.5994	1
5019	13008	1	5019	A	2256	2578	784	0.2234	-1.8619	-1.3937	-0.4852	231.268	112.251	86.7623	2
5020	13010	1	5020	B	99	417	824	0.3688	0.6717	1.834	1.1064	249.991	192.632	165.434	2
5021	13010	1	5021	A	1908	1832	822	0.3684	-1.0651	-2.5482	0.2983	203.32	159.287	84.5764	2
5022	13010	1	5022	B	370	888	888	0.3375	-2	1	-1	260.403	52.2278	93.6346	1
5023	13010	1	5023	A	1172	1212	824	0.3147	1.486	-1.0104	-1.2137	310.823	237.022	70.2865	2
5024	13010	1	5024	B	2043	1722	824	0.2147	-0.13	1.9021	-1.7102	41.9742	13.6588	26.3504	2
5025	13010	1	5025	A	2739	667	814	0.2924	0.1025	-0.1993	-2.5019	284.143	213.074	94.9085	1
5026	13010	1	5026	B	2283	2686	714	0.3511	-2.0922	-0.8914	-0.8045	57.0086	108.723	108.639	2
5027	13010	1	5027	A	3204	335	898	0.2705	-1.8931	-2.035	0.0191	123.84	113.766	102.443	2
5028	13010	1	5028	B	2318	1938	726	0.3439	-0.0174	2.5409	0.8292	302.849	10.5002	124.931	1
5029	13010	1	5029	A	2690	483	806	0.345	0.3957	-0.4238	1.7404	210.966	233.088	121.42	1
5030	13010	1	5030	B	935	2830	772	0.2622	-0.1971	-0.7881	0.1175	238.563	138.523	98.0395	2
5031	13010	1	5031	A	1303	1734	744	0.28	0.1276	0.3335	2.5378	50.4285	-64.0972	156.117	1
5032	13010	1	5032	B	571	2420	812	0.2832	1.5172	-0.7399	-1.3031	283.446	227.526	86.3401	2
5033	13010	1	5033	A	582	1189	902	0.297	-0.0751	-0.8411	2.5925	148.58	230.841	79.6449	1
5034	13010	1	5034	B	3361	440	884	0.2693	-0.9927	1.7149	1.7226	300.169	26.3796	138.2	2
5035	13010	1	5035	A	136	1144	794	0.3131	0.1016	-1.6935	1.833	236	182.002	145.951	2
5036	13010	1	5036	B	1190	1202	858	0.2854	0.7343	0.0229	-1.9347	70.8486	-56.8395	5.6906	2
5037	13010	1	5037	A	29	258	857	0.1869	-0.7224	-1.9575	1.6859	355.831	140.596	89.9534	1
5038	13010	1	5038	B	1520	2529	745	0.3319	0.6957	-2.6303	-0.014	105.749	217.223	88.4107	2
5039	13011	1	5039	A	2805	2256	758	0.3337	1.1789	-0.8382	1.8961	49.1429	-89.4362	161.32	2
5040	13011	1	5040	B	1645	1436	850	0.3068	-0.8832	-1.7848	-1.6214	273.974	147.173	23.9645	2
5041	13011	1	5041	A	2613	3473	693	0.3823	-0.9004	1.734	1.6189	258.428	18.5958	92.6181	1
5042	13011	1	5042	B	2357	1305	882	0.4023	1.0371	1.5616	-0.0373	60	-50.5586	70.6144	1
5043	13011	1	5043	A	2588	3316	696	0.2518	-2.0091	1.5273	0.2597	284.403	24.7332	105.379	1
5044	13011	1	5044	B	2061	3506	663	0.3157	-0.1482	-1.6399	1.8105	97.1429	-25.4357	156.906	1
5045	13011	1	5045	A	2394	3202	718	0.3152	0.034	1.9098	1.6003	185.589	33.7271	89.5808	2
5046	13011	1	5046	B	2973	2261	866	0.3092	0.0389	-1.6399	1.8693	136.403	160.945	168.782	2
5048	13011	1	5048	B	2342	3120	782	0.3255	0.9836	1.2935	0.6769	91.4028	19.2769	135.545	1
5049	13011	1	5049	A	1888	1735	782	0.2914	-1.6836	1.2357	1.4219	3.8829	38.5382	158.052	2
5050	13011	1	5050	B	2875	2936	735	0.19	-0.2177	-1.4979	1.1883	69.7058	176.495	116.622	2
5051	13011	1	5051	A	2469	1486	875	0.4184	0.8643	1.1201	1.5464	145.849	-64.3236	145.711	1
5052	13011	1	5052	B	1636	3504	668	0.3468	0	-1	2	142.009	269.418	171.011	1
5053	13011	1	5053	A	539	312	712	0.2937	-0.1079	0.0195	-1.7766	295.134	-15.5753	33.372	2
5054	13011	1	5054	B	541	1368	700	0.3226	-1	2	1	99.4457	31.7663	85.1549	1
5056	13011	1	5056	B	1874	300	874	0.1273	1.9304	-0.0121	0.2017	421.537	256.97	118.388	1
5057	13015	1	5057	A	802	2823	829	0.4648	0.5726	0.9379	1.8375	149.311	-52.9333	155.005	2
5058	13015	1	5058	B	2122	3001	753	0.352	-0.6127	-0.3127	-0.5188	111.403	160.219	87.5126	1
5059	13015	1	5059	A	490	3324	822	0.2726	-1.775	-0.9328	1.1473	335.126	-27.4273	27.8882	1
5060	13015	1	5060	B	532	3246	858	0.306	-0.6097	-2.7604	-0.2659	75.0171	163.138	78.3226	2
5061	13015	1	5061	A	1316	2500	914	0.3243	-0.663	0.6511	-2.1032	116.874	9.1016	16.0962	2
5062	13015	1	5062	B	2275	1917	642	0.284	0.2728	0.0867	-1.6735	399.983	41.9829	36.3562	1
5063	13015	1	5063	A	2178	1888	616	0.3561	0.2076	-1.8712	1.2368	290.446	196.728	85.1867	1
5065	13015	1	5065	A	2936	2827	820	0.3464	0.2008	0.1006	-2.5448	142.983	149.579	6.5609	2
5066	13015	1	5066	B	184	2625	908	0.2886	-1.5037	0.1383	-1.325	313.143	181.01	54.2143	1
5067	13015	1	5067	A	3328	1960	858	0.2524	-0.1801	1.7001	-1.6699	265.177	12.4857	56.6672	2
5068	13015	1	5068	B	319	3236	650	0.3183	1.4684	-2.1335	0.4499	541.52	210.538	75.1264	1
5069	13015	1	5069	A	987	2504	908	0.3893	1.2501	1.6847	1.0409	131.866	-17.15	71.1934	1
5070	13015	1	5070	B	905	2274	834	0.3954	-0.2689	-1.3305	1.4485	504.394	141.89	89.6641	1
5071	13015	1	5071	A	3184	3404	694	0.2287	0.1476	2.6773	0.3894	226.991	174.908	154.275	1
5072	13015	1	5072	B	1322	3158	664	0.2868	1.7726	1.686	-0.9524	330.151	-19.7718	82.1732	1
5073	13015	1	5073	A	740	2211	976	0.2014	-0.1402	0.3177	2.5258	118.706	54.0834	162.049	1
5074	13015	1	5074	B	2632	1796	682	0.2513	-0.4879	-2.0774	1.6122	371.52	170.322	115.925	2
5075	13015	1	5075	A	226	485	716	0.2669	-1.2737	-1.5999	1.7515	291.277	247.871	167.987	2
5076	13015	1	5076	B	2918	748	700	0.3485	-0.1029	1.077	2.4994	74.7314	39.7116	92.6287	2
5077	13015	1	5077	A	2021	242	948	0.2755	-0.3257	0.1204	2.5056	270.983	17.2211	175.421	2
5078	13015	1	5078	B	1972	1387	800	0.3404	-0.8493	1.0596	1.8808	112.883	33.9057	161.94	2
5079	13015	1	5079	A	3250	3189	846	0.214	1.4012	0.9938	1.3957	184.303	-52.8077	78.7727	1
5080	13015	1	5080	B	158	3127	688	0.339	-0.8673	-0.9372	-1.6504	84.4115	148.687	88.5086	1
5081	13015	1	5081	A	1846	390	718	0.3236	-0.1638	-0.0725	-0.8808	133.411	194.882	13.8228	2
5082	13015	1	5082	B	2981	1548	754	0.3633	-0.4693	1.6789	-1.6764	114.454	12.7634	50.4334	1
5083	13015	1	5083	A	1504	2734	700	0.2408	0.0063	1.8462	1.7033	-19.6885	-19.0546	113.284	1
5084	13015	1	5084	B	1482	707	966	0.309	1.9624	-1.535	0.2267	101.974	236.828	92.0268	2
5085	13015	1	5085	A	2840	594	730	0.2503	0.2111	2.4894	-0.5107	195	34.6959	102.823	1
5086	13015	1	5086	B	2929	3046	782	0.2997	1.358	0.56	1.87	70.5714	262.546	167.774	2
5087	13015	1	5087	A	2648	3054	598	0.2305	-0.8117	1.6475	-1.0156	-27.4114	8.1303	108.441	1
5088	13015	1	5088	B	3380	1278	702	0.3363	0.1847	0.1506	2.5041	304.874	30.049	172.33	1
5089	13015	1	5089	A	139	3186	959	0.1487	-1.6244	-0.2357	-2.0836	218.034	188.17	60.3707	1
5090	13015	1	5090	B	3388	1500	1008	0.3076	-0.1586	2.5658	0.7065	170.269	-13.724	131.522	1
5091	13015	1	5091	A	1424	209	734	0.2453	-0.584	2.3468	-0.4208	112.143	35.747	102.872	1
5092	13015	1	5092	B	2061	2261	660	0.2787	0.4672	-1.8839	1.4076	293.991	245.434	88.5535	1
5093	13015	1	5093	A	2718	868	788	0.234	-0.5408	1.2174	1.2768	194.026	111.68	103.022	2
5094	13015	1	5094	B	2278	1163	730	0.2072	-2.0085	0.7241	0.2523	143.537	79.7617	88.7152	1
5095	13015	1	5095	A	2864	2106	760	0.2703	1	-2	-1	17.6143	204.028	127.254	1
5096	13015	1	5096	B	2320	3557	880	0.2052	-0.2824	1.6927	-1.2556	74.42	-15.6464	152.279	2
5097	13015	1	5097	A	2247	1166	938	0.3199	-0.5412	1.5329	1.6121	32.58	43.51	163.087	2
5098	13015	1	5098	B	554	3022	902	0.2318	-1.3529	-0.2495	0.4455	65.7057	144.346	103.581	2
5099	13015	1	5099	A	1944	2562	627	0.2815	0.7126	2.0375	1.5279	102.84	-11.8053	150.127	2
5100	13015	1	5100	B	978	2314	911	0.2716	-0.2325	-1.3832	1.3165	247	186.368	109.85	1
5101	13015	1	5101	A	603	2428	774	0.3202	0.8344	0.5467	0.6179	37	-76.6754	92.5447	1
5102	13015	1	5102	B	3610	410	723	0.2542	-0.1566	-2.1843	0.6442	144.126	189.232	109.53	1
5103	13015	1	5103	A	2063	2572	840	0.308	-0.6668	1.739	-1.4317	152.411	94.1123	89.3756	2
5104	13015	1	5104	B	2660	636	954	0.2501	-0.7566	1.6882	-1.7171	146.597	18.8052	56.6769	2
5105	13015	1	5105	A	712	1671	862	0.2449	0.0769	-1.6894	1.78	161.463	204.928	89.2389	1
5106	13015	1	5106	B	1458	3498	724	0.3137	2.1517	0.8344	-0.1942	290.16	-53.5703	85.369	1
5107	13015	1	5107	A	2603	304	758	0.2411	0.8074	-1.6913	-0.8753	33.3114	227.011	102.353	1
5108	13015	1	5108	B	656	578	770	0.2546	-0.9402	1.6936	1.6905	25.2686	24.985	85.5166	1
5110	13019	1	5110	B	1749	1781	686	0.3731	1.6498	-1.7818	0.693	341.84	210.212	115.928	1
5111	13019	1	5111	A	956	3236	585	0.3327	0.0234	2.6768	0.694	72.4457	2.133	92.0831	1
5112	13019	1	5112	B	2612	1910	680	0.3677	-0.4429	-2.4026	0.2854	256.463	204.249	85.3091	2
5113	13019	1	5113	A	1359	746	668	0.3408	1.6944	-1.6054	-0.8347	72.74	226.039	72.8423	1
5114	13019	1	5114	B	1158	793	676	0.2923	0.6728	0.1563	2.6242	203.9	196.461	168.492	1
5115	13019	1	5115	A	2463	3423	605	0.2982	1.785	-0.9748	1.7599	291.42	230.162	144.62	2
5116	13019	1	5116	B	284	506	792	0.354	-0.5751	0.8757	-1.9699	261.58	57.1212	14.3513	1
5117	13019	1	5117	A	2444	2768	726	0.3246	-0.2719	0.4029	2.5978	105.169	-9.5123	152.296	1
5118	13019	1	5118	B	177	2052	868	0.3165	0.4268	1.6294	-1.7899	159.571	-1.7092	44.4903	1
5119	13019	1	5119	A	1842	736	684	0.344	-0.8933	0.3264	1.8813	353.883	49.2274	157.326	2
5120	13019	1	5120	B	271	1574	762	0.291	0.8911	1.6323	-1.2506	239.706	-49.553	94.8412	1
5121	13019	1	5121	A	894	2218	829	0.3336	0.5914	-1.6407	1.85	47.2857	194.928	129.241	1
5122	13019	1	5122	B	1567	2395	665	0.2721	-0.8846	-2.0221	1.1173	318.546	139.617	134.666	1
5123	13019	1	5123	A	2673	1861	628	0.2866	-0.6294	2.5532	-0.1595	247.429	26.0963	101.489	1
5124	13019	1	5124	B	1170	3234	676	0.2894	-0.7737	1.9742	1.1671	111.706	30.5437	153.293	1
5125	13019	1	5125	A	1128	3195	556	0.3354	-0.733	1.7594	-1.8464	62.0428	19.8504	43.0317	1
5126	13019	1	5126	B	906	1086	954	0.2786	1.1003	-0.6138	2.0407	226.706	176.555	148.433	2
5127	13019	1	5127	A	2751	2032	600	0.337	-0.3707	-0.2212	2.5192	192.983	70.9017	9.7492	2
5128	13019	1	5128	B	1942	2769	620	0.2962	-1.7535	0.841	1.0034	254.42	44.1562	89.0003	2
5129	13019	1	5129	A	1449	1884	926	0.36	-0.988	0.0557	-0.9937	90.2686	-37.7281	24.4292	2
5130	13019	1	5130	B	119	1838	664	0.2886	-0.8272	0.5669	-2.225	230.463	79.5823	11.5525	1
5131	13019	1	5131	A	598	882	831	0.3068	1.9564	-1.6781	0.1871	54.7228	213.915	78.2407	1
5132	13019	1	5132	B	1537	3367	660	0.3299	0.2543	0.2755	-1.9073	114.454	146.787	14.2226	2
5133	13019	1	5133	A	2410	3444	736	0.2555	1.675	-1.9037	-0.8558	45.9742	219.936	82.2652	1
5134	13019	1	5134	B	668	1408	842	0.2703	-0.3503	1.6528	1.6225	446.974	29.2274	176.579	2
5135	13019	1	5135	A	3421	2298	728	0.3056	0.8996	0.3762	-1.6789	161.831	144.231	15.3786	2
5136	13019	1	5136	B	2344	1777	958	0.1892	-0.293	-0.6733	-2.3437	305.874	188.633	47.62	2
5137	13019	1	5137	A	1300	3416	554	0.2903	0.9847	-1.5985	1.7278	292.463	46.2976	155.844	1
5138	13019	1	5138	B	113	626	857	0.2731	0.3867	0.0091	-2.5366	270.849	-56.2389	21.1498	1
5139	13019	1	5139	A	168	2755	844	0.2202	1.0623	1.7757	1.7513	206.311	216.769	91.7009	1
5140	13019	1	5140	B	3519	1000	922	0.3581	0.0284	-0.0543	2.5181	265.571	229.621	4.7239	2
5141	13019	1	5141	A	1092	1688	875	0.3204	0.337	1.8733	0.2068	-299.932	18.9836	97.6015	1
5142	13019	1	5142	B	346	1064	694	0.2851	0.8734	-0.455	1.473	192.268	-53.0457	96.3155	2
5143	13019	1	5143	A	2611	2508	580	0.3012	0.1229	-0.0033	2.5294	141.26	3.8931	168.33	2
5144	13019	1	5144	B	257	546	798	0.3006	-0.2317	2.6292	-0.7726	105.134	13.8863	54.3036	1
5145	13019	1	5145	A	668	899	862	0.2522	0.9836	-1.667	1.134	179.1	229.433	86.8713	2
5146	13019	1	5146	B	1687	3407	760	0.2283	0.4429	-1.6874	-1.6879	352.571	181.306	53.5451	2
5147	13019	1	5147	A	1748	3543	569	0.2275	0.6208	-0.9469	-0.1879	189.294	154.407	95.5575	2
5148	13019	1	5148	B	658	1514	732	0.2855	1.1863	-0.7096	-1.8808	60.4286	266.942	85.3785	2
5149	13019	1	5149	A	614	1844	817	0.2999	-1.6987	0.075	1.3928	236.026	36.4885	94.7565	1
5150	13019	1	5150	B	1757	2579	588	0.3192	-0.3559	-1.2237	-0.0276	169.849	130.41	7.0619	2
5439	15001	1	5439	A	1995	2797	712	0.3508	0.4574	-0.4393	-2.5903	274.874	230.672	15.9041	1
5440	15001	1	5440	B	2047	2852	734	0.3457	-0.8167	0.1573	2.5527	312.42	40.3058	156.915	2
5441	15001	1	5441	A	2179	1498	784	0.3947	-0.579	-0.6341	1.9056	220	162.136	164.482	2
5442	15001	1	5442	B	1212	2965	636	0.2187	1.7306	0.0554	1.8298	175.857	246.234	126.084	1
5443	15001	1	5443	A	368	1414	630	0.3285	-0.7626	1.6847	-1.4659	229.689	210.431	25.3294	1
5444	15001	1	5444	B	1916	840	916	0.2522	1.6319	0.8238	-1.7839	227.697	-68.9673	11.6713	1
5445	15001	1	5445	A	2466	2230	902	0.3019	0.8137	-2.0799	-1.0481	32.0257	175.494	73.3676	1
5446	15001	1	5446	B	2502	565	842	0.3765	-0.578	-0.2363	2.4503	297.991	20.4771	161.828	2
5449	15001	1	5449	A	1455	2002	698	0.2677	0.5651	-0.0603	2.7675	200.992	10.9642	150.401	1
5450	15001	1	5450	B	1367	1370	810	0.2711	-0.678	1.1997	-1.6595	326.589	29.4551	17.6752	1
5451	15001	1	5451	A	968	1154	750	0.2909	-0.1788	0.4784	2.3408	248.58	68.9753	164.772	1
5452	15001	1	5452	B	2088	2180	700	0.2353	2.1644	1.6958	-0.0363	166.857	-56.0338	92.109	2
5453	15001	1	5453	A	1288	1888	746	0.3319	-1.7797	1.7254	0.0526	124.463	64.7012	89.6484	1
5454	15004	1	5454	B	2407	430	832	0.2221	-0.4441	-1.7916	-1.9111	291.177	162.119	28.5481	2
5455	15004	1	5455	A	2700	1574	598	0.3309	-0.3013	0.2612	2.167	68.58	80.1616	159.29	2
5456	15004	1	5456	B	1093	175	896	0.2784	-0.6659	-0.9076	-2.15	290.026	121.482	15.903	1
5457	15004	1	5457	A	950	1158	625	0.3038	0.3551	1.6349	-1.7927	202.008	-1.348	55.6224	2
5459	15004	1	5459	A	1357	2076	802	0.3168	0.419	0.0234	2.614	316.546	-53.9293	160.155	1
5460	15005	1	5460	B	1215	2553	838	0.3826	0.1398	-0.7539	2.5574	50.3114	194.208	146.434	1
5461	15005	1	5461	A	1202	2180	867	0.3782	0.0191	-0.4752	2.5587	145.589	125.873	161.072	1
5462	15005	1	5462	B	213	1108	853	0.424	-0.3411	2.5857	-0.7442	178.571	5.0964	50.4254	1
5463	15005	1	5463	A	982	1656	794	0.3539	0.0794	0.1703	-1.9035	31.0085	92.4422	34.2055	1
5464	15005	1	5464	B	1024	386	870	0.2709	-0.0281	0.2935	-2.5967	-23.8143	134.229	12.0279	1
5465	15005	1	5465	A	925	2518	737	0.2547	-1.137	0.8789	-1.6257	139.832	27.8287	20.5616	1
5466	15005	1	5466	B	1188	3223	814	0.298	-0.052	-0.1229	2.5264	59.9743	250.478	169.153	2
5467	15005	1	5467	A	826	2506	936	0.4045	1.8417	-0.6664	0.9343	300.723	244.006	80.1605	1
5468	15005	1	5468	B	1625	936	704	0.2568	-1.0704	-2.5316	0.0781	219.286	209.963	94.3927	1
5469	15005	1	5469	A	2633	1697	874	0.2496	-1.7681	1.8163	-1.0073	138.823	39.2562	92.1367	1
5470	15005	1	5470	B	2877	1061	672	0.2735	1.6724	1.6839	-0.8455	183.311	125.095	5.13	1
5471	15005	1	5471	A	689	3177	870	0.2472	0.4326	0.109	1.9597	72.7143	-87.503	161.873	1
5472	15005	1	5472	B	1815	2919	710	0.2427	0.2988	0.0684	-2.5015	23.2943	43.4664	12.6286	1
5473	15005	1	5473	A	1441	2263	794	0.3172	0.0777	-0.7508	0.0357	299.866	-13.2266	145.206	1
5474	15005	1	5474	B	854	1820	811	0.2592	-2.3763	1.5842	0.5596	27.0171	36.3189	135.972	2
5475	15005	1	5475	A	693	2331	916	0.227	-2.61	0.7351	0.334	140.177	36.8992	84.9542	1
5476	15005	1	5476	B	1088	1148	812	0.3404	-0.1556	0.0336	-2.5047	508.251	152.459	3.1395	2
5477	15005	1	5477	A	2743	861	647	0.37	-0.7293	2.164	0.0282	122.126	31.993	108.883	1
5478	15005	1	5478	B	804	3603	865	0.2543	-1.1173	1.4264	-1.2325	62.9742	37.8333	93.9918	1
5479	15005	1	5479	A	1642	1074	735	0.2299	-0.0376	1.2557	-0.5879	217.034	7.2337	66.1025	1
5480	15005	1	5480	B	1591	988	782	0.339	-0.7494	0.9417	-1.8432	208.857	96.7309	10.6381	1
5481	15005	1	5481	A	1380	1039	788	0.2728	-2.5544	-0.314	0.7433	-19.3943	52.5308	81.5839	2
5482	15005	1	5482	B	962	872	798	0.236	0.4671	-1.9348	-1.7582	59.7143	176.624	56.0318	1
5483	15005	1	5483	A	1769	3518	686	0.271	0.3665	-0.4462	2.5809	310.169	28.4173	177.152	1
5484	15005	1	5484	B	591	3526	892	0.2501	-1.5665	1.9051	0.032	174.286	41.3248	87.9095	1
5485	15005	1	5485	A	1865	3385	702	0.2925	-1.0236	-1.6726	-1.6346	410.243	156.838	25.8024	2
5487	15005	1	5487	A	1911	2318	794	0.2039	2.0449	-0.3407	0.5382	98.74	198.143	86.0915	2
5488	15005	1	5488	B	2675	2702	750	0.3056	0.5911	-0.8152	-2.3631	229.597	132.946	9.7295	2
5489	15005	1	5489	A	1429	2211	833	0.258	-0.3209	2.5355	0.0869	311.84	27.1454	89.9411	1
5490	15005	1	5490	B	1351	3180	806	0.2497	1.6129	0.4074	0.9123	106.883	-63.9833	160.42	2
5491	15005	1	5491	A	241	3234	802	0.2911	-0.1217	-1.6581	1.7489	162.909	209.703	157.39	2
5492	15005	1	5492	B	2298	1808	764	0.2386	1.4336	0.3772	-1.7533	230.689	-65.7573	76.1763	1
5493	15005	1	5493	A	1564	1166	680	0.2563	0.3825	-0.1919	2.5862	126.277	-34.0283	159.643	2
5494	15005	1	5494	B	1905	1206	876	0.2589	-0.7477	-0.1921	-2.5719	68.8571	76.5971	22.9576	1
5495	15005	1	5495	A	3184	306	694	0.135	-0.31	0.8165	-2.523	273.117	-9.6809	40.2481	2
5496	15005	1	5496	B	2833	502	602	0.336	-1.2736	-1.225	1.4968	136.16	156.474	86.0418	1
5497	15005	1	5497	A	614	682	714	0.2173	1.0981	0.268	-1.9483	142.134	35.945	163.769	1
5498	15005	1	5498	B	882	2926	910	0.2635	0.8298	-0.3668	1.7664	102.069	234.012	77.8026	2
5499	15005	1	5499	A	1060	2978	812	0.3076	-0.995	1.2662	-1.4932	323.269	56.5045	14.7282	1
5500	15005	1	5500	B	1462	2915	816	0.2998	1.3373	0.8316	-0.6261	68.4286	-38.4105	89.1689	2
5501	15005	1	5501	A	2161	3654	811	0.3177	0.154	0.7889	2.5581	313.832	-45.5916	152.792	1
5502	15005	1	5502	B	483	2852	781	0.2914	0.6328	0.6945	2.0521	127.429	176.704	13.4774	1
5503	15005	1	5503	A	2082	1749	866	0.196	0.4266	1.1992	2.1733	93.1086	30.0139	88.005	1
5504	15005	1	5504	B	806	3501	782	0.2924	-0.6404	1.0733	1.8367	155.411	94.1624	99.5351	2
5505	15005	1	5505	A	1098	2298	918	0.2778	0.2944	0.8536	1.7729	4.5972	-17.043	126.863	2
5506	15005	1	5506	B	1003	404	809	0.2233	0.4123	-0.5939	-0.8986	117.429	193.162	132.184	2
5507	15005	1	5507	A	1135	3038	822	0.1534	-1.6536	-1.2938	-1.2701	336.009	82.3373	93.6338	1
5508	15005	1	5508	B	2361	1812	800	0.2617	0.0617	-1.6445	-1.7623	364.563	204.939	82.612	1
5509	15005	1	5509	A	1604	3628	900	0.2498	0.8525	1.7282	1.6602	-138.949	206.754	92.0379	1
5510	15005	1	5510	B	299	2754	924	0.3405	2.0041	-0.0784	0.2888	329.143	249.786	86.0907	2
5511	15005	1	5511	A	734	3441	958	0.2759	0.0492	1.7467	-0.8688	304.9	-20.196	63.3102	1
5512	16001	1	5512	B	668	2021	764	0.3607	0.1092	0.4747	2.6813	269.58	-89.2115	169.243	2
5513	16001	1	5513	A	1502	1070	850	0.3754	0.3424	-0.52	-1.6213	182.874	12.2444	23.1294	1
5514	16001	1	5514	B	944	2732	741	0.4783	0.0122	0.5574	1.9847	410.252	206.383	173.584	1
5515	16001	1	5515	A	1862	2895	819	0.3897	0.0238	-0.7976	-2.3017	304.866	169.47	18.6085	1
5516	16001	1	5516	B	1254	499	919	0.3991	1.2496	-1.7358	-0.6883	461.394	216.053	88.4163	2
5517	16001	1	5517	A	920	3061	686	0.4015	-0.4748	-0.4443	-2.3064	62.4371	46.5111	10.7412	1
5518	16001	1	5518	B	1654	3224	792	0.3403	-0.1081	0.6041	-1.0434	-44.1257	-52.9906	150.2	2
5519	16001	1	5519	A	2252	2995	771	0.3172	0.5039	2.1322	-1.5272	166.857	-5.3759	89.8334	1
5520	16001	1	5520	B	2790	3141	796	0.4159	-0.6792	1.7002	-1.7294	147.823	37.5197	34.9413	1
5522	16001	1	5522	B	1526	1736	882	0.3791	-2.6041	0.3901	0.1194	210.446	76.9514	102.73	2
5523	16001	1	5523	A	2402	3177	700	0.3491	-0.2094	1.5582	-1.4454	65.68	7.6668	27.3071	1
5524	16001	1	5524	B	1027	2876	781	0.3451	-0.0135	-2.6242	0.0918	88.16	182.293	96.9808	1
5525	16001	1	5525	A	1278	2094	858	0.4281	0.5553	0.2822	1.9587	139	-84.8185	167.796	1
5526	16001	1	5526	B	2526	1478	762	0.4138	-0.0235	-1.1719	1.8763	166.597	171.391	158.069	2
5527	16001	1	5527	A	700	686	874	0.3623	-0.5137	2.0028	-0.7832	64.7228	2.4268	84.7641	1
5528	16001	1	5528	B	1079	1616	834	0.3237	-0.362	1.6049	-1.9651	57.4286	198.42	39.1657	1
5529	16001	1	5529	A	280	395	966	0.4013	0.6398	-2.3144	-0.6379	99.2857	153.291	90.0218	2
5530	16001	1	5530	B	1541	2626	802	0.478	1.5067	-0.0947	-0.6635	85.2685	267.683	89.0434	1
5531	16001	1	5531	A	821	2986	780	0.3753	-1.0994	-0.8319	1.768	134.303	122.203	167.716	1
5532	16001	1	5532	B	1251	1557	854	0.3711	1.0142	1.2586	1.5247	269.437	-49.881	136.078	1
5533	16001	1	5533	A	2424	3520	824	0.3035	-0.2037	2.5749	0.8708	60.4543	-13.5044	123.378	2
5534	16001	1	5534	B	744	1594	904	0.3287	0.1346	-0.3046	-2.6416	127.169	144.912	38.1709	1
5535	16001	1	5535	A	826	1660	767	0.3296	-1.1341	0.6229	-1.855	144.571	52.7333	44.8557	1
5536	16001	1	5536	B	1763	3237	760	0.3817	1.0236	1.1951	1.4061	163.269	-66.6717	162.437	1
5537	16001	1	5537	A	801	3279	702	0.3583	0.4743	0.9425	-1.182	264.714	-34.4355	39.1456	1
5538	16001	1	5538	B	1252	3542	788	0.3659	0.1095	-0.2677	2.5362	224.983	200.521	172.105	2
5539	16001	1	5539	A	2431	1283	918	0.367	-0.408	-0.4295	-1.792	248.277	142.149	31.0977	1
5540	16001	1	5540	B	2549	3568	705	0.3142	0.6401	-1.7989	1.6123	109.706	154.893	69.1774	1
5541	16001	1	5541	A	3501	2308	670	0.2979	0.6542	0.4717	2.0836	94.8486	-76.7547	174.93	2
5542	16001	1	5542	B	1172	676	828	0.3745	-0.374	2.07	-1.6215	163.84	10.7499	95.2127	1
5543	16001	1	5543	A	342	500	798	0.2851	0.3581	-0.8404	2.5812	155.429	240.013	156.576	1
5544	16001	1	5544	B	373	358	866	0.2408	0.1559	-0.9467	-1.3289	121.874	194.084	116.134	1
5545	16001	1	5545	A	3022	2294	914	0.4275	0.2231	-1.9259	1.6168	403.974	186.549	153.847	1
5546	16001	1	5546	B	1660	480	904	0.3006	1.2392	0.8217	1.8681	56.3029	-49.505	139.934	1
5547	16001	1	5547	A	1422	2074	902	0.3041	0.0899	0.991	-1.6654	343.109	124.799	10.2013	2
5548	16001	1	5548	B	1196	2630	709	0.2976	-0.9343	1.7417	0.33	93.4372	40.5662	138.9	1
5549	16001	1	5549	A	886	1657	830	0.3717	0.773	0.9017	-1.13	190.446	-62.6849	94.1734	2
5550	16001	1	5550	B	3313	1514	904	0.291	0.9815	-1.9223	0.9399	254.411	219.723	66.9159	1
5551	16001	1	5551	A	1536	1084	930	0.3272	1.0213	0.886	-1.5293	349.572	-44.927	116.979	1
5552	16001	1	5552	B	1924	2038	910	0.3678	1.1175	2.2778	0.0599	307.143	-21.074	122.483	1
5553	16001	1	5553	A	361	463	954	0.2544	-0.9791	0.9925	0.4411	106.749	15.5945	62.0025	1
5554	16001	1	5554	B	2088	3111	702	0.3506	0.4755	-2.5354	-0.3274	318.529	199.864	61.5634	1
5555	16001	1	5555	A	2704	1269	814	0.2192	1.0206	-1.2859	1.4762	64.9828	138.374	25.9776	1
5556	16001	1	5556	B	1510	463	892	0.3521	-0.7027	1.0232	0.029	301.429	36.3757	53.6145	1
5557	16001	1	5557	A	1783	759	980	0.2998	0.4436	-0.7412	-2.3345	49.26	162.83	22.8755	2
5558	16001	1	5558	B	1987	3592	726	0.3774	-0.2698	-0.1754	1.6272	89.1171	-61.4805	157.719	1
5559	16001	1	5559	A	1102	3666	706	0.1861	-0.7232	0.5652	2.4185	-148.957	17.0422	153.044	1
5560	16001	1	5560	B	1083	2264	758	0.3032	-0.924	1.1493	0.947	127.446	42.8794	125.318	1
5561	16001	1	5561	A	703	3609	640	0.3876	-1.7033	1.1927	-0.6012	287.411	50.4993	103.909	1
5562	16001	1	5562	B	708	970	926	0.3024	-0.2013	2.356	0.3211	283.857	18.3659	50.9478	1
5563	16001	1	5563	A	3423	3262	624	0.2849	0.0365	-0.958	-2.5063	460.671	136.929	19.0842	1
5564	16001	1	5564	B	1322	530	998	0.2184	0.816	-0.7113	0.2766	405.983	234.561	51.897	2
5565	16001	1	5565	A	1700	1353	930	0.2295	-0.23	2.036	2.2102	39.0171	2.7514	128.242	1
5566	16001	1	5566	B	2933	1338	794	0.3055	-0.0419	-0.7885	-0.5057	255.446	193.218	55.6719	1
5567	16001	1	5567	A	2771	2924	862	0.2894	2	0	1	303.991	-88.322	86.1068	2
5568	16001	1	5568	B	2976	2054	708	0.2604	-2.0168	0.2145	1.2767	273.168	109.138	95.2253	1
5569	16001	1	5569	A	468	2724	793	0.3242	-1.6245	-1.6982	0.8246	69.4457	130.802	124.453	1
5570	16001	1	5570	B	2525	2638	728	0.3976	-0.6631	-1.5463	-1.3196	250.268	131.623	19.238	1
5571	16001	1	5571	A	1292	1942	828	0.2797	0.783	1.8813	1.1526	25.3029	-34.2547	86.3808	1
5572	16001	1	5572	B	752	1589	877	0.1608	0.0153	0.6579	2.6451	93.8572	112.782	121.564	1
5573	16001	1	5573	A	3435	3295	758	0.1648	-0.2021	-0.8833	2.2341	225.26	224.238	140.028	1
5574	16002	1	5574	B	3084	1305	936	0.3745	-0.9636	0.3234	1.7508	201.874	67.3122	161.17	2
5575	16002	1	5575	A	3544	2165	890	0.4133	-0.0347	-1.4191	1.5437	253.974	182.573	153.104	2
5576	16002	1	5576	B	2683	2426	786	0.3166	-1.5556	-0.9939	-1.4285	83.1429	140.346	98.4187	2
5577	16002	1	5577	A	2482	1858	831	0.3052	-0.1808	0.2155	2.6187	128.017	67.5303	165.033	1
5578	16002	1	5578	B	2345	2970	777	0.3491	-0.4723	0.7725	-1.7251	325.857	51.1654	30.0283	1
5579	16002	1	5579	A	1916	92	975	0.3192	0.7988	0.8232	-1.9323	205.546	-39.3176	25.1248	2
5580	16002	1	5580	B	2394	1302	996	0.3438	0.1092	0.0213	-2.6095	164.286	187.386	6.4162	2
5581	16002	1	5581	A	2769	2749	658	0.3962	-2	1	1	331.252	52.5445	96.2788	2
5582	16002	1	5582	B	1451	3435	840	0.3492	-0.2547	-0.3049	2.5232	101.151	137.499	156.625	1
5583	16002	1	5583	A	814	3618	654	0.2925	-0.7579	0.4619	-0.6113	154.126	209.96	163.676	1
5584	16002	1	5584	B	1250	2086	930	0.2693	-0.1032	0.5493	-2.5777	8.8485	29.0818	51.7603	1
5585	16002	1	5585	A	2921	1122	951	0.2713	-2.0684	-0.7767	0.4987	340.84	128.044	121.827	2
5586	16002	1	5586	B	2451	2309	845	0.3521	-1.208	-0.9986	-1.2893	130.143	125.268	54.7601	1
5587	16002	1	5587	A	2937	486	946	0.2713	-1.5712	-0.0414	-1.7897	19.9915	38.7836	68.6028	1
5588	16002	1	5588	B	1111	2052	942	0.3762	2.8052	-0.3206	-0.1628	51.2515	235.979	84.5484	2
5589	16002	1	5589	A	3080	290	998	0.3035	-1.8294	1.4518	0.7045	336.723	69.9776	80.2308	1
5590	16002	1	5590	B	1908	1154	784	0.3888	-0.8411	0.8905	-1.4192	75.16	30.1774	103.245	1
5591	16002	1	5591	A	1089	2172	750	0.3887	0.4321	1.5928	1.8741	68.7314	-1.8778	138.685	1
5592	16002	1	5592	B	2003	1275	761	0.3035	-1.167	-1.6794	-1.1271	114.866	147.014	74.479	1
5594	16002	1	5594	B	1869	1102	836	0.2325	0.0976	-0.4861	-2.5266	266.194	112.955	13.9541	2
5595	16002	1	5595	A	3222	1869	802	0.329	-1.016	-0.6083	-1.9784	165.866	133.582	39.9419	1
5597	16002	1	5597	A	2659	3484	758	0.3125	1.297	-1.9252	-1.0979	362.26	231.907	78.2449	2
5598	16002	1	5598	B	2210	1375	842	0.3489	-1.5697	1.7403	-0.386	61.3115	56.2589	51.9328	1
5599	16002	1	5599	A	1502	3498	840	0.3659	0.9663	-1.4531	-1.5083	79.1686	224.226	21.4334	1
5600	16002	1	5600	B	707	1476	824	0.2982	-0.6216	0.7244	-2.4262	188.463	-16.9853	13.7873	1
5601	16002	1	5601	A	3018	3256	620	0.3183	0.6066	1.8994	1.7668	353.554	-1.6025	131.353	2
5602	16002	1	5602	B	252	1084	790	0.4458	1.7292	1.2909	-0.9455	107.849	-60.7209	98.1745	2
5603	16002	1	5603	A	808	2740	698	0.2482	-2.6405	1.4622	-0.1445	99.8571	18.5874	114.615	1
5604	16002	1	5604	B	2738	2446	681	0.2735	-1.8361	1.7498	0.8797	245	38.4702	127.573	1
5605	16002	1	5605	A	870	3342	720	0.2005	-1.5285	0.3742	1.7886	159.463	62.5563	151.251	2
5606	16002	1	5606	B	3309	3534	610	0.2719	-0.8011	-1.2101	-2.0324	37.2857	183.154	49.6151	2
5607	16002	1	5607	A	161	2240	752	0.2513	1	-2	-1	203.294	218.249	67.4478	2
5608	16002	1	5608	B	1398	3300	888	0.3922	1.4852	1.4791	0.9721	205.303	-31.69	85.6048	1
5609	16002	1	5609	A	1688	2978	804	0.3172	1.4202	1.3549	-0.8555	15.0172	-18.0136	103.795	1
5610	16002	1	5610	B	3357	161	894	0.3259	1.1018	-0.0391	1.3033	258.706	114.098	35.078	1
5611	16002	1	5611	A	1459	2695	799	0.3478	-0.5521	-2.4999	0.5803	322.849	172.067	105.436	1
5612	16002	1	5612	B	1490	239	822	0.4046	-1	-1	1	167.169	122.521	112.31	2
5613	16002	1	5613	A	251	2731	707	0.304	-0.025	0.7517	1.483	-20.1171	19.8942	134.758	2
5614	16002	1	5614	B	3118	748	802	0.3	-0.3086	0.0302	-2.4326	291.117	153.566	35.3396	2
5616	16002	1	5616	B	3303	103	1036	0.3943	-1.0001	2.1646	0.5634	189.277	38.6821	91.662	1
5617	16002	1	5617	A	857	1783	774	0.3601	-1.5637	-1.4899	-0.4078	198.251	138.278	116.782	1
5618	16002	1	5618	B	891	2190	840	0.286	1.8621	-0.0958	1.6238	289.731	257.694	139.929	1
5619	16002	1	5619	A	2510	1382	918	0.2838	-0.1089	-2.5603	0.1816	109.269	127.101	81.0015	2
5620	16002	1	5620	B	839	2574	904	0.2885	0.172	-0.1391	-1.8652	194.286	188.558	48.2101	1
5621	16002	1	5621	A	472	2246	801	0.2891	1.8426	-0.1968	1.9448	140.126	255.425	133.377	1
5622	16002	1	5622	B	550	2294	862	0.3302	-0.041	-1.3184	-1.1413	272.58	125.434	88.3758	2
5623	16002	1	5623	A	878	2721	812	0.2749	-0.1017	-1.6877	1.6966	56.9742	162.489	145.455	2
5624	16002	1	5624	B	1711	3486	746	0.2687	1.2274	2.6123	0.1669	202	-18.5853	108.087	1
5625	16002	1	5625	A	1312	3344	796	0.366	-0.1699	-1.4866	2.4088	160.394	146.56	83.6916	2
5626	16002	1	5626	B	2173	1532	900	0.3001	-0.8495	-0.282	-0.2946	21.4286	50.5391	151.524	1
5627	16002	1	5627	A	2595	127	876	0.3145	0.2677	0.1285	-2.6217	128.757	-80.9161	17.6242	1
5628	16002	1	5628	B	2792	2332	932	0.2847	-0.2219	-0.3894	-1.5802	220.277	-48.6505	31.9107	1
5629	16002	1	5629	A	436	1828	792	0.3222	-0.3587	-1.3357	1.5924	338.58	160.482	149.985	2
5630	16002	1	5630	B	1318	2522	783	0.2716	0.9687	2.181	-0.3715	86.1172	-23.0906	89.222	1
5631	16002	1	5631	A	2182	1228	948	0.3457	-1.0417	-1.7071	-1.2411	291.689	120.614	34.1223	1
5632	16002	1	5632	B	2653	831	806	0.3048	0.0553	0.0687	1.0689	202	41.207	49.1205	1
5633	16002	1	5633	A	200	743	877	0.3962	1.3201	-1.9292	-0.4462	272.394	206.427	89.6118	1
5634	16002	1	5634	B	330	2441	744	0.2771	-0.7601	-0.3062	2.0418	81.6886	-3.5762	9.0738	1
5635	16002	1	5635	A	2674	1511	834	0.2838	-0.7239	-1.8431	1.7843	267.723	154.851	137.536	1
5636	16002	1	5636	B	3255	2632	642	0.2479	-0.5798	2.2743	0.3783	261.714	-6.4891	109.156	1
5637	16002	1	5637	A	3469	2914	860	0.2814	0.2137	0.6354	2.1553	227.42	93.9077	23.2049	1
5638	16002	1	5638	B	1039	1502	861	0.2602	-0.9465	0.3655	-0.6563	322.597	88.9683	55.6196	1
5639	16002	1	5639	A	1855	1488	816	0.3172	1.5598	-1.609	-1.0169	350.554	223.024	119.939	1
5640	16002	1	5640	B	1780	3318	851	0.2138	-2.2246	0.7642	1.626	71.9657	114.553	108.851	2
5641	16002	1	5641	A	1238	1944	906	0.3373	-1.6006	-1.4469	-0.6419	190.883	138.602	125.317	1
5642	16002	1	5642	B	648	2260	858	0.2695	1.9444	-0.6261	-1.6167	311.286	211.274	88.4246	1
5643	16002	1	5643	A	1683	386	816	0.2042	-0.0886	-1.7793	1.4857	68.74	155.155	66.5277	1
5644	16002	1	5644	B	1662	3476	834	0.3497	0.3989	-1.7395	-1.709	80.4029	186.872	50.5177	2
5645	16002	1	5645	A	952	3183	790	0.1874	-0.2325	1.6141	2.1631	122.563	20.7441	88.8721	1
5646	16002	1	5646	B	1000	2740	690	0.2373	-0.1883	-2.0027	1.6728	20.2686	169.073	32.9828	1
5647	16002	1	5647	A	1864	218	834	0.2263	-1.7026	-1.6766	-0.8774	-79.26	94.8856	96.0706	1
5648	16002	1	5648	B	1309	3385	785	0.227	0.0583	0.7203	2.6078	340.991	-35.4094	171.206	1
5649	16002	1	5649	A	1027	3368	688	0.1577	-0.7818	-0.3146	-2.3451	118.051	124.597	34.8213	1
5650	16002	1	5650	B	2418	1336	986	0.3301	0.2711	-1.577	1.7607	148.26	240.621	63.9481	1
5651	16002	1	5651	A	2223	2874	727	0.3057	-1	1	1	220.992	176.854	161.046	2
5652	16002	1	5652	B	3176	130	845	0.2258	0.5071	-0.6772	2.4339	374.546	252.155	163.734	2
5654	16002	1	5654	B	773	1760	824	0.1994	-0.3964	0.2767	-0.8009	328.554	-7.2929	37.4497	1
5655	16002	1	5655	A	691	3102	762	0.2016	-0.6009	-0.0651	1.1568	151.74	76.5467	138.52	1
5656	16003	1	5656	B	462	1904	748	0.2661	0.6511	-0.3476	-2.6126	201.446	-82.3451	19.829	1
5657	16003	1	5657	A	1434	2525	685	0.2948	-0.4303	0.7277	-2.5587	220.697	8.657	12.8994	1
5658	16003	1	5658	B	1108	1837	765	0.3422	-0.7775	-2.7097	-0.013	159.866	173.078	78.2167	1
5659	16003	1	5659	A	1379	1535	800	0.3244	-1.6058	-0.0807	1.7323	225	129.895	96.553	2
5660	16003	1	5660	B	2489	1638	761	0.2265	-0.8882	-1.6383	-1.7643	69.74	160.651	50.0801	1
5662	16003	1	5662	B	1161	2592	675	0.3852	0.0087	-0.2036	0.7782	96.1429	220.775	137.344	1
5663	16003	1	5663	A	2939	1426	879	0.2329	-0.493	2.758	-0.206	-31.4028	12.0449	91.4869	1
5664	16003	1	5664	B	970	2411	706	0.3953	0.5628	-1.6972	-1.8439	286.143	194.154	46.5025	2
5665	16003	1	5665	A	477	2375	649	0.3289	-1.5856	-1.5674	-0.8007	124.286	80.7997	131.701	1
5666	16003	1	5666	B	514	2455	633	0.3181	0.0385	-1.4047	-1.4783	188.32	168.698	90.2402	1
5667	16003	1	5667	A	1261	2631	614	0.2814	0.7679	-1.6201	-1.9362	-4.1343	184.278	10.3268	1
5668	16003	1	5668	B	3382	1305	706	0.2984	-0.0265	-0.6772	1.9019	220.277	233.478	160.146	1
5669	16003	1	5669	A	1849	2830	712	0.3085	0.4723	-1.7536	-1.3306	30.0172	176.077	126.609	2
5670	16003	1	5670	B	312	2388	669	0.3788	0.0794	0.5335	-0.2606	128.454	-30.1438	62.5164	1
5671	16003	1	5671	A	548	2598	543	0.3568	-0.2228	-1.6417	1.6752	216.723	175.037	117.485	1
5672	16003	1	5672	B	513	1739	708	0.2889	0.4884	0.9069	-0.6825	329.294	106.811	154.378	1
5673	16003	1	5673	A	2607	2251	821	0.2337	-1.2909	0.2546	0.0441	99.1943	38.585	49.1976	2
5675	16003	1	5675	A	1596	1598	774	0.3765	1.6316	-0.1052	1.6776	-259.234	254.199	83.8219	2
5676	16003	1	5676	B	2242	2518	745	0.2387	1.8384	-0.8909	-1.6464	167.546	241.119	34.0386	2
5677	16003	1	5677	A	503	1947	722	0.2671	-0.5845	-0.7845	2.6515	263.428	157.127	133.345	1
5678	16003	1	5678	B	512	2622	632	0.2394	0.2295	2.3839	1.2564	335.134	-20.9823	74.8588	1
5679	16003	1	5679	A	1366	2645	576	0.2762	0.7481	-1.9135	-1.5521	170.874	200.316	38.2293	2
5680	16003	1	5680	B	580	2120	662	0.3091	0.7524	-1.6694	1.6299	65.6971	195.68	150.185	2
5681	16003	1	5681	A	2779	3580	787	0.2743	1.6147	-1.9435	-0.7934	185.311	216.799	44.1035	1
5682	16003	1	5682	B	1914	2126	866	0.2274	-1.0526	0.8871	1.6639	459.957	-78.9916	38.3129	1
5683	16003	1	5683	A	2773	1654	836	0.2617	-0.3039	-0.9423	-2.5272	79.0171	176.868	34.8833	1
5684	16003	1	5684	B	3112	2119	746	0.3328	-1.8549	-0.2145	-1.5522	-3.5628	85.229	27.1894	1
5685	16003	1	5685	A	1328	2350	678	0.3975	-1.3465	0.5449	1.1328	60	52.7684	151.011	1
5686	16003	1	5686	B	472	2082	800	0.3188	0.1672	-0.9011	-2.2426	48.2772	27.5859	4.7203	2
5687	16003	1	5687	A	1487	2671	776	0.2867	0.9451	-0.6	-2.0345	32	206.471	36.5488	1
5689	16003	1	5689	A	2197	2255	920	0.2668	-0.1624	-0.377	-0.4737	43.2686	-26.1395	17.0037	1
5690	16003	1	5690	B	2208	1581	782	0.2632	-0.8168	-2.2127	0.4608	92.7143	155.832	100.984	2
5691	16003	1	5691	A	1604	1838	854	0.2077	-0.3334	-1.6892	1.9321	370.234	183.514	139.974	1
5692	16003	1	5692	B	1706	1248	926	0.2761	0.0537	1.6348	1.8708	81.2771	-11.9601	153.797	1
5693	16003	1	5693	A	1888	2626	790	0.3092	-0.0479	-1.6866	-1.6604	104.429	211.831	50.2001	1
5694	16003	1	5694	B	2020	3106	678	0.1953	1.2855	-1.6745	-1.6104	247.757	200.64	62.7914	1
5695	16003	1	5695	A	2655	2025	750	0.2586	-0.7778	1.6014	-1.7832	281.134	15.7018	41.842	2
5696	16003	1	5696	B	2844	1664	912	0.2517	2.3018	0.1364	0.4469	114.117	-65.1337	109.055	1
5697	16010	1	5697	A	2024	3490	678	0.4176	0.6467	-0.4394	2.9977	243.74	-39.3323	176.404	2
5698	16010	1	5698	B	2373	1644	897	0.2653	0.9007	2.0372	-1.6197	43.2428	-36.9939	41.0446	1
5699	16010	1	5699	A	3165	3507	781	0.3242	0.5598	2.1004	-0.1304	22.9915	-37.5006	81.0872	1
5700	16010	1	5700	B	2153	3306	747	0.3322	0.0172	2.0564	1.6639	8.5714	-1.7802	136.108	1
5701	16010	1	5701	A	1761	3004	770	0.3366	1.3696	-1.2088	1.7326	182.117	238.714	81.9998	1
5702	16010	1	5702	B	1484	1572	769	0.2697	-2.009	0.7843	0.7511	187.277	52.3502	56.8195	1
5703	16010	1	5703	A	1147	1593	827	0.1911	-0.8242	-1.5854	-2.3181	2.3114	230.633	17.8375	2
5704	16010	1	5704	B	3003	1039	962	0.2982	-0.7658	-1.8591	-1.2228	17.5714	159.479	89.4641	1
5705	16010	1	5705	A	821	2616	756	0.3016	1.7037	1.8258	-0.0469	39.0172	-53.8717	106.177	1
5706	16010	1	5706	B	1631	2614	714	0.3033	0.2435	1.8461	-1.8278	230	-26.7518	28.8557	1
5707	16010	1	5707	A	1156	996	1010	0.3623	1.6877	-0.1324	1.6792	337.454	-88.8839	161.643	2
5708	16010	1	5708	B	2400	2962	758	0.281	-0.6898	-0.0683	-2.682	175.546	177.088	16.4345	1
5709	16010	1	5709	A	1634	1756	786	0.3677	1.7043	0.7333	-1.1157	138.177	-34.2529	81.5022	2
5710	16010	1	5710	B	808	2732	696	0.2939	1	1	-1	263.731	-56.9621	77.0916	2
5711	16010	1	5711	A	1156	1960	740	0.2556	0.1458	-1.2006	0.2174	484.1	158.401	150.464	2
5712	16010	1	5712	B	743	1839	938	0.3732	-1.5745	1.6934	1.0682	256.706	30.7405	101.519	1
5713	16010	1	5713	A	2453	766	986	0.2329	-0.3085	-2.854	-0.5507	235.966	194.065	63.4082	1
5714	16010	1	5714	B	2657	3014	688	0.3281	0.9159	-2.6094	-0.9279	117.16	203.946	48.5833	1
5715	16010	1	5715	A	1532	2150	870	0.3066	0.8919	0.2392	2.0972	293.537	-84.8748	153.671	2
5716	16010	1	5716	B	2635	2567	905	0.2973	0.362	-0.9224	-2.2537	165.203	-57.9656	36.5986	1
5717	16010	1	5717	A	997	3216	696	0.2872	-2.3241	0.1966	0.6865	103.849	93.9751	70.1279	2
5718	16010	1	5718	B	2222	3376	851	0.2668	-0.8161	0.8995	0.3143	312.151	22.7006	75.3116	2
5719	16010	1	5719	A	2289	3616	644	0.3166	-0.5775	0.3713	2.6006	175.849	68.2516	168.734	1
5720	16010	1	5720	B	2725	3150	574	0.1689	-1.1027	1.4521	1.4202	31.5628	229.783	150.859	1
5721	16010	1	5721	A	1908	1446	874	0.2586	0.7202	-0.1578	-0.7787	165.151	-63.0298	48.7101	1
5722	16010	1	5722	B	3450	2356	856	0.2667	0.5769	1.8388	1.7956	219.026	0.5345	130.597	1
5723	16010	1	5723	A	2465	2075	716	0.2726	-0.4327	0.1096	1.8018	102.966	253.094	154.8	2
5724	16010	1	5724	B	2540	1212	684	0.3374	0.8386	-1.6901	1.6126	31	184.393	145.912	2
5725	16010	1	5725	A	3225	1799	728	0.2329	0.1361	2.5214	0.4794	17.5715	-40.4411	79.4512	2
5726	16010	1	5726	B	583	1348	990	0.1954	-0.4031	-1.6352	1.8907	184.597	153.73	156.68	1
5727	16010	1	5727	A	3328	1820	952	0.2943	0.8337	-0.6926	-2.0265	140.589	215.16	24.5255	1
5728	16010	1	5728	B	2322	1972	812	0.2503	2.0001	-0.6583	1.7363	59.3028	242.838	144.734	1
5729	16012	1	5729	A	70	1137	826	0.2927	0.3377	-0.9194	1.8449	296.572	262.09	166.367	2
5730	16012	1	5730	B	1116	1652	850	0.2934	0.269	-0.2248	2.6473	276	36.5321	165.757	2
5731	16012	1	5731	A	3250	1474	940	0.2795	-1.6292	-0.7394	-1.544	296.831	114.703	15.7502	1
5732	16012	1	5732	B	1912	1298	836	0.3687	1.224	-1.6737	-1.7188	177.926	231.907	90.8664	2
5733	16012	1	5733	A	188	810	888	0.3466	0.2082	0.3533	-2.5546	236.403	228.494	11.8036	1
5734	16012	1	5734	B	2258	3595	882	0.2759	0.3285	-0.5036	-2.612	232.403	48.7632	6.4667	1
5735	16012	1	5735	A	667	1716	1002	0.316	0.6555	1.624	-1.8265	61.2858	-30.065	28.0139	2
5736	16012	1	5736	B	259	1745	964	0.3282	-1.2573	-1.3459	1.2794	457.126	138.785	65.7633	1
5737	16012	1	5737	A	2269	884	960	0.3104	-1.8792	-1.5205	0.5082	206.714	134.858	112.279	1
5738	16012	1	5738	B	829	1620	956	0.3618	0.1187	-1.9876	1.523	485.108	165.796	128.602	2
5739	16012	1	5739	A	1174	1448	984	0.313	1.8913	-1.7135	0.3965	191.26	198.148	104.89	1
5740	16012	1	5740	B	3164	1982	630	0.2857	1.5257	-1.3345	1.5366	310.74	233.657	163.022	2
5741	16012	1	5741	A	261	2048	812	0.244	-0.9575	1.4705	1.4256	238.689	138.334	46.572	1
5742	16012	1	5742	B	165	1430	820	0.3156	0.507	-1.387	-1.4781	198.623	184.201	42.446	1
5743	16012	1	5743	A	2817	224	998	0.2385	1.0909	1.7517	1.5957	43.4286	-58.9144	140.165	2
5744	16012	1	5744	B	1694	2368	732	0.3993	-0.0598	0.0834	2.5486	271.857	-50.4372	164.299	1
5745	16012	1	5745	A	3193	2575	900	0.2538	-0.9302	0.9276	0.9947	287.194	22.8788	100.089	1
5746	16012	1	5746	B	3319	102	1147	0.2404	-0.2106	-2.6164	0.7614	256.446	193.322	112.568	1
5747	16012	1	5747	A	2104	3361	534	0.2871	-0.0923	-1.4819	-0.0773	21.9829	165.045	69.8927	2
5748	16012	1	5748	B	178	856	984	0.3243	-0.799	-1.5347	-1.4386	273.697	155.561	93.8074	1
5749	16012	1	5749	A	1042	1717	799	0.2777	0.2281	1.0932	1.6043	111.411	-3.9215	111.809	1
5750	16012	1	5750	B	1415	1046	851	0.351	1.0971	1.5615	1.7907	208.009	-17.5959	138.669	2
5751	16012	1	5751	A	396	1248	1006	0.3349	0.6405	-2.4154	-0.9945	202.966	211.045	99.7984	1
5752	16012	1	5752	B	2739	1591	904	0.2411	0.0366	-1.5552	-1.2196	104.454	171.179	18.5064	1
5753	16012	1	5753	A	2746	377	1123	0.3195	0.9391	1.7622	-1.6628	15.5886	-23.5714	99.0293	1
5754	16012	1	5754	B	1308	1872	1005	0.2659	-0.4119	0.417	-2.0625	34.0429	-20.204	126.777	2
5755	16012	1	5755	A	1554	3325	962	0.2353	0.0016	-0.1228	-2.5957	227.714	169.156	72.4619	1
5756	16012	1	5756	B	564	2475	936	0.3235	0.4905	2.5281	-0.3007	159.151	-8.5667	13.1384	1
5758	16012	1	5758	B	2194	1042	952	0.2727	1.7154	-1.8757	-0.7156	146.597	208.6	48.4934	1
5759	16012	1	5759	A	1968	797	1109	0.324	-0.604	0.1582	1.4909	117.303	128.961	94.8895	1
5760	16012	1	5760	B	1154	2926	823	0.2888	0.2116	-1.7042	1.7905	97.4628	181.586	141.094	1
5762	16012	1	5762	B	2533	1009	932	0.3302	-1.4496	1.3561	0.9847	158.411	68.9297	96.7638	2
5763	16012	1	5763	A	2541	163	1202	0.2821	-0.9864	-1.6231	1.9395	206.983	178.656	124.089	1
5764	16012	1	5764	B	2379	2511	600	0.2652	0.3526	-0.5202	2.2781	167.143	132.444	10.6873	2
5765	16012	1	5765	A	3642	2010	909	0.2224	0.1245	0.8919	-1.9908	228.337	167.619	70.6108	2
5766	16012	1	5766	B	2197	1815	926	0.2677	0.8822	-1.4112	0.8598	315.143	203.485	96.4781	1
5767	16012	1	5767	A	2102	1382	914	0.3455	-1.0089	-1.8079	1.0525	426.108	129.257	84.9112	2
5768	16012	1	5768	B	3167	2344	636	0.2927	1.7216	-1.3793	-1.5779	109.16	227.402	92.9145	2
5769	16012	1	5769	A	1963	264	1189	0.2667	0.5314	0.7598	-0.5003	310.168	-37.176	62.824	1
5770	16012	1	5770	B	1858	76	966	0.2795	-0.9036	1.9245	-0.932	148.597	30.7356	99.9218	2
5771	16012	1	5771	A	988	2262	844	0.2654	-0.2427	1.4611	-0.215	280.706	-37.895	85.4539	2
5772	16012	1	5772	B	1165	2789	639	0.3393	0.4639	1.4961	-0.2967	355.849	-30.5579	95.4749	1
5773	16012	1	5773	A	2845	3558	743	0.2614	-0.3248	-0.8477	-1.5502	300.143	178.906	69.8687	2
5774	16012	1	5774	B	2970	306	1012	0.2585	-0.7883	0.0309	-2.4189	152.009	93.5646	23.11	2
5775	16012	1	5775	A	704	1963	754	0.2983	-0.864	-1.1605	-1.4787	26.9828	13.4097	50.1823	2
5776	16012	1	5776	B	1734	1977	832	0.2151	-1.6362	-1.0482	1.5527	164.134	67.955	113.747	2
5777	16012	1	5777	A	541	274	950	0.3141	-0.8059	0.0273	-1.8539	163.814	172.543	21.8606	2
5778	16012	1	5778	B	1601	738	1132	0.3596	-0.8197	1.5216	-1.4998	65.7143	15.0468	93.2205	1
5779	16012	1	5779	A	1313	2900	536	0.2356	-0.3716	-0.5855	1.9134	314.866	199.927	123.187	2
5780	16012	1	5780	B	1774	1852	918	0.187	-1.6323	1.726	1.0676	156.849	28.0461	98.7981	1
5781	16012	1	5781	A	1847	1398	936	0.2666	0.5444	-1.3526	1.775	332.277	204.264	123.032	1
5782	16012	1	5782	B	944	1177	1074	0.2488	0.7818	-0.0632	-0.7346	70.4371	222.911	19.9511	2
5783	16012	1	5783	A	1237	2008	826	0.2835	-0.7005	-2.5876	-0.7618	282.437	148.456	49.303	1
5785	16012	1	5785	A	1896	2502	856	0.1608	-2.0946	0.7411	-1.5817	95.5457	67.3912	41.1328	1
5786	16012	1	5786	B	712	359	1078	0.2371	1.1643	0.0652	1.7793	204	-79.0032	155.309	2
5787	16012	1	5787	A	1824	3328	520	0.2669	-0.045	-0.6881	2.5609	11.7314	-75.0773	166.206	2
5788	16012	1	5788	B	1998	106	1118	0.2458	-0.6498	-0.0133	2.5774	328.706	0.6795	171.934	1
5789	16012	1	5789	A	3379	1944	996	0.2276	0.451	0.4689	2.5122	41.2772	-11.2558	108.612	2
5790	16012	1	5790	B	2704	393	794	0.2288	-1	-1	2	355.26	171.557	124.116	1
5791	16012	1	5791	A	3434	1595	680	0.2953	0.6542	-0.4538	-1.7808	348.857	8.2973	142.434	1
5792	16012	1	5792	B	1100	1783	1040	0.2724	0.3471	-0.2769	1.3921	345.277	196.725	49.6578	2
5793	16012	1	5793	A	3273	2281	561	0.2987	0.0205	-1.6106	-1.8376	361.572	179.974	38.2424	2
5794	16012	1	5794	B	3229	1449	1050	0.3049	0.215	1.7981	1.6341	73.4372	-28.0849	147.499	1
5795	16012	1	5795	A	1964	47	793	0.2024	-1.3387	0.7123	-1.3345	-20.1171	19.1172	130.297	1
5796	16012	1	5796	B	28	1624	897	0.2069	2.1961	1.6435	0.1923	319.546	-68.2592	127.264	2
5797	16012	1	5797	A	2254	547	1138	0.2049	-0.6967	1.699	1.8161	227	2.6633	148.848	1
5798	16012	1	5798	B	551	2658	965	0.1959	-1.1539	-1.5377	-1.855	267.446	145.09	63.75	2
5799	16012	1	5799	A	1429	108	1160	0.2652	-0.199	0.6074	-2.6574	184.286	22.2595	30.6959	2
5800	16012	1	5800	B	2221	2804	794	0.3275	0.0804	1.7396	-1.8303	189	-14.9227	95.4301	1
5801	16012	1	5801	A	423	1498	842	0.1928	-1.0314	0.6342	-2.1592	79.4286	102.792	42.6183	1
5802	16012	1	5802	B	227	212	1096	0.2175	0.9384	2.5467	0.0412	89.6885	-34.9676	100.848	1
5803	16012	1	5803	A	796	1606	1052	0.2248	0.9372	-0.8256	-1.6152	50.1343	220.323	79.5969	1
5804	16012	1	5804	B	478	2134	858	0.235	1.325	-1.4735	-1.2476	252.411	20.5154	146.858	2
5805	16012	1	5805	A	479	1058	842	0.2129	0.2547	0.2917	-2.5772	345.494	6.5837	44.6074	1
5806	16012	1	5806	B	364	620	935	0.1608	0.2193	-2.6763	0.1258	142.84	181.547	105.667	1
5807	16012	1	5807	A	352	1570	776	0.2109	-0.27	2.5478	0.6494	-188.386	-12.0177	113.234	1
5808	16012	1	5808	B	1392	472	1154	0.2	2.5919	-0.2203	0.8436	272.134	231.823	160.846	2
5809	16012	1	5809	A	1066	3122	888	0.2507	0.1588	1.7773	1.7065	170.554	10.3955	48.1305	1
5810	17001	1	5810	B	1715	3648	821	0.3748	-1.0123	-0.4317	-1.5391	235.269	141.918	4.1215	2
5811	17001	1	5811	A	3138	2560	728	0.398	0.3907	1.5117	-1.9257	132.126	-26.6747	24.5657	2
5813	17001	1	5813	A	465	3056	687	0.3622	-0.3666	0.1758	2.5307	256.572	82.2152	166.127	1
5814	17001	1	5814	B	581	1636	973	0.3659	-0.7674	-0.958	1.8816	75.8571	119.738	167.874	2
5815	17001	1	5815	A	1808	1956	928	0.3814	-1.0517	0.2931	-2.5201	121.286	-3.7527	7.3615	2
5816	17001	1	5816	B	2856	1898	614	0.3156	-0.2316	-0.9022	2.2975	3.3028	155.772	158.178	2
5817	17001	1	5817	A	1678	3601	794	0.3381	1.5272	0.3233	-1.7351	309.437	-66.1024	26.9373	1
5818	17001	1	5818	B	2560	2679	558	0.3367	-0.7852	-0.2381	2.0948	347.009	115.779	162.352	1
5819	17001	1	5819	A	1515	1410	917	0.2924	-0.1458	1.2132	0.7232	29.0428	9.2999	120.653	1
5820	17001	1	5820	B	1097	1132	990	0.3372	-0.8345	-0.2908	-0.4961	301.134	174.597	150.743	1
5821	17001	1	5821	A	2180	1176	852	0.3285	-1.3721	-1.2069	-1.2571	144.134	152.517	53.0701	1
5822	17001	1	5822	B	819	2391	540	0.305	-0.0554	2.6519	0.7426	228	4.9539	97.0944	1
5823	17001	1	5823	A	1209	906	654	0.315	-0.5096	0.8286	2.0435	249.034	31.7688	150.23	1
5824	17001	1	5824	B	1198	2986	838	0.3272	1.5625	1.108	0.1008	238.714	-36.0225	79.2483	1
5825	17001	1	5825	A	2378	2164	617	0.2979	-0.2637	0.7841	1.6496	146.311	-88.3791	151.265	1
5826	17001	1	5826	B	2308	2696	650	0.2501	0.8604	2.0651	1.5548	252.463	-17.6271	82.7774	1
5827	17001	1	5827	A	2069	3570	894	0.2438	-0.6538	1.6832	1.3655	306.891	153.683	148.186	1
5828	17001	1	5828	B	3161	2236	552	0.3045	0.3526	0.1161	2.5117	153.983	40.6455	172.085	1
5829	17001	1	5829	A	1377	1736	693	0.344	-0.9071	-1.2003	1.3017	-18.1171	148.028	122.014	1
5830	17001	1	5830	B	2110	1656	610	0.2972	0.0916	0.1412	1.7455	74.2943	19.1221	168.098	2
5831	17001	1	5831	A	1222	1800	948	0.3242	0.305	1.8682	1.6091	170.823	-18.9109	132.879	1
5832	17001	1	5832	B	1735	3394	650	0.3968	0.0876	-1.6475	-1.0694	182.866	165.613	91.7544	1
5833	17001	1	5833	A	1090	3352	636	0.3177	0.562	2.1521	-0.5561	287.134	-24.316	106.201	1
5834	17001	1	5834	B	787	3328	757	0.3015	-1.259	1.0668	-0.7369	135.857	48.11	66.8006	1
5835	17001	1	5835	A	1117	974	897	0.3368	-0.1225	-1.7569	1.6632	163.874	179.451	130.139	1
5836	17001	1	5836	B	984	1847	888	0.2928	-0.0647	2.556	0.7312	197.26	11.3163	130.328	1
5837	17001	1	5837	A	1668	1550	614	0.3425	0.3548	0.716	1.7131	186.597	-3.222	124.616	1
5838	17001	1	5838	B	1054	2472	774	0.367	0.1506	0.8925	1.5579	192.74	-80.9026	155.281	1
5839	17001	1	5839	A	1028	1935	826	0.3871	-1.3004	1.0185	0.7692	232.454	86.1386	90.9648	2
5840	17001	1	5840	B	3174	1721	672	0.2808	0.3029	1.9906	0.4337	349.849	-23.6093	15.1433	2
5841	17001	1	5841	A	3160	1111	712	0.2445	0.1828	-0.3758	0.4264	120.714	246.23	123.372	1
5842	17001	1	5842	B	444	2916	662	0.3408	-0.055	-0.4018	1.2519	107	93.5641	155.419	1
5843	17001	1	5843	A	1677	2064	810	0.2811	0.7147	0.6999	-1.8603	157.411	-77.5527	12.5545	2
5844	17001	1	5844	B	1755	2674	584	0.2321	1.2272	0.152	1.3746	305.134	62.9573	148.725	1
5845	17001	1	5845	A	894	2756	826	0.3159	1.1778	-1.282	-0.8501	54.7228	206.956	91.6885	1
5846	17001	1	5846	B	1036	2117	830	0.2629	0.7599	-1.8179	0.1399	164.883	210.02	74.2067	1
5847	17001	1	5847	A	2238	2475	784	0.2858	-1.5246	-1.2117	1.4766	-9.9572	136.741	98.1464	2
5848	17001	1	5848	B	2309	2772	746	0.2606	0.1503	-0.3837	-1.9427	125.429	133.649	33.7937	1
5849	17001	1	5849	A	1533	809	857	0.2984	0.8643	-2.5317	0.1544	331.857	198.985	68.67	1
5850	17001	1	5850	B	1914	3236	830	0.3168	-0.1144	2.433	0.0703	228.328	29.6532	102.975	2
5851	17001	1	5851	A	1202	1527	636	0.2972	-1.6778	0.6288	1.6766	231.026	70.7389	134.644	1
5852	17001	1	5852	B	2325	3104	686	0.3455	-0.0104	-0.0686	2.5876	309.857	202.854	165.107	1
5853	17001	1	5853	A	2420	2800	690	0.3913	-0.7022	-0.8802	1.7197	470.109	164.72	93.001	1
5854	17001	1	5854	B	927	3180	861	0.294	0.6197	-0.2037	1.8304	115.168	40.279	136.243	1
5855	17001	1	5855	A	1624	2757	630	0.3035	-1.5932	-1.9503	-0.7088	127.143	145.124	63.7719	1
5856	17001	1	5856	B	2740	792	988	0.3144	-1.0905	-1.8883	-0.8864	102.723	114.519	120.506	1
5857	17001	1	5857	A	3596	1956	795	0.2396	-0.0793	1.9293	1.1432	86.7057	28.5921	135.796	1
5858	17001	1	5858	B	1208	1666	568	0.277	-0.3693	-0.5989	2.5121	80.4115	130.259	141.288	1
5859	17001	1	5859	A	1357	2536	692	0.3958	-1.3089	1.4991	-1.6852	345.572	28.4285	85.3255	2
5860	17001	1	5860	B	1112	3056	938	0.2704	-0.1098	0.8305	1.7648	323.52	10.6654	132.345	1
5861	17001	1	5861	A	2998	2402	638	0.3247	-0.1378	-2.5923	-0.8254	97.7143	178.29	52.1744	1
5862	17001	1	5862	B	1795	2428	985	0.2199	1.5778	-0.6977	2.069	445.403	182.378	123.102	2
5863	17001	1	5863	A	2466	3146	544	0.3323	-1.2484	-0.9376	-0.5797	148.866	166.785	89.5803	1
5864	17001	1	5864	B	1296	1360	1022	0.2556	0.5725	-0.3031	-2.0744	117.563	254.139	24.4807	1
5865	17001	1	5865	A	831	2375	928	0.3151	-0.7626	-0.1963	-2.5457	227.723	44.7427	30.5227	2
5866	17001	1	5866	B	1988	3572	692	0.2552	0.6886	-1.5761	-1.0853	71.9828	22.0677	59.3705	1
5867	17001	1	5867	A	1376	3373	824	0.235	-0.1995	-0.1836	2.6369	107.857	201.525	161.187	2
5868	17001	1	5868	B	927	1367	711	0.247	1.0487	1.7669	-1.883	235.991	-14.9423	31.6916	1
5870	17001	1	5870	B	3113	2259	752	0.2442	-0.1711	-0.7556	2.5506	310.411	268.734	174.911	2
5871	17001	1	5871	A	1566	2576	989	0.2366	0.4158	1.6947	-1.7363	344	260.975	16.3437	1
5872	17001	1	5872	B	3069	2182	849	0.2285	-0.0487	2.6175	-0.7609	126.194	5.6517	48.0378	1
5873	17001	1	5873	A	331	2012	756	0.2126	-1	-1	1	-30.1	202.978	6.3465	1
5874	17001	1	5874	B	1151	2905	833	0.3257	1.8544	0.0653	1.6203	220.377	-74.9285	73.9477	2
5875	17001	1	5875	A	1411	930	1007	0.2283	0.674	0.771	1.7522	181.277	-19.7469	166.025	1
5876	17001	1	5876	B	1146	1273	1074	0.2195	-1.6176	-1.5238	-0.2454	282.874	156.655	93.915	1
5877	17001	1	5877	A	2412	3272	576	0.2335	-1.1404	-0.8964	-1.5754	127.311	204.337	2.1187	1
5878	17001	1	5878	B	2244	3042	526	0.2673	0.3001	-1.6956	1.6254	98.42	188.737	129.467	2
5879	17001	1	5879	A	371	1455	860	0.2259	-2.3262	0.8154	-0.1649	110.194	87.0057	61.6033	2
5880	17001	1	5880	B	2447	1239	956	0.2415	1.542	-1.1835	0.9557	54.7228	235.788	90.4638	2
5881	17002	1	5881	A	2358	2900	821	0.2987	-0.1405	-1.697	-0.153	185.554	124.065	17.8708	2
5882	17002	1	5882	B	3029	3590	946	0.442	-0.0905	0.3734	1.0001	159.294	118.24	172.875	1
5883	17002	1	5883	A	1105	2690	579	0.3091	-1.7119	-0.0361	1.8904	121.026	52.7741	166.141	2
5884	17002	1	5884	B	2799	1376	822	0.3687	0.2448	-0.2385	-2.5171	297.143	164.937	26.6871	2
5885	17002	1	5885	A	2546	732	890	0.4647	-2.4077	0.7781	-0.3276	345.757	53.2208	91.5593	2
5886	17002	1	5886	B	3059	1126	767	0.3803	0.9948	0.2785	2.0954	333.52	-58.0826	154.522	2
5887	17002	1	5887	A	730	818	854	0.2926	-0.0118	-2.544	-0.0191	180.26	176.894	135.589	2
5888	17002	1	5888	B	802	428	780	0.3084	0.6024	0.8839	-2.1481	104.151	-46.4158	14.184	1
5889	17002	1	5889	A	1169	3560	974	0.409	0.6242	-1.6933	-1.2407	334.16	104.034	14.989	1
5890	17002	1	5890	B	2539	1423	896	0.4164	0.6047	1.8411	-0.4399	146.84	-17.7823	82.2471	1
5891	17002	1	5891	A	2022	3424	938	0.4356	1.6602	-1.5829	-0.5706	44.0343	214.373	93.6153	2
5892	17002	1	5892	B	653	2436	612	0.3148	1.4233	-1.2567	-0.1462	232.74	217.738	78.3135	2
5893	17002	1	5893	A	535	1911	702	0.3974	-1.0686	1.4915	-1.2947	345.866	33.7119	22.671	1
5895	17002	1	5895	A	2981	1292	828	0.3939	-0.3902	-2.1222	-0.8863	181.706	141.805	86.5436	2
5896	17002	1	5896	B	2955	3301	829	0.2683	-0.69	-0.3805	1.9793	19.32	217.616	115.878	1
5897	17002	1	5897	A	2460	180	1024	0.4075	-0.553	-0.3009	2.7021	162.571	188.847	148.186	1
5898	17002	1	5898	B	2440	3560	968	0.2786	0.7019	0.7173	2.601	84.7228	4.1947	149.958	1
5899	17002	1	5899	A	2340	2392	832	0.3007	-0.8503	1.6018	1.7352	132.16	16.1659	122.857	1
5900	17002	1	5900	B	2223	2833	724	0.2695	0.8798	-2.5324	-0.1285	352.571	197.07	101.615	1
5901	17002	1	5901	A	1560	266	642	0.307	0.0761	0.6644	-0.008	12.9828	45.6986	28.848	1
5902	17002	1	5902	B	916	3625	898	0.3153	1.6743	-0.8148	1.4091	233.671	235.688	60.5988	1
5903	17002	1	5903	A	1481	3172	660	0.2952	0.3566	1.7395	-1.6225	275.411	-46.7113	101.513	2
5904	17002	1	5904	B	919	2195	1002	0.2989	-0.0927	-1.7371	1.6315	200.294	195.156	132.114	1
5905	17002	1	5905	A	2232	2724	955	0.3279	0.8093	-1.7848	1.6452	133.866	188.199	121.437	1
5906	17002	1	5906	B	2671	1350	781	0.3218	-0.5663	-0.3456	2.1588	288.126	157.726	150.217	2
5907	17002	1	5907	A	2205	2396	738	0.3109	-0.1532	-0.6438	2.6422	234.714	167.678	154.142	2
5908	17002	1	5908	B	2717	3260	620	0.2681	-1.0952	-1.6964	-1.5957	136.614	142.598	97.4789	2
5909	17002	1	5909	A	771	2107	918	0.2662	-0.1248	1.0405	0.8036	25.0257	31.4003	89.6382	2
5911	17002	1	5911	A	2897	1739	798	0.2808	-0.8348	-1.6497	1.7414	25.9829	174.802	86.7327	2
5912	17002	1	5912	B	2819	2504	880	0.2831	0.691	0.6653	-2.23	70.8572	-81.215	22.3058	1
5913	17002	1	5913	A	1833	1684	572	0.3304	-0.7276	0.1412	-0.6233	77.74	67.0008	114.354	1
5914	17002	1	5914	B	1534	1757	844	0.2263	-0.4246	-0.3066	1.825	221.554	41.2578	155.837	1
5915	17002	1	5915	A	1132	2220	1014	0.23	-0.1914	0.7168	2.5489	279.974	-88.5107	12.7848	2
5916	17002	1	5916	B	2878	1434	784	0.3368	0.6787	0.2173	1.7911	68.6886	179.733	111.804	1
5917	17002	1	5917	A	2450	3212	826	0.3431	1.8289	-0.0859	-1.6314	219.58	232.151	81.589	1
5918	17002	1	5918	B	3222	2720	928	0.3128	-0.0167	-1.7786	1.7385	101.411	190.848	134.513	2
5919	17002	1	5919	A	1831	1320	966	0.2741	0.4251	0.1281	1.7629	340.874	153.475	58.8348	1
5920	17002	1	5920	B	1530	484	762	0.3758	0.4269	-0.6209	-1.9152	74.4286	204.306	90.7872	2
5921	17002	1	5921	A	818	3408	990	0.2354	1.0276	1.9718	1.0751	124.849	-11.5183	100.393	1
5922	17002	1	5922	B	841	3592	744	0.2947	-1.0002	1.7897	1.2068	222.017	11.3851	85.9255	1
5923	17002	1	5923	A	2416	572	818	0.2893	0.0787	-1.678	1.0429	205.017	176.246	118.441	1
5924	17002	1	5924	B	794	2531	804	0.2427	-0.079	1.4032	-1.2746	141.883	180.635	108.953	1
5925	17002	1	5925	A	1249	2771	918	0.3119	-1.0162	-0.2943	-2.5363	164.303	55.4064	29.4241	1
5926	17002	1	5926	B	1858	1174	946	0.2796	0.1144	-0.3618	-2.558	73.0171	14.7391	3.2726	2
5927	17002	1	5927	A	1602	849	618	0.1883	-0.6134	-1.0568	-1.1838	4.5543	111.704	47.6727	2
5928	17002	1	5928	B	3180	3229	768	0.2749	-1.3963	0.1201	-1.3446	158.546	51.581	76.9302	2
5929	17002	1	5929	A	926	843	578	0.2878	1.7862	-0.2239	-1.6211	338.983	234.487	38.7163	1
5930	17002	1	5930	B	2816	2882	774	0.2306	-0.3288	-0.5798	-1.1858	230.84	223.597	169.349	1
5931	17002	1	5931	A	751	1696	944	0.2692	0.518	0.1201	2.5834	-87.1171	-17.4845	177.328	2
5932	17002	1	5932	B	917	130	732	0.3027	0.0793	0.4949	-2.5068	292.454	-18.813	30.1048	1
5933	17002	1	5933	A	1292	3028	570	0.3328	0.0465	-0.6723	2.606	117.151	215.712	149.778	2
5934	17002	1	5934	B	1031	2248	696	0.3459	0.6958	-0.25	-1.8718	309.571	267.478	19.3008	1
5935	17002	1	5935	A	1932	3280	972	0.2485	0.969	1.2522	-0.3889	124.849	169.321	113.348	1
5936	17002	1	5936	B	1354	2861	617	0.2789	-0.1842	-1.8899	1.6434	322.143	126.996	84.5947	1
5937	17002	1	5937	A	1692	1160	770	0.2965	0.3355	-0.0076	-2.5696	218.563	246.701	1.0545	1
5939	17003	1	5939	A	980	150	922	0.3751	0.0863	-0.0149	-2.5644	290.723	-23.1409	10.6037	2
5940	17003	1	5940	B	2327	237	765	0.353	-0.3089	0.0324	-2.6021	122.857	26.4785	15.8862	2
5941	17003	1	5941	A	2686	1203	998	0.3067	-0.1088	-0.4879	2.4988	183.991	112.062	156.771	2
5942	17003	1	5942	B	1084	1678	921	0.3702	-1.0042	2.0059	0.616	172.597	21.2494	91.8749	1
5943	17003	1	5943	A	3389	3021	788	0.3945	-0.9817	-1.7362	1.6765	310.714	109.146	174.949	2
5944	17003	1	5944	B	1074	2605	978	0.3331	-0.12	0.6159	2.5589	304.589	-42.6838	157.94	1
5945	17003	1	5945	A	2472	1066	1014	0.4025	0.471	0.1369	2.4203	337.546	12.6735	141.583	1
5946	17003	1	5946	B	2129	109	957	0.3384	1.0046	0.793	1.2853	268.386	-48.2721	124.627	1
5947	17003	1	5947	A	2762	2514	1011	0.2353	0.7438	1.7569	1.6533	116.866	-34.5841	150.838	2
5948	17003	1	5948	B	1682	517	932	0.3814	0.8971	0.3445	1.9426	279.411	115.682	150.12	1
5949	17003	1	5949	A	1746	716	644	0.3326	-0.0206	-0.751	-1.9114	133.446	119.857	12.3277	1
5950	17003	1	5950	B	3110	2764	770	0.3208	-0.1496	-1.7545	1.253	357.277	208.828	99.7674	2
5951	17003	1	5951	A	2012	1978	993	0.2808	1.0957	0.6016	-1.8215	305.126	-44.9329	25.9248	2
5952	17003	1	5952	B	818	640	914	0.3324	0.0457	-0.1847	-2.5042	269.731	160.887	12.1508	2
5953	17003	1	5953	A	2470	748	976	0.3407	-0.7013	-0.0594	1.3334	415.1	-16.7794	161.755	1
5954	17003	1	5954	B	1210	1100	1036	0.2869	-0.4113	2.1818	0.6309	305.126	32.4285	108.029	2
5955	17003	1	5955	A	3060	2844	696	0.2468	1.3193	0.4467	-2.1311	-91.6885	-73.1214	30.7942	1
5956	17003	1	5956	B	1205	1774	798	0.3394	0.9165	-0.0104	1.5771	222.597	-55.2225	90.3299	2
5957	17003	1	5957	A	339	1632	946	0.356	0.281	0.3389	-2.526	167.294	22.7016	17.0191	1
5958	17003	1	5958	B	615	1034	600	0.2979	-1.5363	1.3201	0.7788	255	50.1057	87.9095	1
5959	17003	1	5959	A	1460	1237	936	0.2578	0.2726	-0.77	-2.575	341.571	174.273	31.5449	2
5960	17003	1	5960	B	2038	2891	1012	0.3325	0	1	1	124.546	142.659	146.554	2
5961	17003	1	5961	A	1197	2791	996	0.3091	1.6734	1.0669	-0.7973	11.6143	-63.0843	109.851	2
5962	17003	1	5962	B	1909	443	816	0.3357	-1.2147	-1.1398	2.0913	358.009	121.773	154.188	1
5963	17003	1	5963	A	2426	2852	680	0.2262	-0.755	-0.0568	2.6525	185.294	125.499	157.319	1
5964	17003	1	5964	B	2969	3079	1018	0.273	-1.3081	-0.0078	1.9097	210.546	65.5523	157.805	1
5965	17003	1	5965	A	1330	2441	742	0.3508	1.4913	1.8302	0.4504	241.697	-13.2657	92.5612	1
5966	17003	1	5966	B	2058	2904	895	0.2653	-0.1142	-1.0573	-1.621	113.437	176.87	128.037	1
5967	17003	1	5967	A	1911	1534	913	0.2811	0.124	0.8927	2.5992	71	36.7179	147.251	2
5968	17003	1	5968	B	290	1458	640	0.2735	-0.0822	0.0586	-2.5583	233.546	129.3	9.6084	2
5969	17003	1	5969	A	2557	3313	974	0.2263	-0.2886	-2.6946	1.0494	130.849	161.605	154.484	1
5971	17003	1	5971	A	2784	2550	578	0.3324	-0.396	-1.8121	1.6271	16.5629	191.175	136.38	1
5972	17003	1	5972	B	1706	1122	808	0.3307	-0.1774	-0.8131	2.5552	184.589	155.689	145.236	1
5973	17003	1	5973	A	2982	2812	530	0.2407	0.9343	0.9655	-0.5477	158.277	176.693	130.946	1
5974	17003	1	5974	B	2792	2254	690	0.2927	1.0264	0.0713	1.9233	135.757	224.318	172.005	1
5975	17003	1	5975	A	2906	2888	619	0.3569	0.209	-0.0021	2.5099	190.966	122.319	154.479	1
5976	17003	1	5976	B	1584	2538	760	0.2963	0.4219	-0.8071	0.4229	26.7314	39.5892	35.1473	2
5977	17003	1	5977	A	855	2700	862	0.2544	-0.3091	-2.1897	-1.4396	18.7142	157.145	96.3108	1
5979	17003	1	5979	A	1978	872	497	0.2303	0.2815	2.068	1.5044	40.2771	-7.7055	110.235	1
5980	17005	1	5980	B	1931	1653	710	0.4088	-0.7082	-0.9197	1.7765	98.8572	129.083	170.982	2
5981	17005	1	5981	A	711	3266	826	0.4002	0.945	0.7066	-0.3651	266.009	88.6278	9.0484	1
5982	17005	1	5982	B	325	3242	865	0.3872	-0.2795	0.4222	2.4411	88.6886	31.3373	166.131	1
5983	17005	1	5983	A	882	2980	796	0.405	0.7953	-0.1539	2.6006	38.6315	250.224	178.795	1
5984	17005	1	5984	B	1585	1958	670	0.3685	-0.1941	1.1603	1.8023	225.714	-20.6343	158.849	1
5985	17005	1	5985	A	911	1152	1030	0.3309	-0.215	-0.0205	-2.6146	41.4543	68.0526	8.5071	1
5986	17005	1	5986	B	3377	1764	788	0.3593	0.3057	2.1659	-0.0055	210.991	-16.1923	52.5842	1
5987	17005	1	5987	A	2080	1215	1088	0.2865	0.0461	-0.3731	-2.6368	37.5628	238.671	8.3669	1
5988	17005	1	5988	B	1044	1521	796	0.352	-0.262	-0.0405	1.9632	178.883	255.901	163.793	2
5990	17005	1	5990	B	3044	1204	784	0.3661	0.2284	-1.0785	2.4753	130.294	102.161	163.165	1
5991	17005	1	5991	A	3137	2617	801	0.3015	0.7983	-0.7933	-0.0754	218.706	176.323	122.627	1
5992	17005	1	5992	B	2250	2512	786	0.4101	0.0663	1.6899	-1.6552	190.589	-2.359	54.2642	1
5993	17005	1	5993	A	2942	2971	910	0.3472	-0.2973	0.7182	2.1298	15.5972	-10.1468	121.255	1
5994	17005	1	5994	B	2878	2095	775	0.4283	0.266	0.4093	1.8092	65.58	63.7708	166.79	1
5996	17005	1	5996	B	3066	1156	825	0.2866	-0.2655	0.3389	-2.5282	61.7228	37.1569	27.4988	2
5997	17005	1	5997	A	2726	2986	710	0.2399	-1.0282	0.6116	-2.1291	333.832	42.2134	33.7537	2
5998	17005	1	5998	B	2911	1127	960	0.3905	0.147	-1.1465	0.7872	137.134	213.322	135.387	1
5999	17005	1	5999	A	348	2815	1058	0.3817	-0.1176	-0.9693	-1.5855	107.143	167.557	28.8752	1
6000	17005	1	6000	B	3606	1390	1026	0.321	0.2699	-1.9464	1.5194	69.4372	161.525	153.253	1
6001	17005	1	6001	A	2122	778	723	0.3474	0.4571	-2.6869	-0.0965	240.689	182.869	101.87	1
6002	17005	1	6002	B	2908	1553	1029	0.3677	-0.0529	0.8651	2.3789	237.723	-11.8353	160.308	1
6004	17005	1	6004	B	2919	1084	650	0.3155	0.411	0.7894	1.6049	240.991	-37.726	96.7883	1
6005	17005	1	6005	A	2260	3228	878	0.2641	0.4351	2.5676	-0.3042	256.394	-4.6192	71.727	1
6006	17005	1	6006	B	3329	1050	638	0.2016	-1.0442	-2.6498	1.1801	347.151	204.208	150.71	1
6007	17005	1	6007	A	1739	684	1072	0.278	1.6452	-1.6281	0.9263	270.446	225.607	126.894	1
6008	17005	1	6008	B	1161	2660	894	0.3106	-0.2859	-1.3056	-1.7659	109.151	167.782	31.4448	1
6009	17005	1	6009	A	624	3007	861	0.2867	0.3044	-0.5916	0.9974	175.403	256.346	150.164	1
6010	17005	1	6010	B	1763	2184	913	0.3867	0.3297	-1.0457	0.0569	307.117	178.425	125.815	1
6011	17005	1	6011	A	637	2912	826	0.2555	-0.0133	0.6159	2.7128	60.7571	-35.2368	149.882	2
6012	17005	1	6012	B	383	1916	1007	0.3996	-0.6382	-0.7519	-0.5847	220.714	157.321	84.3402	2
6013	17005	1	6013	A	2354	2948	629	0.3311	-0.2129	1.8383	1.3753	148.883	-7.5993	112.14	1
6014	17005	1	6014	B	1386	986	958	0.393	-0.9625	-0.9469	1.9175	315	98.2791	164.349	1
6015	17005	1	6015	A	750	1552	566	0.44	-0.0636	-1.1211	-1.9159	136.177	175.312	12.5088	2
6016	17005	1	6016	B	2891	733	792	0.4115	-0.2566	-1.1079	-1.5798	139.571	192.565	19.214	1
6017	17005	1	6017	A	2069	690	614	0.3028	-0.1613	-0.2897	-2.5849	306.589	69.2945	11.6128	1
6018	17005	1	6018	B	401	1286	838	0.2736	0.8858	-0.5888	1.9961	64.5457	247.216	143.359	1
6019	17005	1	6019	A	1365	2073	750	0.3888	-0.3825	1.7515	1.6614	175.251	32.1319	99.3052	2
6020	17005	1	6020	B	3484	1189	814	0.2861	0.9885	1.8505	-1.6483	89.0515	-29.3707	48.0181	1
6021	17005	1	6021	A	1166	1452	980	0.3143	0.7183	0.0491	2.5434	233.597	174.714	8.6184	1
6022	17005	1	6022	B	1648	1028	666	0.2282	-1.3299	-1.6399	-0.3521	100.429	169.539	119.504	2
6023	17005	1	6023	A	556	2633	930	0.3281	-2.3909	-1.1262	0.2712	17.0086	127.957	90.0758	2
6024	17005	1	6024	B	1906	970	640	0.3718	0.9311	0.5879	-1.9739	185.311	234.319	81.5067	1
6025	17005	1	6025	A	3139	1798	592	0.2412	-0.3391	-0.8059	2.632	339.58	133.966	165.851	2
6026	17006	1	6026	B	1695	818	767	0.2971	0.0561	0.3657	2.7297	17.84	264.847	175.827	2
6027	17006	1	6027	A	886	2160	902	0.3936	-0.1271	-0.1766	-2.5809	138.411	268.855	4.9019	1
6028	17006	1	6028	B	1778	2033	792	0.3229	0.3864	-1.4178	-1.9085	61.74	217.303	21.4426	2
6029	17006	1	6029	A	1334	3141	668	0.3445	-1.0463	0.0918	-2.5289	246.311	127.597	16.3226	2
6030	17006	1	6030	B	2647	2683	950	0.3312	-0.537	0.3129	-2.5556	128.874	-8.1267	6.9078	1
6032	17006	1	6032	B	2612	2295	694	0.3689	-0.3664	0.7194	2.4928	24.58	47.9585	153.47	1
6033	17006	1	6033	A	3099	1081	842	0.3244	0.6787	0.1952	-2.5598	201	225.413	23.3512	1
6034	17006	1	6034	B	2356	2654	914	0.348	0.5711	-0.0394	-2.6167	162.571	-30.7891	20.811	1
6035	17006	1	6035	A	3117	2566	931	0.2659	1.0471	-1.7034	-1.6345	177.597	186.577	32.5018	1
6036	17007	1	6036	B	771	3052	686	0.3603	0.2581	-1.7149	1.6615	43.0343	196.548	168.32	2
6037	17007	1	6037	A	1944	2158	792	0.3574	0.6907	0.7505	2.1599	168.857	-9.4376	162.944	2
6038	17007	1	6038	B	230	1832	894	0.3514	-0.9663	-2.4825	-0.3149	246.143	141.085	83.0633	1
6039	17007	1	6039	A	2994	528	624	0.2694	-0.4809	-0.9479	1.9087	304.84	167.323	147.614	2
6040	17007	1	6040	B	2666	516	940	0.4333	-1.5981	1.5727	0.8388	320.463	25.0709	91.0035	2
6041	17007	1	6041	A	3563	894	811	0.376	0.6273	0.1972	1.8563	356.572	146.907	143.419	1
6042	17007	1	6042	B	897	2384	688	0.284	-0.6426	0.8687	-1.3126	361.26	32.2613	26.3469	1
6043	17007	1	6043	A	1130	2500	699	0.2893	-0.1851	1.7377	1.0182	95.0085	39.8142	142.075	1
6044	17007	1	6044	B	449	2853	664	0.3017	-0.1872	-0.1993	-1.4644	186.286	-17.1258	30.3534	1
6045	17007	1	6045	A	1269	3086	814	0.293	0.099	-0.8526	2.6388	140.874	210.138	148.921	2
6046	17007	1	6046	B	3260	190	792	0.3248	0.1736	1.2173	0.2051	33.2686	7.475	101.364	1
6047	17007	1	6047	A	1329	2103	747	0.3337	-0.0319	2.3482	-0.1178	86.4628	15.8762	92.013	2
6048	17007	1	6048	B	1317	1018	605	0.3337	0.5557	-0.2358	2.6527	240.126	-33.442	164.906	2
6049	17007	1	6049	A	2987	369	792	0.3312	-0.6795	0.3067	0.3634	320.546	58.0539	22.7772	1
6050	17007	1	6050	B	1412	1854	939	0.31	-0.2897	-1.2729	1.9253	152.597	173.22	152.28	1
6051	17007	1	6051	A	2746	665	849	0.3106	0.4514	1.5022	0.0157	197.303	5.8314	119.476	1
6052	17007	1	6052	B	1613	855	910	0.4031	0.8201	-0.586	2.0654	329.134	198.864	160.032	1
6053	17007	1	6053	A	1787	2857	823	0.299	-0.1659	1.2697	-0.9004	13.3115	11.433	51.5814	1
6054	17007	1	6054	B	1295	2198	706	0.4362	-0.8004	1.0628	-0.2905	48.2772	20.4175	91.3123	2
6055	17007	1	6055	A	3322	369	740	0.339	-1.99	-1.8159	-0.4669	264.689	155.498	86.861	2
6056	17007	1	6056	B	540	1756	789	0.3755	-0.7223	-1.1265	1.9374	178.286	144.075	156.814	2
6057	17007	1	6057	A	2242	1902	760	0.4255	-0.3173	-2.0098	-1.4766	311.117	152.228	91.7052	1
6058	17007	1	6058	B	1372	1041	671	0.3279	-0.7887	1.7464	1.2161	106.454	43.5471	59.0338	1
6059	17007	1	6059	A	1702	2751	708	0.3324	0.1439	-1.5083	-1.4103	21.9828	130.31	110.249	1
6060	17007	1	6060	B	1327	1898	820	0.2982	0.3421	-1.6528	1.8656	259.42	197.672	71.1851	1
6061	17007	1	6061	A	1522	3295	786	0.4135	-1.17	1.7175	-0.922	150.143	36.6298	84.5529	2
6062	17007	1	6062	B	2766	1212	702	0.2229	-1.7926	-0.8654	1.7231	70.7143	-37.3628	151.512	1
6063	17007	1	6063	A	1804	2904	606	0.2731	0.0351	0.4847	0.9356	115.151	-31.4891	125.557	1
6064	17007	1	6064	B	1912	1104	802	0.3455	-1.2238	1.2659	-0.7025	297.689	70.824	101.485	1
6065	17007	1	6065	A	3267	669	834	0.3807	0.3996	-1.8603	-1.6067	330.597	194.363	41.7634	1
6066	17007	1	6066	B	3386	642	728	0.3289	-1.4145	1.6874	-0.6481	54.4372	32.2474	90.5502	1
6067	17007	1	6067	A	2511	705	825	0.426	1.5711	1.4384	-0.7364	227.286	-16.0635	92.1017	2
6068	17007	1	6068	B	432	3010	788	0.3275	0.0439	-1.6583	-1.2847	85.7486	208.36	78.352	1
6069	17007	1	6069	A	1806	2950	558	0.3186	-0.2282	-2.6633	0.2065	200.991	181.903	92.1813	1
6070	17007	1	6070	B	1448	3058	884	0.3611	1.4264	1.4741	-1.4394	204.311	-49.1391	111.372	1
6071	17007	1	6071	A	1365	1683	610	0.3014	-0.149	0.2646	1.5585	151.286	2.5921	164.782	2
6072	17007	1	6072	B	1911	3101	859	0.3348	-1.3272	-0.303	1.5089	139.16	112.353	131.706	1
6073	17007	1	6073	A	3319	879	920	0.3264	-0.7667	1.7764	1.5169	324.546	1.9543	137.741	1
6074	17007	1	6074	B	996	1746	882	0.3628	0.7012	1.5632	1.6988	26.6714	2.5065	156.821	1
6075	17007	1	6075	A	2088	2740	629	0.3532	-0.389	0.0388	-2.5087	19.0514	41.1123	17.312	2
6076	17007	1	6076	B	3305	750	758	0.1962	0.0696	0.81	-2.6268	179.277	8.5193	31.7208	1
6077	17007	1	6077	A	2151	428	824	0.3296	0.6059	-0.6488	1.9022	289.891	-74.8038	149.061	1
6078	17007	1	6078	B	1141	2078	803	0.2949	0.4445	-0.4238	1.7272	347.84	24.0945	137.937	1
6079	17007	1	6079	A	3432	1316	856	0.3394	-0.4132	0.1738	1.2323	294.68	216.114	156.323	1
6080	17007	1	6080	B	3348	1229	624	0.2994	-0.5606	-1.7757	1.662	463.117	175.117	143.923	1
6081	17007	1	6081	A	1641	2464	828	0.3395	-1.6362	1.6955	-0.5814	171.554	45.1043	54.2003	1
6082	17007	1	6082	B	2891	2426	656	0.3171	0.1431	-0.7932	-2.6206	380.68	210.856	30.0552	1
6083	17007	1	6083	A	2743	807	886	0.3899	-0.9792	-1.0792	-1.9398	239.134	-72.661	158.049	1
6084	17007	1	6084	B	2643	132	822	0.4116	-0.2689	-1.6707	1.8703	156.589	190.401	89.9638	1
6085	17007	1	6085	A	3125	588	836	0.3754	0.3116	-1.2469	-1.6945	86.0343	169.403	25.7581	1
6086	17007	1	6086	B	2233	2232	780	0.294	-0.4266	-0.9164	0.0015	90.7229	27.3017	42.6316	1
6087	17007	1	6087	A	1789	2357	722	0.4463	1.6802	-1.3787	-0.6297	96.9914	224.348	83.2065	2
6088	17007	1	6088	B	508	2571	864	0.3415	0.118	1.7972	1.5935	287.74	16.4548	137.734	1
6089	17007	1	6089	A	3215	2255	862	0.2592	-0.5221	-1.8756	-1.0414	290.16	176.986	48.4238	1
6090	17007	1	6090	B	733	2132	745	0.2847	0.0091	-1.1735	-0.3241	344.831	160.661	49.0162	1
6091	17007	1	6091	A	3015	259	860	0.3593	-0.0116	0.6932	-1.2471	68.2342	-32.0706	34.2616	1
6092	17007	1	6092	B	3014	672	632	0.2871	1.1783	-0.4448	-1.5033	33.7314	256.727	24.9947	1
6093	17007	1	6093	A	457	3244	834	0.276	-1	-2	-1	322.571	137.443	65.1381	1
6094	17007	1	6094	B	1028	1440	796	0.2911	0.7523	0.5213	-2.2105	262.74	24.8468	41.5195	2
6095	17007	1	6095	A	2277	583	942	0.3355	-0.8451	-1.0964	-1.5291	289.429	145.038	42.7554	1
6096	17007	1	6096	B	3420	1948	694	0.2527	1.0189	0.1664	0.5655	108.74	-74.8196	29.9753	2
6097	17007	1	6097	A	3307	465	828	0.3612	-0.0553	1.5266	-1.6635	338.58	-13.7181	65.1501	1
6098	17007	1	6098	B	1072	816	644	0.2962	-0.5496	0.0879	2.7278	155.429	35.7539	158.909	2
6099	17007	1	6099	A	689	1671	829	0.3863	0.5686	-1.6896	-1.6815	45.0171	196.432	54.245	1
6100	17007	1	6100	B	877	2726	896	0.1937	0.5188	-1.7606	1.6282	355.571	177.314	29.5549	2
6101	17007	1	6101	A	2373	2146	620	0.291	-1.2163	0.9132	2.1426	342.706	90.974	149.096	1
6102	17007	1	6102	B	3233	2369	599	0.2705	-0.7163	0.7526	0.3766	188.849	75.1662	153.338	1
6103	17007	1	6103	A	2652	896	746	0.2484	-0.0086	-0.0639	-2.5043	153.917	181.799	25.6288	2
6104	17007	1	6104	B	596	3553	782	0.3273	-0.622	-1.6984	-1.9508	248.017	151.965	46.5	1
6105	17007	1	6105	A	2295	2390	902	0.2428	-0.6678	-1.8331	1.2362	283.429	171.783	73.5284	1
6106	17007	1	6106	B	1392	636	670	0.2885	-0.4932	-2.2013	-1.4513	142.589	162.614	27.2766	1
6107	17008	1	6107	A	1159	1214	586	0.3949	-0.4614	-0.0673	2.5447	378.252	13.1121	169.889	1
6108	17008	1	6108	B	1573	3294	809	0.3155	-0.7168	1.6565	1.4812	129.168	25.3938	161.527	1
6109	17008	1	6109	A	874	1750	829	0.3114	0.0781	-2.5743	0.9012	50.0514	183.518	126.594	1
6110	17008	1	6110	B	2602	1964	822	0.3231	0.0626	0.1979	-2.5937	172.892	171.536	15.6343	1
6111	17008	1	6111	A	3015	2841	775	0.3225	-0.2687	1.5345	-1.4068	343.589	6.1369	23.4545	2
6112	17008	1	6112	B	1591	2479	661	0.3556	0.6338	-0.828	-2.0022	50.7143	217.825	22.1852	1
6113	17008	1	6113	A	1027	3026	882	0.441	-0.327	0.4155	-1.1413	166.883	30.396	116.468	1
6114	17008	1	6114	B	3363	3155	676	0.2788	-0.0497	-1.9424	1.6149	37.0171	184.562	100.962	1
6115	17008	1	6115	A	2490	2576	860	0.3035	-0.3493	1.9311	-1.6189	211.286	43.968	104.882	2
6116	17008	1	6116	B	1595	2743	894	0.3349	1.7522	-0.4784	-1.3286	224.563	-65.6328	95.5833	2
6117	17008	1	6117	A	2282	1635	840	0.3243	0.1886	0.4078	2.1985	230.706	-31.1074	162.184	1
6118	17008	1	6118	B	712	2250	950	0.3365	-0.3761	1.6896	-1.0857	230.689	8.9299	64.5341	1
6119	17008	1	6119	A	711	2453	788	0.2751	-0.9425	-0.875	1.2501	282.437	-5.394	32.6555	1
6120	17008	1	6120	B	1890	1172	851	0.3266	0.4343	-2.431	0.6221	63.7143	212.394	87.5744	1
6121	17008	1	6121	A	3345	1150	919	0.3716	-0.785	-0.2052	-1.8966	169.697	67.2107	22.432	1
6122	17008	1	6122	B	341	3565	770	0.3041	-0.3637	-1.4975	-1.322	100.437	140.38	70.437	2
6124	17008	1	6124	B	1213	3498	918	0.1894	-0.3235	-0.7504	-2.6964	192.554	198.76	28.5695	2
6125	17008	1	6125	A	1419	2538	870	0.2731	-1.0938	1.3295	1.4571	119.84	42.5946	111.367	1
6126	17008	1	6126	B	700	2846	790	0.3627	0.905	-2.1941	-0.808	-56.8229	197.272	87.5663	2
6127	17008	1	6127	A	1987	3078	854	0.3172	1.8672	-0.0385	1.592	251.043	238.62	99.1925	2
6128	17008	1	6128	B	545	2698	910	0.3231	-0.8619	0.2243	2.4234	254.831	79.5355	161.451	1
6129	17008	1	6129	A	2630	1891	696	0.3107	1.4292	-0.1018	-1.3277	75.2943	260.726	35.3111	1
6130	17008	1	6130	B	1280	2450	854	0.196	0.6255	-0.6842	1.1597	243.992	11.7091	155.53	2
6131	17008	1	6131	A	3289	1450	882	0.4459	2.6405	-0.2472	0.0314	60.4971	251.686	95.2181	2
6132	17008	1	6132	B	2628	1698	941	0.2883	0.4884	-2.4537	0.0408	301.883	149.831	69.8377	1
6133	17008	1	6133	A	1792	3446	772	0.2743	-0.2027	-1.8903	1.8055	4.2686	142.711	122.76	1
6134	17008	1	6134	B	995	2224	572	0.3371	0.0601	1.8394	-0.6322	127.849	-30.919	106.173	1
6135	17008	1	6135	A	1145	1166	982	0.3131	-1.1901	1.1377	1.5527	159.194	47.279	148.066	1
6136	17008	1	6136	B	3313	964	841	0.2051	-0.534	-1.6042	-1.291	280.143	9.2544	43.652	1
6137	17008	1	6137	A	3586	1975	782	0.279	-0.563	1.4977	1.0797	69.7143	35.2738	159.532	1
6138	17008	1	6138	B	1810	2821	866	0.326	0.7386	1.8956	-0.0657	97.7143	-30.2796	37.2654	1
6139	17008	1	6139	A	624	332	729	0.3339	0.112	1.8202	-1.8123	188.234	-14.4773	93.1033	1
6140	17008	1	6140	B	2351	2926	757	0.4396	-0.6909	1.1502	-1.7623	313.428	64.1332	92.5705	2
6141	17008	1	6141	A	1724	3109	912	0.3046	0.0417	-0.9018	-2.5136	202.26	126.567	28.3416	2
6142	17008	1	6142	B	767	218	690	0.3304	-0.7559	1.4517	1.4207	281.429	38.9977	111.331	1
6143	17008	1	6143	A	873	726	578	0.3154	-1.3806	-0.5631	-1.4208	138.286	-58.8807	155.458	1
6144	17008	1	6144	B	946	794	883	0.3183	1.0478	2.2653	-0.299	355.883	-36.6094	56.3459	1
6145	17008	1	6145	A	1486	2614	742	0.3066	0.2215	2.0633	-0.4786	182.571	-12.0468	65.3723	1
6146	17008	1	6146	B	1704	838	946	0.3107	-0.5285	-1.9735	-1.4351	69.74	158.853	69.2379	1
6147	17008	1	6147	A	705	1512	646	0.2699	0.6402	0.3661	1.8964	120.437	31.3532	133.268	2
6148	17008	1	6148	B	3310	361	808	0.2134	0.5777	1.8481	0.955	211.26	-11.7062	33.4322	2
6149	17008	1	6149	A	1286	1976	860	0.2808	0.4299	1.8039	-1.7628	51.0085	-11.2104	36.4864	1
6151	17008	1	6151	A	180	1330	714	0.2148	-0.315	-0.5013	-2.6168	70.6971	160.873	7.7306	2
6152	17008	1	6152	B	530	668	610	0.3346	-0.4697	-2.638	0.0332	135.883	178.728	72.7355	1
6153	17008	1	6153	A	3340	287	742	0.2905	0.3901	-2.5089	0.7281	16.6057	212.649	83.5109	1
6154	17008	1	6154	B	513	236	928	0.3731	-0.0786	0.0005	-2.5213	378.226	74.5722	16.2019	1
6155	17008	1	6155	A	2405	2402	830	0.3643	0.0863	0.582	-1.0933	428.671	-19.7575	75.329	1
6156	17008	1	6156	B	1025	3390	732	0.2325	-1.7163	-0.8491	-1.7007	150.84	-48.1809	32.7195	1
6157	17008	1	6157	A	1305	2631	944	0.3347	1.2018	1.299	-1.0348	85.7143	-31.8428	92.2669	1
6158	17008	1	6158	B	1791	734	870	0.27	-0.3077	-2.1777	0.5075	329.563	182.249	106.705	1
6159	17008	1	6159	A	3178	433	898	0.2887	-1.2083	-0.0467	-0.5003	8.5972	148.519	124.415	1
6160	17008	1	6160	B	1635	1850	960	0.2436	1.3998	1.4653	1.1748	82.1686	-66.7214	152.83	1
6161	17008	1	6161	A	3540	2014	859	0.2266	-0.5415	1.3963	-1.2689	109.983	36.2229	167.768	2
6162	17008	1	6162	B	892	582	762	0.3259	0.6539	1.2294	-1.5603	230.286	8.6952	18.5934	1
6164	17008	1	6164	B	1336	3224	652	0.3009	-0.773	-1.8654	1.0494	94.1428	179.207	120.774	2
6165	17008	1	6165	A	3648	1742	648	0.2887	0.0122	1.8003	1.7439	10.8486	0.5356	153.178	2
6166	17008	1	6166	B	3237	3557	614	0.2915	-0.0247	-1.1813	1.8509	392.949	170.966	147.917	1
6167	17008	1	6167	A	1991	766	898	0.2612	1.0092	-1.6117	-1.6277	51.74	205.082	28.3988	2
6168	17008	1	6168	B	2770	2662	888	0.2046	1.7881	0.5604	-0.4403	16.5885	-5.1923	66.3677	2
6169	17008	1	6169	A	2322	1457	972	0.1622	-0.5709	-2.1441	0.1795	339.16	224.436	121.175	1
6170	17008	1	6170	B	2814	2283	866	0.2567	0.1366	-1.3085	1.7023	99.4457	226.424	90.5565	2
6171	17008	1	6171	A	2396	1786	622	0.1295	-1.5778	1.1316	1.3139	146.16	52.4797	90.7515	2
6172	17008	1	6172	B	2292	858	540	0.2221	-1.2295	-0.2134	-1.7704	290.428	68.0677	77.4512	2
6173	17009	1	6173	A	1356	2004	746	0.4175	0.1678	0.5467	2.406	45.8572	-88.5275	165.212	1
6174	17009	1	6174	B	3019	56	874	0.4235	0.8962	0.0769	1.2957	226.143	121.853	170.804	1
6175	17009	1	6175	A	781	3049	793	0.4261	0.1734	-1.3181	1.3359	39.2771	185.28	138.424	1
6176	17009	1	6176	B	1013	1968	750	0.4328	-0.8744	1.5997	-1.704	105.169	19.3373	30.1954	1
6177	17009	1	6177	A	2693	1760	1045	0.3427	-0.2517	-0.6214	-2.5962	221.589	147.323	14.4235	1
6178	17009	1	6178	B	1197	3339	840	0.282	-0.4655	0.8287	-2.6025	352.731	-2.0519	17.2614	1
6179	17009	1	6179	A	3637	2764	924	0.3787	0.703	-1.3381	1.1535	134.874	185.331	86.4985	1
6180	17009	1	6180	B	1338	1309	971	0.3428	2.318	0.7425	-0.8531	303.134	-54.1928	107.577	1
6181	17009	1	6181	A	2077	134	938	0.3477	0.1238	-0.0395	2.5194	26.0085	163.038	134.82	1
6182	17009	1	6182	B	2903	2628	784	0.3619	-1.1692	0.115	-1.5256	-68.1086	121.277	78.207	2
6183	17009	1	6183	A	1264	1339	768	0.4096	-0.8635	-0.9285	-1.6469	237.42	143.015	87.1829	2
6184	17009	1	6184	B	941	526	654	0.3516	0.6046	-0.6943	0.3436	116.454	198.517	86.8159	1
6185	17009	1	6185	A	1734	1232	728	0.3483	1.0275	1.6206	-1.7431	154.16	-21.5923	29.235	1
6186	17009	1	6186	B	1306	2536	964	0.4322	-1.2467	1.2146	-1.2502	242.546	70.956	88.129	2
6187	17009	1	6187	A	2156	1232	990	0.3684	-1.0728	1.9785	0.5046	103.403	20.5132	94.3346	1
6188	17009	1	6188	B	1820	694	802	0.3283	-0.0351	-2.564	0.7356	348.546	177.783	121.712	1
6190	17009	1	6190	B	2942	420	626	0.3332	0.4889	0.0706	-2.5758	18.7314	240.769	18.3287	2
6191	17009	1	6191	A	1199	1064	739	0.324	-1.6369	-1.562	1.0995	74.6971	66.5926	73.7291	2
6192	17009	1	6192	B	457	1730	804	0.1866	-0.9802	-0.1478	-1.5512	183.546	176.693	47.2202	2
6193	17009	1	6193	A	338	2326	852	0.2908	-0.4893	1.0692	-0.2247	165.571	29.7428	72.578	1
6194	17009	1	6194	B	2906	3006	608	0.2879	0.3	1.934	1.573	287.117	-7.2319	157.274	1
6195	17009	1	6195	A	3580	2702	746	0.3298	1.108	-0.9238	-0.8805	63.26	211.914	140.065	2
6196	17009	1	6196	B	878	3344	737	0.3273	-0.2866	-0.5545	2.4929	353.949	129.493	163.141	2
6197	17009	1	6197	A	185	2888	956	0.4435	-0.7096	-0.386	1.8031	231.143	102.959	159.982	1
6198	17009	1	6198	B	1332	962	854	0.2473	1.1213	1.0969	1.7324	187.294	-67.7209	142.034	1
6199	17009	1	6199	A	3242	574	1044	0.3987	1.1086	-1.7687	1.2217	284.394	201.203	82.2189	1
6200	17009	1	6200	B	717	1198	912	0.3226	0.2307	-1.6803	1.7125	111.134	193.681	88.2234	1
6201	17009	1	6201	A	3161	392	636	0.279	1.7123	-1.6488	0.7644	15.2772	234.53	62.7869	1
6202	17009	1	6202	B	1250	1838	780	0.2716	-0.8289	1.58	-1.7617	49.6972	22.3656	48.5246	2
6203	17009	1	6203	A	1941	192	782	0.3114	-1.627	-1.5702	-0.4632	384.546	139.229	71.2666	1
6204	17009	1	6204	B	290	1956	652	0.3228	0.3157	-1.6259	-1.6163	249.723	147.965	103.078	1
6205	17009	1	6205	A	2142	2095	944	0.3401	-0.2925	-1.5151	2.0016	465.1	169.197	91.4149	1
6206	17009	1	6206	B	920	2947	826	0.2511	0.345	0.4731	0.9052	328.52	-41.0221	143.794	2
6207	17009	1	6207	A	762	3420	692	0.3253	0.2357	0.7797	-2.5336	198.286	-23.7841	41.1688	1
6209	17009	1	6209	A	2696	738	770	0.1815	0.2949	1.8481	1.4589	480.109	-2.1911	64.4042	2
6210	17009	1	6210	B	2446	2094	955	0.2668	-1.1096	-0.1621	-1.628	341.597	-53.4933	31.5464	2
6211	17009	1	6211	A	897	192	630	0.3038	-0.4586	-0.2457	1.7542	430.689	9.8127	131.171	1
6212	17009	1	6212	B	2641	3340	556	0.2231	-1.5844	1.2461	0.5858	82.4372	128.675	110.524	2
6213	17009	1	6213	A	2833	1159	853	0.324	0.0974	-0.0406	-1.4692	191.554	203.661	28.568	1
6214	17009	1	6214	B	2997	2085	752	0.3687	-0.3716	-1.5937	-1.4459	129.571	144.175	107.942	1
6215	17009	1	6215	A	3271	1636	918	0.319	-1.2972	-1.3106	1.4903	225.697	147.789	152.135	2
6216	17009	1	6216	B	1004	1785	878	0.2865	0.4106	-2.4684	0.2889	257	191.252	80.606	1
6217	17009	1	6217	A	1245	2502	1034	0.2846	-0.8921	-0.1526	1.5751	303.9	125.223	162.574	1
6218	17009	1	6218	B	581	1792	746	0.3052	1.7658	0.9134	-0.604	241.866	94.7891	152.843	1
6219	17009	1	6219	A	1058	1977	906	0.2536	-0.339	1.6066	1.3084	309.58	13.6519	146.175	1
6220	17009	1	6220	B	262	1117	714	0.1865	1.1238	1.5832	1.7381	368.234	23.2054	88.1392	1
6221	17010	1	6221	A	2687	3368	800	0.3822	-0.0174	0.6672	2.5532	182.026	-74.8056	172.532	2
6222	17010	1	6222	B	400	1914	774	0.3699	-0.0405	0.2247	2.5814	126.697	258.716	177.89	1
6223	17010	1	6223	A	2748	1454	563	0.3079	-0.3351	0.7008	-2.5515	321.252	45.7402	5.982	1
6224	17010	1	6224	B	556	902	964	0.3457	-0.2776	0.9865	2.5506	265	-78.433	172.592	2
6225	17010	1	6225	A	1650	3154	578	0.2766	0.985	-1.9241	0.5785	-127.957	198.379	45.6118	1
6226	17010	1	6226	B	2320	3241	600	0.3729	-0.1784	1.8143	-1.5792	318.143	30.0013	84.0545	1
6227	17010	1	6227	A	2159	1058	842	0.3201	0.995	-1.2432	1.4146	301.671	105.268	13.1391	2
6228	17010	1	6228	B	716	1941	956	0.2641	0.4124	1.6319	-1.9591	345.554	-5.3968	45.4819	2
6229	17010	1	6229	A	1507	1448	732	0.341	-0.3502	-0.3821	-1.9322	332.563	63.6989	61.9869	1
6230	17010	1	6230	B	968	2356	885	0.2508	-0.9161	1.6773	-1.0175	146.84	24.8452	111.134	1
6231	17010	1	6231	A	3285	2024	896	0.3656	1.0842	-1.1405	1.7573	227.008	230.067	157.285	1
6232	17010	1	6232	B	2742	1222	770	0.3024	0.9461	-1.2573	-1.6543	134.143	210.287	35.5579	2
6233	17010	1	6233	A	1762	2195	1000	0.3133	-0.5437	-0.4742	1.9102	220.689	142.649	104.7	1
6234	17010	1	6234	B	1489	2209	758	0.2683	0.1256	-1.8752	-1.5855	297.428	168.3	16.3035	2
6235	17010	1	6235	A	2706	3354	674	0.1967	-0.3276	0.622	-1.7906	103.143	-74.4429	152.808	1
6236	17010	1	6236	B	2615	1539	1036	0.3602	-1.3395	1.3778	0.3461	158.571	29.7007	83.6849	2
6237	17010	1	6237	A	1180	1255	772	0.2715	1.881	-0.2214	1.6068	333.42	241.204	70.278	2
6238	17010	1	6238	B	2097	1026	937	0.3635	0.6174	-0.6597	1.6855	129.857	129.839	133.611	1
6239	17010	1	6239	A	1125	893	774	0.2776	0.4082	-1.7967	0.0731	319.554	194.331	70.4359	1
6240	17010	1	6240	B	2709	2091	873	0.3481	-0.6591	-1.701	1.2946	251.714	177.542	128.883	1
6241	17010	1	6241	A	1797	225	754	0.2224	-0.2967	1.9351	-1.6311	232.723	8.5349	58.3043	1
6242	17010	1	6242	B	3170	3388	886	0.3129	0.0197	0.2138	-1.0803	188.16	238.987	153.482	1
6243	17010	1	6243	A	952	2066	892	0.3467	1.4148	1.6429	-0.7659	213.268	-43.9824	81.4353	2
6244	17010	1	6244	B	1516	2712	852	0.3503	0.3208	-0.8493	1.6527	354.84	196.556	153.579	2
6245	17010	1	6245	A	2930	2706	722	0.2545	-0.9536	0.2562	2.3842	170.437	90.5461	152.81	1
6247	17010	1	6247	A	1362	788	1000	0.2416	0.9441	-1.666	1.9741	63.2857	212.111	155.093	1
6248	17010	1	6248	B	1965	437	1088	0.3109	-1.558	-1.1686	0.017	192.268	140.998	78.3747	2
6249	17010	1	6249	A	1962	2398	935	0.3485	0.1158	-0.2409	-0.2209	65.6971	146.057	54.5986	1
6250	17010	1	6250	B	2198	242	786	0.2656	-0.298	2.6042	-0.7592	347.1	9.9955	154.57	1
6251	17010	1	6251	A	3361	2632	900	0.2784	0.732	0.0432	-0.2753	322.411	231.284	160.378	2
6252	17010	1	6252	B	2355	2686	832	0.2662	0.8361	-1.7049	-1.7324	102.169	228.173	29.6871	2
6253	17010	1	6253	A	3618	2788	886	0.3076	-1.3004	1.9532	0.4241	336.572	29.2389	82.3794	2
6254	17010	1	6254	B	1403	2332	943	0.2259	0.6551	1.6355	-1.7586	93.4542	-7.1394	46.2758	2
6255	17011	1	6255	A	1401	1769	824	0.3637	-0.853	0.2394	2.0625	305.269	116.588	165.087	2
6256	17011	1	6256	B	1969	2404	696	0.3974	-0.7597	-0.1729	-2.6005	62.1686	28.388	2.9362	2
6257	17011	1	6257	A	1300	1955	820	0.406	0.9139	-0.1434	-1.8623	215.563	254.362	12.5485	2
6258	17011	1	6258	B	1106	2524	692	0.4359	0.2585	-0.2903	-2.5441	88.4286	162.995	12.544	2
6259	17011	1	6259	A	1089	2294	786	0.2927	2.4183	-1.6501	-0.0504	295.403	214.398	75.8532	2
6260	17011	1	6260	B	796	1162	944	0.3573	-0.2868	0.3125	-2.555	165.714	-24.0849	5.8133	2
6261	17011	1	6261	A	1760	522	694	0.2983	-1.5876	-1.609	-1.0597	105.42	97.0653	24.6995	2
6262	17011	1	6262	B	2033	2662	612	0.3912	1.7603	1.7887	0.1151	17.0172	-35.308	82.4296	2
6263	17011	1	6263	A	1642	1550	624	0.3548	1.3088	-2.0607	0.7208	341.597	178.819	79.3507	2
6264	17011	1	6264	B	2748	2082	590	0.3352	0.2716	0.4234	-2.5942	91.4543	-18.6837	17.0887	2
6265	17011	1	6265	A	1982	1580	944	0.303	-0.7949	2.5762	-0.1302	375.546	7.5735	79.2931	1
6266	17011	1	6266	B	2320	1872	752	0.4227	0.9278	2.1323	-0.8461	310.126	-29.8653	90.2013	2
6267	17011	1	6267	A	3477	2082	572	0.24	-0.6789	2.0988	1.5655	217.723	3.2581	132.592	1
6268	17011	1	6268	B	2968	2358	728	0.3048	-1.9318	-0.8096	-1.5835	367.84	134.998	52.0644	1
6269	17011	1	6269	A	978	1811	854	0.2878	1.8639	1.6227	0.6819	191.26	-41.4138	109.464	1
6270	17011	1	6270	B	884	740	662	0.3783	-0.8973	-2.0908	-0.6624	175.294	160.666	83.7259	1
6271	17011	1	6271	A	3268	1355	732	0.3172	-0.0725	1.4896	1.2839	327.866	0.1948	164.392	1
6272	17011	1	6272	B	737	2041	654	0.3681	0.348	-0.0253	2.5041	272.463	-3.6687	154.925	2
6273	17011	1	6273	A	950	2449	900	0.3584	0.6926	-0.28	-1.8246	178.411	136.258	21.9002	2
6274	17011	1	6274	B	1909	2244	929	0.3844	0.455	-0.2499	1.8498	80.6714	33.5767	159.461	1
6275	17011	1	6275	A	508	2018	1043	0.2542	0.8712	-1.7533	-1.7225	137.134	198.82	42.0958	1
6276	17011	1	6276	B	2053	1644	748	0.3029	-1	-2	1	232.017	155.425	111.017	1
6277	17011	1	6277	A	1249	1199	590	0.2786	-0.7528	1.6601	1.8723	327.74	209.834	173.923	2
6278	17011	1	6278	B	1897	1843	1005	0.2386	-0.6298	-1.4988	1.1345	347.849	-10.9324	116.417	1
6279	17011	1	6279	A	2348	1232	982	0.2418	2.3166	-1.0984	-0.3711	302.009	232.343	95.6721	2
6280	17011	1	6280	B	1053	1373	970	0.2471	0.7679	0.7535	-2.0561	368.832	-65.3655	20.2306	2
6281	17011	1	6281	A	3016	1536	779	0.2359	-2.0887	-1.7806	0.8132	281.411	160.149	142.373	2
6282	17011	1	6282	B	2132	588	835	0.2939	-0.1155	-0.2385	2.526	213.874	159.241	174.176	2
6283	17011	1	6283	A	961	2822	637	0.3626	0.3656	2.5485	-0.1674	36.9742	-7.5864	91.4594	1
6284	17011	1	6284	B	316	1481	756	0.2529	1.8956	-0.8206	-0.6413	261.428	227.792	15.3661	1
6285	17011	1	6285	A	3160	1858	616	0.29	0.0519	-0.0809	2.547	144.537	142.102	167.159	1
6286	17011	1	6286	B	1046	1149	842	0.2839	0.1853	1.9552	1.7267	77.4371	-19.0639	151.331	2
6287	17011	1	6287	A	2426	1258	1006	0.346	-0.462	1.8883	-1.5755	165.823	13.7361	50.4609	2
6289	17011	1	6289	A	174	1628	640	0.3013	0.0749	-1.6825	1.6664	333.84	181.663	154.135	2
6290	17011	1	6290	B	3412	1655	761	0.269	0.8165	-1.0563	2.0495	281.151	226.967	144.147	1
6291	17011	1	6291	A	1085	2610	678	0.2664	0.3372	-0.2778	-2.1655	-160.671	141.384	35.3867	2
6292	17011	1	6292	B	3257	1668	623	0.3503	0.1633	-0.2707	-2.5019	94.7229	136.435	12.8379	2
6293	17011	1	6293	A	2312	1550	750	0.2694	-0.0527	-0.1271	-1.543	137.857	224.556	42.1506	2
6294	17011	1	6294	B	1710	1421	700	0.3343	0.4256	-0.3038	2.5194	65.9657	227.061	164.266	2
6295	17011	1	6295	A	1226	1014	679	0.2923	0.9128	1.7914	-0.1357	353.269	-12.6156	94.0285	2
6296	17011	1	6296	B	1920	2484	652	0.2613	0.6974	1.1806	1.5323	195.269	258.26	132.492	1
6297	17011	1	6297	A	1852	1964	768	0.2688	0.0554	0.8297	2.1056	148.866	162.833	166.682	2
6298	17011	1	6298	B	2787	1114	926	0.2903	-0.754	-1.8862	1.69	274.177	161.442	135.94	1
6299	17011	1	6299	A	598	1280	644	0.2612	-0.4024	-2.2526	1.5421	260.117	162.082	90.9682	2
6300	17011	1	6300	B	1560	899	708	0.2841	1.0315	-0.8704	2.1734	179.446	245.061	166.543	1
6301	17011	1	6301	A	3090	2172	802	0.2472	0.0291	-1.8897	1.8291	43.7142	166.4	139.712	2
6302	17011	1	6302	B	961	2471	940	0.342	0.7282	1.8943	1.7358	320.866	-20.6105	135.181	2
6303	17011	1	6303	A	2492	1200	588	0.2535	-1.2637	1.0478	0.8838	167.454	71.4283	156.332	1
6304	17011	1	6304	B	2504	600	626	0.2088	-0.678	-1.773	1.6426	250.714	165.956	126.72	1
6305	17011	1	6305	A	478	1619	864	0.2545	0.7297	0.7529	1.8611	367.091	96.472	153.203	2
6306	17011	1	6306	B	2746	2115	900	0.2385	0.175	-1.6735	-0.4408	194.026	160.242	83.462	1
6307	17012	1	6307	A	1055	2638	904	0.4002	0.3946	-0.3795	-1.6733	248.437	57.8281	17.8533	1
6308	17012	1	6308	B	2794	2282	856	0.3412	0.151	-0.1101	0.8807	247.814	264.73	170.582	2
6309	17012	1	6309	A	974	1800	817	0.3828	0.8276	-0.9506	-1.2482	-33.1257	220.089	93.5201	2
6310	17012	1	6310	B	1138	1928	550	0.2928	-0.5475	-1.9081	1.4881	167.849	176.527	163.167	1
6311	17012	1	6311	A	1378	2340	793	0.3221	0.589	2.0045	0.5223	325.143	6.2981	126.958	1
6312	17012	1	6312	B	2362	1128	742	0.3662	-0.3425	-1.8187	1.8792	55.0428	175.676	151.167	1
6313	17012	1	6313	A	2127	1681	807	0.4371	0.6151	0.4457	-2.9587	280.437	-55.3624	23.6075	2
6314	17012	1	6314	B	3146	1676	923	0.3282	0.2531	-1.8193	-1.6667	251.009	171.131	40.0026	2
6315	17012	1	6315	A	2083	3066	920	0.3494	0.4461	1.3327	-0.9005	9.8829	37.9755	92.092	2
6316	17012	1	6316	B	1329	2492	838	0.3231	1.1221	-2.5162	-0.1601	185.563	217.863	49.9608	1
6317	17012	1	6317	A	1764	2946	998	0.3598	1.7534	-1.1142	-1.297	345.554	229.515	105.526	1
6318	17012	1	6318	B	2645	2734	817	0.3067	1.0914	-1.4149	1.6318	132.134	202.087	139.232	2
6319	17012	1	6319	A	2956	1930	849	0.407	-0.3057	2.2104	0.0901	531.823	31.4841	94.5054	2
6320	17012	1	6320	B	2149	611	1028	0.2941	0.3739	1.6475	-1.2412	448.386	10.5423	90.3622	2
6321	17012	1	6321	A	1630	1596	918	0.2744	0.8162	0.2749	1.3059	77.4286	133.116	39.6099	1
6322	17012	1	6322	B	1608	3010	910	0.3409	-0.6245	2.625	0.0098	73.6972	10.9803	89.8442	2
6323	17012	1	6323	A	1103	2712	530	0.308	-0.1262	0.3918	2.6238	168.26	-13.3344	168.668	2
6324	17012	1	6324	B	2945	1806	678	0.2705	-1.0839	-0.4392	1.8248	247.446	127.909	158.478	1
6325	17012	1	6325	A	2284	2394	625	0.3694	-0.2681	1.1732	1.9213	192.571	220.204	149.812	1
6326	17012	1	6326	B	1160	2807	982	0.274	0.9833	-0.8836	1.6734	119.983	-88.7835	161.929	1
6327	17012	1	6327	A	2684	1641	924	0.385	0.3671	-0.1825	1.9545	283.16	-71.473	147.947	1
6328	17012	1	6328	B	2789	2107	938	0.3599	-0.0261	-0.9821	-1.7092	295.454	188.422	90.3037	1
6330	17012	1	6330	B	2431	1828	818	0.34	-0.2759	-0.8566	1.3319	127.117	183.193	34.3464	1
6331	17012	1	6331	A	3030	1992	763	0.3405	0.0297	-1.598	-1.9072	306.143	186.831	62.2037	1
6332	17012	1	6332	B	2338	3292	668	0.3447	-0.2198	-1.4022	-1.7204	28.1515	137.24	7.5076	2
6333	17012	1	6333	A	2742	2553	744	0.3645	2.08	-0.9245	0.8884	71.4114	221.542	92.7521	2
6334	17012	1	6334	B	3098	168	932	0.2979	-1.6664	1.6883	0.5231	139.151	35.4549	93.6052	2
6335	17012	1	6335	A	876	2727	732	0.2258	1.8562	0.1422	-1.8726	-1.6885	178.03	56.3175	2
6336	17012	1	6336	B	1368	2010	903	0.2742	0.9426	1.6106	1.964	62.7228	137.428	151.673	1
6337	17012	1	6337	A	2681	1792	570	0.2892	1.0734	-0.7608	-1.633	310.169	11.4015	104.553	1
6338	17012	1	6338	B	2744	2219	670	0.2524	0.7276	0.1441	2.5558	324.563	80.2849	32.1769	1
6339	17012	1	6339	A	722	2858	856	0.2952	1.168	1.2372	-1.4398	201.857	70.0494	167.823	2
6340	17012	1	6340	B	2754	3044	690	0.2394	0.1117	-2.4338	-0.7082	315.874	212.379	60.0542	2
6341	17012	1	6341	A	1100	2256	732	0.2562	0.8576	2.2589	0.4562	344.554	-16.0205	132.368	2
6342	17012	1	6342	B	1404	1755	732	0.2618	2	1	-1	286.874	-55.1723	88.8544	2
6343	17012	1	6343	A	3521	1672	788	0.3148	-1.2326	1.5677	1.0655	269.437	18.3964	86.5931	1
6345	17012	1	6345	A	2095	2127	842	0.3144	-1.2656	-1.3742	1.3272	77.4371	172.928	86.9878	2
6346	17012	1	6346	B	3276	1802	768	0.2025	0.6716	0.8084	2.5832	126.84	-15.8333	166.461	2
6347	17012	1	6347	A	2702	2424	612	0.2222	-1.6686	2.0384	-0.845	210.663	-24.1435	100.332	2
6348	17012	1	6348	B	1498	1876	562	0.3101	0.2716	-2.5465	0.5181	207.58	174.786	94.2761	1
6349	17012	1	6349	A	858	2629	694	0.2474	-0.0514	-1.9095	-1.6156	297.454	191.886	92.5227	1
6350	17012	1	6350	B	1924	2190	726	0.3073	-1.75	1.9665	0.327	356.286	43.4877	109.487	1
6351	17012	1	6351	A	2617	2494	563	0.3249	-1.7455	-1.866	-0.9118	89.68	143.119	73.8582	1
6353	17012	1	6353	A	2774	1474	704	0.2763	1.1515	0.0742	-2.1275	70.2772	268.782	21.5633	1
6354	17012	1	6354	B	2332	2458	728	0.3009	1.6569	-1.7061	-0.061	80.4715	225.92	43.9188	1
6355	17012	1	6355	A	2648	430	888	0.2678	0.9618	1.4231	-1.3742	135.429	-28.1472	114.772	1
6356	17012	1	6356	B	2542	151	829	0.3183	-0.2817	0.9572	0.9657	254.403	158.148	143.94	1
6357	17012	1	6357	A	1991	210	743	0.3408	0.9064	-0.9855	-1.5645	133.1	204.998	78.4059	1
6358	17012	1	6358	B	2000	659	733	0.3129	0.1032	-1.8089	1.5803	242.714	183.43	133.786	2
6359	17012	1	6359	A	1767	2431	705	0.267	1.1102	2.5635	0.0881	177.58	-33.2373	83.6357	1
6360	17012	1	6360	B	2108	2688	1024	0.2615	-0.3548	-0.6964	-2.597	150.74	-52.9172	8.1763	1
6361	17012	1	6361	A	1913	896	748	0.3716	-0.6642	-1.676	-1.6436	-29.4114	151.577	91.0256	2
6362	17012	1	6362	B	1906	405	840	0.321	0.4388	0.1744	-2.1444	90.7143	-70.7009	28.9105	1
6363	17012	1	6363	A	1521	3284	796	0.3074	-0.4745	-1.8021	0.8663	309.874	177.714	53.5944	2
6364	17012	1	6364	B	2965	1555	752	0.2717	0.7129	-1.9828	-1.4071	181.26	186.141	62.5445	2
6365	17012	1	6365	A	1665	2899	904	0.2316	-0.3947	2.56	-0.6233	234.008	-7.7787	43.8983	2
6366	17012	1	6366	B	1736	1157	983	0.2097	1.0402	-0.9493	-1.0376	93	13.1559	146.405	1
6367	17012	1	6367	A	951	2414	604	0.2941	1.1884	0.7527	-1.9351	151.026	245.187	5.8904	1
6368	17012	1	6368	B	2880	2758	824	0.2611	0.1514	-0.2693	-1.2994	261.437	151.822	54.1985	1
6370	17012	1	6370	B	2954	222	732	0.3586	-0.411	-1.1555	1.4514	206.311	186.923	152.179	1
6371	17012	1	6371	A	2732	1764	794	0.2195	0.2371	2.1252	-1.6895	304.394	-19.5098	33.443	2
6372	17012	1	6372	B	1334	1218	746	0.3379	0.8896	-1.3149	-0.4342	336.723	257.142	10.9179	2
6373	17012	1	6373	A	2423	2547	911	0.2804	0.6926	-1.5339	0.135	33.1429	92.3885	154.83	2
6374	17012	1	6374	B	709	2248	662	0.2366	0.008	-1.3416	-0.8899	356.58	201.005	101.475	2
6375	17012	1	6375	A	3398	1697	736	0.249	0.1149	-1.0211	-1.6094	80.4028	25.1394	26.6533	1
6376	17012	1	6376	B	2408	1246	840	0.2309	0.2661	0.9356	-1.3824	343.109	26.0131	65.0643	1
6377	17012	1	6377	A	3266	820	868	0.2653	1.1892	-1.5626	-1.264	374.58	197.158	113.418	1
6378	17012	1	6378	B	1704	2526	996	0.29	-0.5428	0.9195	1.2798	226.689	134.873	139.193	1
6379	17012	1	6379	A	2405	1531	588	0.2503	-0.0058	-1.424	1.9247	185.571	193.006	162.311	2
6380	17012	1	6380	B	2764	2648	808	0.3105	-0.1424	-0.4984	0.3421	134.134	1.7278	158.143	1
6381	17012	1	6381	A	2365	3310	618	0.2779	-0.102	0.6171	1.9965	54.2857	43.6709	121.077	1
6382	17012	1	6382	B	2537	2443	927	0.1717	1.7236	0.0072	-1.9214	89.4286	30.2296	40.4988	1
6383	17012	1	6383	A	2957	1788	696	0.2532	-0.7357	-1.831	0.7684	217.731	151.026	90.4028	2
6384	17012	1	6384	B	2972	899	962	0.2234	-0.2569	0.5172	-0.7298	191.883	54.678	149.959	1
6385	17012	1	6385	A	2295	3033	669	0.1971	1.3202	0.3803	1.4676	143.857	-44.5189	122.584	1
6386	17013	1	6386	B	2027	1501	880	0.3296	-0.6446	-0.8659	-1.9803	193.714	83.821	16.7658	1
6387	17013	1	6387	A	1994	2881	978	0.4248	-0.1946	-0.9798	2.5419	186.58	180.473	146.796	2
6388	17013	1	6388	B	2308	1318	618	0.2767	0.2079	-0.7078	2.6894	309.866	109.238	153.799	1
6391	17013	1	6391	A	2759	1396	792	0.3	-1.3107	0.7378	-1.8822	332.857	-16.2494	39.7597	2
6392	17013	1	6392	B	1456	3274	836	0.305	1.5904	1.9902	-0.3518	-29.3857	-28.0686	90.4174	2
6393	17013	1	6393	A	2196	765	812	0.2524	-1.4941	-1.661	-1.3491	-35.3771	-31.912	45.2642	2
6394	17013	1	6394	B	544	3356	818	0.3195	-0.3458	-2.2944	-0.7026	162.269	165.937	65.1293	1
6395	17013	1	6395	A	278	3048	650	0.3205	0.5991	0.2163	-2.5926	308.017	245.66	15.802	1
6396	17013	1	6396	B	963	180	948	0.3592	0.3581	-0.2892	2.5424	28.3114	152.934	164.445	1
6397	17013	1	6397	A	1066	1443	892	0.2667	-0.0457	0.4018	-2.6883	185.974	28.5594	19.3308	2
6399	17013	1	6399	A	338	2961	670	0.357	0.2762	0.1819	-2.5919	95.84	263.119	4.2214	2
6400	17013	1	6400	B	364	2194	884	0.301	-0.7099	-0.1632	2.5858	232.446	124.339	149.938	2
6401	17013	1	6401	A	320	2270	946	0.3316	-0.0579	-1.0707	2.0075	108.1	200.933	168.601	1
6402	17013	1	6402	B	475	2361	878	0.3508	0.5219	-0.8103	-1.4031	113.874	205.804	41.7838	1
6403	17013	1	6403	A	1043	1702	474	0.3016	0.3761	1.4613	-0.9286	294.454	-20.4163	91.2013	2
6404	17013	1	6404	B	1201	3094	779	0.3504	1.3926	2.2417	-0.0287	319.832	-18.2901	82.5443	1
6405	17013	1	6405	A	3030	514	920	0.3242	0.5212	-2.3421	0.3225	282.831	189.045	99.0162	2
6406	17013	1	6406	B	774	1223	904	0.2972	-0.6818	0.925	-1.9561	271.74	136.951	26.7994	2
6407	17013	1	6407	A	1884	564	668	0.2626	-0.5189	1.8917	-0.9469	102.446	11.1286	21.0416	1
6408	17013	1	6408	B	1329	2982	892	0.3398	0.0647	1.4292	0.4681	327.563	-33.5895	130.089	2
[truncated: 4,126 more rows]

## Sheet: ED_Fig__4g_wt
motl_idx	tomo_num	object	subtomo_num	halfset	orig_x	orig_y	orig_z	score	x_shift	y_shift	z_shift	phi	psi	the	class
3104	6001	1	3104	B	1869	1490	852	0.2755	2.0494	-0.9049	1.6583	127.16	250.575	132.711	1
3105	6001	1	3105	A	2677	2428	838	0.216	-0.2798	-0.523	-0.9591	347.554	167.319	35.4414	1
3106	6001	1	3106	B	2130	2237	876	0.2297	-0.3509	1.5064	1.5274	125.84	-28.7525	172.429	2
3107	6002	1	3107	A	2468	1468	727	0.2546	-0.8395	0.5189	-1.1024	133.563	73.1295	42.7755	1
3108	6002	1	3108	B	2127	1934	827	0.3137	0.259	1.704	-1.7999	65.4286	-19.4363	33.0962	1
3109	6002	1	3109	A	3122	416	679	0.1589	-0.6079	-1.4777	1.5886	66.6971	165.403	165.366	1
3110	6002	1	3110	B	2032	1845	814	0.1964	-1.3257	0.1073	1.4993	223.571	6.3926	136.911	1
3111	6002	1	3111	A	2331	444	844	0.2266	1.8676	-1.8886	0.9039	127.437	196.534	98.6989	1
3112	6002	1	3112	B	1700	2850	654	0.2456	-1.8733	1.5947	0.7289	23.74	35.5074	111.242	1
3113	6002	1	3113	A	1614	500	780	0.2574	-0.0843	0.2109	1.1397	184.84	199.544	130.16	1
3114	6002	1	3114	B	2242	1318	870	0.2617	1.3136	0.9301	-0.9881	200.311	-62.3856	125.071	2
3115	6002	1	3115	A	1623	643	932	0.2163	-0.3543	-1.5461	-1.0586	210.697	133.421	167.824	2
3116	6003	1	3116	B	1398	1037	812	0.3265	-0.1705	0.0289	-2.6628	248.126	223.516	12.6765	1
3117	6003	1	3117	A	1938	1376	830	0.1796	-0.3616	0.4388	2.2414	300.411	-39.9576	145.105	2
3118	6003	1	3118	B	1843	975	726	0.1726	1.6544	-1.159	-0.4653	216.731	252.005	58.2976	1
3119	6003	1	3119	A	3144	2194	807	0.2208	0.0905	1.7642	-1.6418	259.143	2.5645	46.3385	1
3120	6003	1	3120	B	2020	394	922	0.2826	-0.1439	1.6308	-1.311	106.454	-26.5808	95.2692	1
3121	6003	1	3121	A	2972	749	886	0.2196	-2.6793	0.4189	0.0824	325.117	223.364	150.578	2
3123	6003	1	3123	A	2228	2316	846	0.1889	-1.9862	-0.9579	-1.2111	202.689	66.0288	49.7232	1
3124	6003	1	3124	B	1186	1434	698	0.1973	1.7451	1.6383	-0.3144	3.7571	-60.0196	78.4482	2
3125	6003	1	3125	A	1502	2938	816	0.2355	1.4846	1.4913	-0.7748	230.126	-68.8926	86.8906	1
3126	6003	1	3126	B	2485	907	862	0.2092	0.1506	1.7916	-1.7304	264.554	244.647	165.735	1
3128	6004	1	3128	B	2121	1979	762	0.3755	-0.0018	0.1209	2.6555	274.403	248.482	168.248	2
3129	6004	1	3129	A	2188	2949	876	0.3192	-0.6567	0.0981	-2.6916	98.4285	133.906	12.4317	2
3130	6004	1	3130	B	2048	711	810	0.3423	-0.0093	0.1356	-2.7043	143.463	141.531	9.7999	1
3131	6004	1	3131	A	1432	2592	808	0.3908	1.5889	0.1172	1.2804	156.169	-62.0966	87.0446	2
3132	6004	1	3132	B	2144	2275	821	0.3293	-1.2288	0.2563	1.7485	283.546	99.4359	153.621	2
3133	6004	1	3133	A	2078	537	846	0.2577	-0.3711	1.5357	2.1207	206.026	-8.7647	166.187	2
3134	6004	1	3134	B	2524	299	742	0.3428	-0.9151	0.0597	1.9984	346.48	57.9108	169.488	2
3135	6004	1	3135	A	1144	1676	824	0.3549	-0.2971	0.5873	-2.603	131.857	54.6171	26.3395	2
3136	6004	1	3136	B	1181	914	904	0.1755	-1.896	0.772	-1.1089	216.009	89.0951	10.4122	2
3137	6004	1	3137	A	1415	1268	634	0.2409	1.9965	0.1371	1.6089	298.849	-53.3695	171.49	2
3138	6004	1	3138	B	3417	2072	712	0.2587	-1	1	2	38.0257	32.3169	128.212	2
3139	6004	1	3139	A	1993	2782	776	0.2872	1.6839	-1.6452	0.9142	87.5886	230.451	106.172	1
3140	6004	1	3140	B	1704	2168	728	0.2745	0.427	-2.6598	-0.2727	342.849	204.876	91.9819	2
3141	6004	1	3141	A	2261	2243	724	0.2867	0.042	-0.3614	2.5925	337.437	-38.2829	172.071	1
3142	6004	1	3142	B	2123	237	804	0.269	0.0838	-0.864	-2.5953	256.546	-88.8036	7.0882	1
3143	6004	1	3143	A	1835	3040	792	0.2738	0.7643	-0.7803	1.3937	374.117	-66.3692	161.026	2
3144	6004	1	3144	B	2053	1844	852	0.2507	0.5059	2.7462	-0.6898	333.597	14.3327	38.2404	2
3145	6004	1	3145	A	1384	2293	878	0.3043	0.3511	1.4822	1.7527	32.7314	-24.2779	143.427	2
3146	6004	1	3146	B	2192	325	708	0.3605	0.2414	-0.7521	2.3472	288.16	226.638	149.521	2
3148	6004	1	3148	B	2541	502	800	0.1857	0.5049	1.8713	0.216	132.143	-13.7407	61.297	1
3149	6004	1	3149	A	1685	2892	708	0.2774	0.9673	-0.9409	1.7681	171.546	204.785	116.513	1
3150	6004	1	3150	B	1912	3046	820	0.2139	-0.9734	1.6644	-1.8151	265.471	37.7148	56.881	1
3151	6004	1	3151	A	316	3376	746	0.1999	-0.6464	-1.1961	2.1952	-59.1257	215.06	34.9408	1
3152	6005	1	3152	B	420	1517	784	0.3558	0.0523	0.0137	2.5772	346.991	112.454	169.273	2
3153	6005	1	3153	A	1423	1344	903	0.1994	0.0277	-1.1484	-2.6267	212.429	192.733	25.5577	2
3154	6005	1	3154	B	2041	3030	742	0.3019	-0.2365	0.4087	2.4037	64.7057	139.011	147.153	2
3155	6005	1	3155	A	68	2191	636	0.2759	-0.0742	0.6959	-2.6231	182.831	-80.1012	8.9951	1
3156	6005	1	3156	B	616	1942	744	0.3759	-0.2868	0.2278	-2.5591	67.84	58.4655	9.3907	2
3157	6005	1	3157	A	1551	382	956	0.3069	-0.6041	1.6954	1.4572	11.9829	15.8719	90.7459	1
3158	6005	1	3158	B	466	1554	878	0.1896	0.7651	-2.7126	0.1797	65.42	196.319	106.628	2
3159	6005	1	3159	A	2153	3167	727	0.2706	-0.6655	1.5659	-1.8129	240.723	35.0859	94.1047	1
3160	6005	1	3160	B	1577	256	929	0.2334	-1.5801	1.7805	-0.8286	294.143	45.84	90.6028	1
3161	6005	1	3161	A	1307	2490	728	0.2522	1.4933	1.2094	1.0564	364.26	-59.031	77.0706	1
3162	6005	1	3162	B	1701	556	844	0.2987	0.019	-0.9178	-1.5569	224.983	-14.1832	151.4	1
3163	6005	1	3163	A	2115	2903	765	0.2829	1.6311	0.6552	1.3864	193.697	-79.7033	150.304	1
3164	6005	1	3164	B	1442	574	774	0.1861	-0.385	2.6767	-1.3765	85.4458	-12.4604	65.8719	1
3165	6005	1	3165	A	1109	753	860	0.1992	0.1176	0.0229	-2.0199	6.58	252.884	135.041	2
3166	6006	1	3166	B	352	3030	712	0.3582	0.9487	-0.5546	1.9175	353.446	269.864	171.532	1
3167	6006	1	3167	A	2030	656	710	0.2789	-1.4825	-0.4848	-1.8384	86.2857	129.138	6.3021	2
3168	6006	1	3168	B	1890	2338	864	0.3408	-1.3371	0.4734	1.7129	120.74	34.2029	131.396	2
3169	6006	1	3169	A	1932	1594	801	0.2963	-1.9632	0.4478	-0.3113	107.866	85.8692	56.4492	1
3171	6006	1	3171	A	1820	979	1006	0.2851	0.6819	1.9576	-1.5662	108.437	-20.8209	57.9376	1
3173	6006	1	3173	A	3320	2128	909	0.3326	0.6104	-0.128	1.8886	154.857	8.6239	125.52	1
3174	6006	1	3174	B	2128	1117	916	0.2324	1.5943	-0.1797	1.2153	102.437	235.657	79.3457	2
3175	6006	1	3175	A	1252	2948	568	0.2491	0.6873	0.4501	-2.3316	65.5457	-83.5005	20.206	2
3176	6006	1	3176	B	726	2816	774	0.1663	1.6732	1.6834	1.0579	24.2857	-4.9369	102.321	1
3177	6006	1	3177	A	2389	2980	811	0.1749	0.0187	-0.7476	-2.5609	386.269	31.3721	35.8106	1
3178	6006	1	3178	B	2227	862	848	0.284	1.2083	1.1888	-0.7677	79.7057	-35.3394	58.5771	1
3179	6006	1	3179	A	3328	2070	734	0.2358	-0.2714	2.5505	0.7246	260.017	-16.6901	58.0057	1
3180	6006	1	3180	B	249	1114	860	0.1753	-0.7703	-1.7617	-1.9178	40.7485	170.783	24.7126	2
3181	6006	1	3181	A	2514	2978	852	0.2549	0.3434	-2.6728	-0.7542	142.857	180.813	46.409	2
3182	6006	1	3182	B	1699	2174	606	0.3047	0.6537	0.4542	1.1225	242.277	118.197	170.971	1
3183	6006	1	3183	A	2205	1168	674	0.2799	1.8249	-0.4031	0.9995	134.849	231.923	74.6921	2
3184	6006	1	3184	B	196	862	862	0.2444	-0.0674	-1.6255	1.3399	100.857	133.126	161.504	1
3185	6006	1	3185	A	1578	498	976	0.2635	1.0218	1.574	-1.6961	284.151	27.8599	52.0431	1
3186	6006	1	3186	B	2638	979	880	0.2953	-0.2661	-1.6727	-0.7965	302.446	162.173	130.21	2
3187	6006	1	3187	A	3361	940	986	0.2947	-0.3075	1.5025	-1.9891	251.463	56.2612	29.8665	2
3188	6006	1	3188	B	2615	3093	812	0.2896	-1.5264	-2.0275	0.8522	208.017	139.879	102.663	1
3189	6006	1	3189	A	1002	1932	620	0.1637	-0.0623	0.458	-2.0525	114.109	9.4641	68.2917	2
3190	6006	1	3190	B	2875	1191	694	0.2664	-1.5809	0.9616	1.712	271.983	45.5044	119.154	1
3191	6006	1	3191	A	2609	3218	674	0.2695	-0.0458	-2.5602	0.7087	267.026	139.227	72.1631	1
3192	6006	1	3192	B	2633	2798	617	0.3333	-0.2096	1.5817	1.9157	299.126	19.1611	129.086	2
3193	6006	1	3193	A	2991	2349	657	0.253	-0.4362	1.2187	-2.0014	255.991	6.2328	22.1542	2
3194	6006	1	3194	B	3268	858	886	0.2387	0.5103	-2.1107	-0.9295	10.1429	221.196	90.8292	1
3195	6006	1	3195	A	3505	2052	684	0.3358	-0.6878	-1.6818	-1.817	220.008	151.812	41.2664	2
3196	6006	1	3196	B	3062	2442	590	0.3144	0.1401	-0.4066	2.3628	221.58	215.265	157.263	2
3197	6006	1	3197	A	372	1451	822	0.2183	-0.9793	-1.6362	-1.2724	179.589	126.738	14.3534	1
3198	6006	1	3198	B	3154	2921	692	0.2689	-2.6151	0.2295	-0.2659	158.026	43.5367	104.376	1
3199	6006	1	3199	A	2456	2343	887	0.1851	-0.8662	-0.2643	-1.3197	544.377	58.2345	31.3546	1
3200	6006	1	3200	B	1147	980	716	0.263	2.1556	-0.0542	0.9987	281.874	-60.8855	106.915	2
3201	6006	1	3201	A	3118	1512	981	0.2195	-1.065	1.3635	1.826	35.0085	40.6684	157.532	2
3202	6006	1	3202	B	755	663	806	0.2324	-1.1181	1.2599	-1.5108	39.1428	25.8928	70.1006	1
3203	6006	1	3203	A	1890	2400	650	0.1796	-2.7558	0.3911	0.3442	268.429	-0.251	36.0124	2
3204	6006	1	3204	B	2400	625	1020	0.1721	-1.9404	-1.0062	-1.6034	327.311	154.184	34.5204	2
3205	6006	1	3205	A	3414	1634	698	0.2357	0.1035	2.5963	-0.9047	279.377	3.022	56.2544	1
3206	6006	1	3206	B	2133	703	732	0.3142	1.0193	-1.5268	-0.1211	353.831	215.346	126.522	2
3207	6006	1	3207	A	2695	2822	818	0.3063	0.2756	-2.5052	0.2885	469.126	171.598	109.001	1
3208	6006	1	3208	B	369	2904	610	0.207	1.0892	1.6099	1.7787	328.84	-28.4062	126.14	1
3209	6006	1	3209	A	1643	855	717	0.2369	-0.3177	0.7461	-2.5676	314.243	24.3545	33.753	1
3210	6006	1	3210	B	2421	1140	1025	0.3044	1.3016	-1.1353	0.7835	126.411	251.889	125.555	1
3211	6006	1	3211	A	1178	3291	858	0.2181	0.1377	1.2341	-1.4306	244.429	43.52	81.5073	2
3212	6006	1	3212	B	453	3052	566	0.2863	-0.1345	1.657	-0.0036	194.974	-30.0287	140.998	2
3213	6006	1	3213	A	2680	1383	840	0.2919	0.655	2.2842	-0.873	250.723	-45.9066	104.241	1
3214	6006	1	3214	B	742	2973	544	0.2031	2.2073	-0.5183	-0.2891	105.697	184.251	106.776	2
3215	6006	1	3215	A	2667	3311	818	0.2188	2.2737	-0.6942	-0.2437	86.6971	231.349	93.2311	1
3216	6006	1	3216	B	272	628	685	0.1976	0.7046	1.8621	-1.8104	67.6886	-30.3187	144.213	2
3217	6006	1	3217	A	77	388	742	0.2204	0.7435	-1.0204	-1.4654	86.2943	261.127	168.33	2
3218	6006	1	3218	B	2318	609	994	0.1783	1.0985	-2.1705	0.832	41.1429	170.734	82.3749	1
3219	6006	1	3219	A	2148	2620	946	0.2045	-0.3261	-0.2619	1.2979	89.7314	209.257	154.525	1
3220	6006	1	3220	B	2440	1001	954	0.204	-0.1463	2.6514	0.8638	75.42	-17.5632	130.96	2
3221	6006	1	3221	A	1104	1532	882	0.2058	2.3176	-0.6405	0.5962	268.134	231.108	55.8214	2
3222	6006	1	3222	B	3676	935	1031	0.3127	-1.4922	0.4358	-1.4579	134.697	80.8909	21.5396	1
3225	6006	1	3225	A	1496	3106	827	0.2329	2.5634	-0.8607	-0.7354	48.2771	226.01	65.9627	1
3226	6006	1	3226	B	2600	2372	725	0.2698	1.1976	-1.3835	1.4483	49.7314	2.9176	62.7177	1
3227	6006	1	3227	A	2585	3323	606	0.145	0.0061	1.7001	-1.687	196.026	50.7152	71.6513	1
3228	6006	1	3228	B	1462	1266	888	0.2013	-1.7391	-0.8519	1.8185	382.546	120.166	117.493	2
3229	6006	1	3229	A	2505	2952	726	0.1711	1.485	1.7548	0.3744	315.849	0.5253	102.398	1
3230	6006	1	3230	B	2984	2872	788	0.2716	0.8821	0.2444	2.6131	48.8657	263.548	157.194	2
3231	6006	1	3231	A	1984	2677	742	0.2867	1.7702	-0.62	1.6991	260.286	238.339	145.053	2
3232	6006	1	3232	B	65	707	745	0.2561	0.442	-2.4292	1.2174	16.74	214.838	84.463	2
3233	6006	1	3233	A	611	1940	814	0.2454	-0.82	-1.1779	-0.1376	146.58	46.7304	27.1293	2
3234	6006	1	3234	B	2705	398	833	0.3008	-0.202	-1.2695	-1.7899	286.983	111.314	31.5159	2
3235	6006	1	3235	A	2453	3312	756	0.2703	0.0593	2.6435	0.6566	183.892	3.1492	133.967	1
3236	6006	1	3236	B	2293	1885	680	0.2884	1.5737	0.2783	1.7869	179.571	-88.5285	138.251	2
3237	6006	1	3237	A	344	572	888	0.2023	-0.6415	0.547	-1.0163	158.606	42.5919	83.9111	1
3239	6006	1	3239	A	476	853	912	0.2674	1.5685	-1.8194	0.1066	8.48	241.887	96.3035	1
3240	6008	1	3240	B	2232	807	858	0.2503	-0.423	-0.8201	-2.6952	411.277	123.861	30.0382	1
3241	6008	1	3241	A	894	1112	525	0.2685	-0.2921	-1.5372	2.0225	346.16	-2.4769	145.959	2
3242	6008	1	3242	B	2138	118	742	0.3271	1.8974	1.3134	0.5596	345.823	-56.3779	104.913	1
3243	6008	1	3243	A	2787	302	708	0.2094	0.7873	-0.9432	-2.5973	-125.243	165.776	14.3229	2
3244	6008	1	3244	B	2710	1496	737	0.2816	-1.4119	-1.7985	-0.1535	221.134	78.0786	173.807	1
3245	6008	1	3245	A	1968	652	866	0.3352	0.1614	0.5928	2.034	24.9742	-10.6556	150.143	2
3246	7001	1	3246	B	1000	2179	742	0.1987	1.5484	0.7618	-1.8039	63.74	255.788	53.986	2
3247	7001	1	3247	A	2299	2830	810	0.302	-1.6494	1.8506	-0.062	250.714	31.6077	98.5376	2
3248	7001	1	3248	B	2502	1926	658	0.2237	-0.0639	-0.6309	2.5507	217.74	156.411	155.381	2
3249	7001	1	3249	A	1407	1785	738	0.2994	-0.2567	2.5597	-0.2496	112.454	24.5383	93.8791	2
3250	7001	1	3250	B	2335	137	738	0.2881	1.5264	1.7154	1.0079	208.697	-63.3666	143.462	2
3251	7001	1	3251	A	749	3115	712	0.3267	1.6619	-1.1762	0.8448	204.311	229.766	71.3311	1
3252	7001	1	3252	B	3545	1603	740	0.1975	0.5226	-1.6747	1.5151	157.857	180.974	124.463	2
3253	7001	1	3253	A	845	1628	702	0.1733	0.742	-1.6646	-2.0236	99.8657	192.823	38.8115	1
3254	7001	1	3254	B	284	1058	742	0.2357	0.8033	-1.5437	-1.659	281.823	245.838	86.526	2
3255	7001	1	3255	A	3060	1296	863	0.1855	1.7865	-0.8144	-1.7789	198.429	250.75	60.9721	2
3256	7002	1	3256	B	221	1294	704	0.2626	-0.7065	0.257	1.7616	264.454	94.5905	165.247	1
3257	7002	1	3257	A	869	1006	722	0.2459	-0.1185	2.5883	-0.7774	331.26	25.0773	65.036	2
3258	7002	1	3258	B	2085	2262	672	0.3253	-0.6134	-1.1609	-0.627	227.84	248.961	144.861	1
3259	7002	1	3259	A	2921	1591	802	0.218	-0.8211	1.5046	-0.3777	240.68	52.2972	55.0506	1
3261	7002	1	3261	A	2914	1596	778	0.224	-0.3675	0.2541	2.5265	235.008	21.554	163.004	1
3262	7002	1	3262	B	1614	953	808	0.1266	-0.4395	1.5527	1.7823	85.5628	-3.3003	165.592	2
3263	7002	1	3263	A	1187	1682	717	0.2845	0.1542	1.4938	1.8951	155.269	-48.5761	154.619	2
3264	7002	1	3264	B	1960	871	882	0.2167	-0.0177	-0.6028	2.5577	21.5714	232.646	162.471	1
3265	7004	1	3265	A	520	2541	800	0.3156	0.7072	0.1834	-2.5651	350.186	-69.6138	14.1477	1
3266	7004	1	3266	B	2050	1472	736	0.3193	-1.6213	0.3916	1.6453	737.637	78.6867	145.265	1
3267	7004	1	3267	A	1455	2534	846	0.2846	0.8483	1.5943	1.9185	598.663	-29.8544	137.625	1
3268	7004	1	3268	B	1623	2736	684	0.1976	0.4355	-0.1916	2.5313	246.732	230.402	160.73	1
3269	7004	1	3269	A	1202	1817	762	0.2852	0.814	-0.0471	2.5209	36.16	263.621	150.253	1
3270	7004	1	3270	B	2134	1961	732	0.1188	1.1675	-1.7095	-1.582	125.866	86.2352	19.9469	2
3271	7004	1	3271	A	2955	680	792	0.2208	0.0819	-1.09	1.6283	124.606	-12.1791	158.875	2
3272	7004	1	3272	B	2910	2879	796	0.1758	0.7577	-1.8355	1.6532	302.874	232.81	82.0837	2
3273	7004	1	3273	A	3353	444	859	0.2438	-0.7804	1.927	-0.947	347.143	28.2121	85.6068	1
3274	7004	1	3274	B	620	1742	750	0.2345	1.2867	-1.8407	-0.221	21.0257	224.921	91.8076	2
3275	7004	1	3275	A	1800	2368	678	0.2535	0.5898	-0.0034	2.682	305.866	6.8758	170.023	2
3276	7004	1	3276	B	1987	2060	753	0.2513	-0.3739	1.6408	-1.8033	101.446	2.279	63.714	2
3277	7004	1	3277	A	2556	1768	810	0.2072	0.2218	0.599	-2.659	235.948	4.3678	23.3185	1
3278	7005	1	3278	B	1337	1492	714	0.3029	0.9975	0.0328	-2.6426	24.1428	-70.5764	33.7796	1
3279	7005	1	3279	A	1154	1668	846	0.3086	-0.2066	-0.4666	-2.6092	335.554	56.8756	23.88	2
3280	7005	1	3280	B	3309	2184	853	0.2869	-0.4047	-0.3112	0.3933	261.597	83.6749	154.608	1
3281	7005	1	3281	A	2807	1638	770	0.308	0.8613	2.601	-0.1437	283.454	-35.5797	100.902	1
3282	7005	1	3282	B	2719	2236	902	0.2827	0.1482	-1.6569	1.7578	115.42	185.858	132.372	2
3283	7005	1	3283	A	2407	873	740	0.2679	0.0927	-2.565	0.8986	135.151	194.689	120.141	1
3284	7005	1	3284	B	1202	2290	801	0.2233	-0.167	-1.5467	0.1124	19.4543	167.923	122.419	1
3285	7005	1	3285	A	1970	796	836	0.3108	1.2957	0.39	1.0396	101.126	228.76	78.8153	1
3286	7005	1	3286	B	2726	1524	895	0.2139	1.9521	-0.9468	-0.5712	150.16	47.633	129.866	1
3287	7005	1	3287	A	2165	2421	713	0.252	-1.1307	-0.1895	-1.5254	314.134	141.703	19.1431	2
3288	7005	1	3288	B	1890	298	841	0.2459	-0.2357	-0.076	2.5439	113.866	164.738	162.917	2
3289	7005	1	3289	A	2209	3247	888	0.2788	-0.2159	-1.2409	1.843	324.883	213.977	139.498	1
3290	7005	1	3290	B	2469	1178	934	0.1963	1.3863	-0.599	-1.873	76.0171	30.6277	70.3116	1
3291	7005	1	3291	A	1606	1947	894	0.1861	-0.9474	-1.6998	1.9569	72.1771	190.623	112.941	1
3292	7005	1	3292	B	1571	556	930	0.2052	0.9546	0.7999	-1.9755	209.74	249.693	71.4305	1
3293	7005	1	3293	A	3066	584	891	0.1455	0.5758	2.7377	0.7258	48.7058	12.0142	58.4566	1
3294	7005	1	3294	B	2574	2968	820	0.2498	0.091	0.7814	-2.5416	182.169	-71.2573	10.2475	2
3296	7005	1	3296	B	2495	237	750	0.187	0.5977	1.2152	0.3384	352.411	-41.2166	60.8397	2
3297	7005	1	3297	A	1554	3116	667	0.3239	-0.2753	1.2771	-1.0461	256.411	18.3024	69.0597	1
3298	7005	1	3298	B	2273	3075	680	0.2531	-0.8855	-1.757	1.6018	46.3115	165.339	138.883	2
3299	7005	1	3299	A	2013	328	804	0.2581	1.6764	1.1629	1.2999	356.814	-36.2236	86.8244	1
3300	7005	1	3300	B	248	1872	753	0.2192	0.7746	0.5828	2.1317	179.697	110.641	102.411	1
3301	7005	1	3301	A	3413	1632	838	0.1878	-0.4564	2.5964	0.8774	418.966	7.1386	129.021	2
3302	7005	1	3302	B	1659	2486	777	0.2742	0.4328	1.7057	-1.4192	152.58	4.8689	15.7687	1
3303	7005	1	3303	A	3429	1080	918	0.2	1.0868	0.6025	-1.8824	338.143	17.3347	131.577	2
3304	7006	1	3304	B	444	2908	688	0.2361	0.8952	-1.8049	0.7844	292.108	24.7658	111.515	1
3305	7006	1	3305	A	1291	606	690	0.3381	-0.1072	0.8429	-2.5175	351.597	-35.756	31.1872	1
3306	7006	1	3306	B	624	2585	978	0.3028	-0.118	-0.2914	-2.6027	289.554	97.4097	21.5422	2
3307	7006	1	3307	A	2022	1202	672	0.2341	0.1732	0.7407	2.5915	152.251	-69.976	163.836	1
3308	7006	1	3308	B	2298	538	528	0.3321	-0.0492	-0.994	1.9184	322.874	-60.4344	136.812	1
3309	7006	1	3309	A	1623	2007	847	0.2776	-1.3296	1.3564	-1.7559	9.0258	57.4464	78.8096	2
3310	7006	1	3310	B	1253	2665	573	0.2376	-1.0284	-0.225	2.2561	280.446	3.3224	154.048	1
3311	7006	1	3311	A	1046	2660	538	0.2132	0.7659	1.277	1.7363	99.4457	184.333	120.126	2
3312	7006	1	3312	B	2623	2538	930	0.2638	0.6931	0.0643	2.2602	94.4372	169.652	23.303	2
3313	7006	1	3313	A	1872	523	808	0.1759	-1.901	1.98	-0.1954	359.151	40.3635	126.232	1
3314	7006	1	3314	B	2638	1328	908	0.3046	-0.9124	-1.6228	1.1028	361.411	100.186	164.846	1
3315	7006	1	3315	A	2668	442	812	0.2275	1.5857	1.7522	-0.71	101.874	-49.7715	114.904	2
3316	7006	1	3316	B	2986	420	632	0.1713	-0.1342	1.0138	-2.6063	39.5714	-20.0711	36.604	1
3317	7006	1	3317	A	1093	2094	816	0.2321	-0.7288	1.7202	1.8582	208.983	33.4769	142.647	2
3318	7006	1	3318	B	2356	862	696	0.2648	-0.3385	-0.7108	-0.2133	238.723	182.371	51.99	2
3319	7006	1	3319	A	2304	2926	662	0.1928	0.1369	1.3816	1.9242	-61.4028	2.0774	165.302	2
3320	7006	1	3320	B	2411	2255	670	0.2452	0.5645	0.4581	-1.8302	272.437	141.036	43.5514	1
3321	7006	1	3321	A	668	2570	822	0.2753	-0.6776	0.0176	-2.0473	104.437	16.173	72.875	1
3322	7006	1	3322	B	520	1941	714	0.1883	-0.8168	-1.9752	1.6959	280.42	174.653	115.738	1
3323	7006	1	3323	A	110	2498	722	0.2444	-0.2612	0.3132	2.4318	337.554	132.354	157.549	1
3324	7007	1	3324	B	1455	1691	688	0.2	-0.8	1.74	1.6296	328.606	41.243	139.644	2
3325	7007	1	3325	A	1290	1746	798	0.3265	0.0334	-1.6204	-1.6844	314.84	206.967	55.7917	1
3326	7007	1	3326	B	2468	1516	852	0.2337	-1.9552	0.4563	-1.6152	75.74	95.9667	41.443	1
3327	7007	1	3327	A	1669	1370	754	0.2273	-2.2409	0.6282	1.0568	179.311	89.0188	135.393	1
3328	7007	1	3328	B	728	2400	758	0.2332	0.0326	0.4028	-2.3708	159.714	-8.5049	19.7441	1
3329	7007	1	3329	A	1577	1540	710	0.24	-0.2819	1.8666	0.7354	82.4286	-8.7194	59.1641	1
3330	7007	1	3330	B	1873	1931	678	0.2367	-0.6514	-0.6634	-1.3916	240.697	160.155	87.4293	1
3331	7007	1	3331	A	1951	1477	721	0.2525	-0.4093	1.814	1.7293	324.177	18.2623	155.203	2
3332	7007	1	3332	B	2578	2500	676	0.2283	0.688	-1.7298	1.069	222.84	202.971	70.9853	1
3333	7007	1	3333	A	2704	1768	894	0.2371	0.0135	-0.7089	-2.5728	65.5542	-73.3018	16.5269	2
3334	7007	1	3334	B	3082	1967	812	0.15	-0.1461	-1.5546	1.9234	147.126	181.923	92.5559	1
3335	7007	1	3335	A	1028	1016	854	0.1782	-0.9568	0.0895	-2.6676	26.8743	-80.1463	1.5415	1
3336	7007	1	3336	B	1756	1616	766	0.258	-0.0733	0.7516	-1.0775	228	29.1924	70.0468	1
3337	7007	1	3337	A	2854	2246	740	0.2361	-2.0507	0.6137	-0.6141	302.857	53.3712	74.1804	1
3338	7007	1	3338	B	2614	2166	662	0.2041	1.3964	-0.9279	-0.2523	236.689	161.95	70.3262	1
3339	7007	1	3339	A	2413	2051	776	0.2641	-0.8954	1.7072	1.6213	556.226	177.231	49.0389	2
3340	7007	1	3340	B	1528	1353	766	0.198	-0.9403	-1.8784	0.8946	138.126	181.665	153.184	2
3341	7007	1	3341	A	1887	1652	794	0.2013	1.1021	-1.3185	0.5893	124.866	-5.524	57.9977	1
3342	7007	1	3342	B	1117	360	896	0.251	0.2848	1.9877	-1.8102	61.8829	-30.5377	100.082	1
3343	7007	1	3343	A	1260	1858	725	0.2443	-0.0833	1.3782	-1.5025	75.7571	31.0049	45.0157	1
3344	7007	1	3344	B	178	588	688	0.2259	0.1119	0.164	2.53	197.58	-11.1156	175.417	1
3345	7007	1	3345	A	936	1176	816	0.2637	1.9823	-1.3798	0.7001	119.84	220.852	91.7751	1
3346	7007	1	3346	B	3521	1293	788	0.255	-1.4116	-1.3893	-0.6975	152.429	194.689	17.8324	2
3347	7007	1	3347	A	2203	1144	875	0.1599	0.4771	0.7507	2.7047	367.546	-59.2501	175.236	1
3348	7007	1	3348	B	1514	1823	742	0.1676	0.1397	0.7944	1.7155	205.697	245.479	21.8448	2
3349	7007	1	3349	A	2905	2080	850	0.1768	0.074	1.448	-1.2372	312.571	28.3624	74.6262	1
3350	7007	1	3350	B	2149	1912	702	0.2143	-1.2714	0.4358	0.0608	254.134	-83.9167	28.1127	1
3351	7007	1	3351	A	2633	538	754	0.1519	1.0586	0.6656	2.1619	323.572	-28.477	167.019	1
3352	7007	1	3352	B	1402	658	830	0.1923	-0.9762	-0.2421	1.7214	289.697	-3.3575	143.256	1
3353	7007	1	3353	A	1887	1674	796	0.2111	-0.7011	-2.7215	0.6814	82.1428	184.611	40.7948	1
3354	7007	1	3354	B	1547	621	794	0.182	0.3112	-1.0631	-0.3738	316.84	145.972	94.9967	1
3355	7007	1	3355	A	1516	1798	732	0.3171	0.9814	0.8847	1.0607	258.269	3.6681	167.927	1
3356	7008	1	3356	B	2369	2339	877	0.2845	-0.7555	0.216	-2.542	360.883	115.122	30.9817	1
3357	7008	1	3357	A	2863	1924	669	0.3663	-0.346	2.0019	-1.1536	9.0172	-4.6557	58.9735	1
3358	7008	1	3358	B	1786	1081	762	0.3491	-0.3237	-0.3423	-1.1091	89.0172	129.35	37.0291	1
3359	7008	1	3359	A	1169	880	735	0.2913	1.0135	-0.5939	-0.7375	326.454	257.198	127.12	1
3360	7008	1	3360	B	849	3119	770	0.3456	0.0407	0.1152	-0.5462	161.126	243.387	157.417	1
3361	7008	1	3361	A	1282	1318	750	0.2831	-0.1862	0.8659	-2.0015	277.26	-78.4171	21.3891	2
3362	7008	1	3362	B	2164	2672	756	0.3288	-1.7607	-1.7267	0.3107	325.866	126.113	98.7213	2
3363	7008	1	3363	A	1217	1770	760	0.279	1.0452	1.5674	1.8245	340.252	-28.1398	136.655	2
3364	7008	1	3364	B	1950	1806	870	0.2164	-0.9285	1.8089	1.5932	105.74	28.4053	134.269	2
3365	7008	1	3365	A	3019	2828	654	0.3281	-0.7938	-0.0948	-2.5336	308.126	175.709	7.3609	1
3366	7008	1	3366	B	1693	1892	874	0.2911	-1.0204	1.6735	-1.6951	176.58	39.3407	64.9189	1
3367	7008	1	3367	A	2528	876	832	0.2166	0.1448	1.9544	-1.603	192.009	-27.3484	74.4846	1
3368	7008	1	3368	B	1672	3065	792	0.2409	-1.6258	1.6494	-0.9627	262.009	50.0434	85.1953	1
3369	7008	1	3369	A	1624	1360	722	0.3031	-1.0713	1.6938	-0.7071	111.026	69.5354	108.528	2
3370	7008	1	3370	B	2574	458	796	0.3163	-0.0732	-2.1672	-1.5658	322.883	182.441	35.4615	1
3371	7008	1	3371	A	2856	2878	774	0.2582	0.8325	-1.7809	-1.5176	195.589	192.727	64.1368	2
3372	7008	1	3372	B	1235	1462	858	0.2543	-1.1409	1.8091	1.568	259.748	39.6274	137.56	1
3373	7008	1	3373	A	2630	575	930	0.3104	1.7038	1.7175	0.0637	293.706	-37.5454	83.3591	2
3375	7008	1	3375	A	1818	1384	721	0.2009	0.0295	0.3963	-2.6365	101.286	254.011	15.5878	1
3376	7008	1	3376	B	1954	697	921	0.3792	1.4172	-0.7038	0.1166	297.874	209.824	83.9871	2
3377	7008	1	3377	A	2798	891	810	0.2482	0.1834	-0.1592	2.5408	282.026	-88.6021	168.445	1
3378	7008	1	3378	B	1867	1380	900	0.264	0.0724	-1.4852	-1.5297	424.546	236.188	103.121	2
3379	7008	1	3379	A	1986	1449	866	0.2517	1.7462	-1.6648	-1.0733	17.7057	254.417	34.633	2
3380	7008	1	3380	B	2518	1596	668	0.3154	-1.2016	-0.9038	-1.6142	169.26	126.113	78.6611	2
3381	7008	1	3381	A	2152	1775	862	0.2058	0.0324	0.904	-2.5595	176.177	-42.2376	9.4551	1
3382	7008	1	3382	B	1891	716	760	0.1929	1.5241	1.4662	1.313	367.377	-81.7898	152.365	2
3383	7008	1	3383	A	1376	1213	668	0.2084	0.8082	2.6076	0.8198	314.429	-38.6879	128.304	2
3384	7008	1	3384	B	1353	137	795	0.3237	1.4474	-1.9556	-0.2114	211.026	209.163	90.5856	2
3385	7008	1	3385	A	2845	736	710	0.3073	-0.3223	-1.9288	-1.0765	98.6971	204.573	99.2157	1
3386	7008	1	3386	B	1906	2170	706	0.2448	1.8727	-1.5531	0.2432	203.814	226.453	96.3116	1
3387	7008	1	3387	A	2187	1302	848	0.3606	0.5362	-0.3861	-2.1309	387.983	168.019	50.3156	1
3388	7008	1	3388	B	2762	1987	788	0.27	0.8571	0.7694	-0.5124	117.117	-32.8313	78.7779	1
3389	7008	1	3389	A	2213	2241	816	0.274	0.0834	-1.0885	-1.5524	90.4114	199.165	37.5099	2
3390	7008	1	3390	B	2971	3300	712	0.2429	0.0672	1.2627	-1.5591	74.8828	-61.6716	28.5688	1
3391	7008	1	3391	A	3267	966	816	0.2177	1.4875	-0.1328	1.8179	-65.5286	147.12	75.7242	1
3392	7008	1	3392	B	2351	2404	733	0.2366	0.036	1.2319	-0.0095	280.403	172.929	128.566	1
3393	7008	1	3393	A	1766	2597	868	0.2135	-1.6267	1.8006	0.8502	136.723	58.475	114.346	2
3395	7008	1	3395	A	2718	2438	778	0.1513	-1.8077	-1.8446	0.7015	27.58	132.459	83.2934	1
3396	7008	1	3396	B	2670	2638	754	0.2428	0.4616	-2.6575	0.013	291.437	186.226	108.031	1
3397	7008	1	3397	A	1826	847	939	0.1532	-0.7048	-1.6226	-1.9902	65.2686	100.439	10.9842	1
3398	7008	1	3398	B	3364	1572	856	0.2151	0.4006	0.8374	-0.1697	269.546	196.866	169.603	1
3399	7008	1	3399	A	936	3068	782	0.2793	-0.735	-0.9154	-1.255	261.286	173.159	48.366	2
3400	7008	1	3400	B	1551	1819	850	0.1745	-0.3077	-0.1046	1.6621	194.991	204.862	141.425	2
3401	7008	1	3401	A	1225	1154	741	0.178	1.7781	-0.6476	1.9799	225.117	-38.2781	92.0546	1
3402	7008	1	3402	B	1766	2812	642	0.1667	0.0148	2.7301	-0.9013	59.4286	-65.8686	82.2933	1
3403	7008	1	3403	A	2285	2250	836	0.1966	0.288	-1.3093	1.1901	281.403	163.922	115.572	1
3404	7008	1	3404	B	1320	1048	744	0.2594	0.2628	-2.4951	-0.1096	138.883	201.263	82.4854	1
3405	7008	1	3405	A	2721	2379	715	0.239	0.6624	-0.2289	2.6446	95.0514	228.598	161.236	2
3406	7008	1	3406	B	1187	3197	650	0.2496	-0.1715	2.1243	1.5189	105.446	0.5002	101.98	1
3408	7008	1	3408	B	1535	1580	752	0.3108	1.0792	-2.3851	0.6841	60.7228	209.191	97.2759	2
3409	7008	1	3409	A	3428	719	664	0.2659	1.1351	1.6401	1.6218	-45.1171	-40.8172	131.067	1
3410	7008	1	3410	B	1693	385	728	0.27	1.5638	0.7319	-1.7807	142.731	258.806	10.786	1
3411	7008	1	3411	A	1058	1207	875	0.253	-0.0746	1.7504	-1.0547	52.0257	7.8661	65.4737	1
3412	7008	1	3412	B	2488	1790	847	0.1958	0.8264	-0.4796	2.0539	61.8743	242.298	153.25	1
3413	7008	1	3413	A	3447	384	900	0.1925	0.6876	0.1855	2.5421	75.4714	-73.9137	139.281	1
3414	7008	1	3414	B	2979	536	938	0.2387	1.6156	1.0582	1.5921	111.831	-81.5048	138.677	1
3415	7008	1	3415	A	1023	1491	859	0.2366	0.1467	-1.7613	-1.6081	123.143	173.531	41.8025	2
3416	7008	1	3416	B	3112	2027	677	0.214	0.5832	-0.2256	-2.6207	89.4285	192.773	13.2893	2
3417	7008	1	3417	A	1669	3100	662	0.207	0.8298	-1.7384	1.2931	289.706	-12.989	43.8973	1
3418	7008	1	3418	B	1374	3010	641	0.2112	-1.0825	-1.6006	1.7601	320.437	-15.2881	40.9244	2
3419	7008	1	3419	A	2794	406	778	0.2227	1.4856	0.4825	-1.6848	312.134	229.788	25.4556	1
3420	7008	1	3420	B	1885	2564	730	0.2208	0.1647	2.6307	0.1009	57.0172	5.8131	107.602	1
3421	7008	1	3421	A	1168	2710	822	0.2876	1.4553	1.1051	-1.3638	151.58	-33.6262	85.2553	1
3422	7008	1	3422	B	1458	720	864	0.1686	-0.9394	0.1936	-1.8628	361.991	126.557	82.9669	1
3423	7008	1	3423	A	3428	970	874	0.1813	-0.1363	-2.8299	-0.9833	-1.1343	167.696	62.4753	1
3425	7008	1	3425	A	2987	3071	660	0.0918	-1.0845	0.4893	2.1625	258.706	-9.3893	145.81	2
3426	7008	1	3426	B	3113	2409	642	0.2322	-0.9932	0.3983	-2.0438	175.697	62.2991	19.445	2
3427	7009	1	3427	A	2192	1852	728	0.195	-0.3769	1.1382	1.6282	347.437	40.0093	146.898	2
3428	7010	1	3428	B	786	3428	706	0.2834	-0.7329	-1.6604	-1.6792	341.983	137.254	28.8365	2
3429	7010	1	3429	A	2524	1712	774	0.3012	1.0861	0.0468	1.9518	124.269	-85.369	154.291	1
3430	7010	1	3430	B	2661	2702	650	0.2486	-0.0592	1.5166	1.6176	211.546	-4.0543	131.929	1
3431	7010	1	3431	A	2907	146	702	0.2434	-1.1164	0.9222	1.7411	86.5458	94.8437	163.569	2
3432	7010	1	3432	B	2218	1678	668	0.1483	0.1585	-2.7058	-0.658	298.186	195.735	52.2924	1
3433	7010	1	3433	A	964	1414	674	0.2155	-1	-1	2	233.454	173.058	149.279	1
3434	7011	1	3434	B	1254	1520	858	0.1892	-0.8258	-1.6244	1.5953	151.126	77.2275	66.6599	1
3435	7011	1	3435	A	2225	2413	879	0.2265	0.1789	0.3396	-2.6812	83.7057	-4.876	23.5466	1
3436	7011	1	3436	B	1174	1815	766	0.2085	-0.3432	0.1585	2.549	106.143	17.8275	135.563	2
3437	7011	1	3437	A	1786	2106	878	0.2464	-0.735	1.6316	-1.9183	273.177	28.8162	39.5985	1
3438	7011	1	3438	B	112	3422	738	0.1395	0.4376	-0.0136	1.3304	303.571	220.389	88.1806	2
3439	8001	1	3439	A	2490	2056	703	0.3253	0.0496	-2.125	-0.9204	67.4885	159.301	96.616	2
3440	8001	1	3440	B	1141	990	757	0.3255	-0.3827	-0.4757	-2.6348	231.303	179.696	33.6555	1
3441	8001	1	3441	A	3094	1278	742	0.3338	0.5047	0.7373	-2.0685	133.714	-74.7353	12.7712	1
3442	8001	1	3442	B	2793	2732	716	0.1979	0.1793	-1.5241	1.4529	222.311	235.505	91.5332	1
3443	8001	1	3443	A	408	327	770	0.1896	0.9873	1.532	-1.5311	52.2857	-45.3201	29.1813	2
3444	8001	1	3444	B	618	1116	878	0.2224	-0.21	0.6203	-2.0067	330.883	18.3539	18.9203	2
3445	8001	1	3445	A	2921	1274	870	0.2667	-1.1567	1.7587	-1.8319	80.4285	24.4161	26.774	1
3446	8001	1	3446	B	2689	2983	837	0.2413	-0.8915	-0.0466	2.5817	253.689	-1.9225	167.315	1
3447	9001	1	3447	A	942	1206	790	0.1621	2.3708	0.2156	-1.5025	122.723	262.693	22.285	2
3448	9001	1	3448	B	1192	3133	754	0.2854	-1.3864	1.2266	0.3007	240.177	48.3377	78.5331	2
3449	9001	1	3449	A	1593	1994	749	0.2079	-0.9266	2.5649	-0.1055	235.277	4.9528	77.1573	1
3450	9001	1	3450	B	3317	2272	716	0.3084	-1.3242	-0.9599	0.7045	182.857	145.448	85.2554	2
3451	9001	1	3451	A	3311	1097	773	0.2333	0.5611	0.2425	-0.8486	235.706	-62.1334	62.477	1
3452	9001	1	3452	B	2058	843	944	0.1526	-1.7199	0.1307	-1.7875	613.806	144.273	59.8103	1
3453	9002	1	3453	A	1640	1432	753	0.2936	0.1796	-0.4297	-2.4913	59.0085	226.079	36.791	1
3455	9002	1	3455	A	343	1668	650	0.2803	1.1775	2.0167	-0.5058	58.6714	-39.1906	119.335	1
3456	9002	1	3456	B	1903	645	876	0.2522	1.1128	1.0019	1.5346	169.403	259.627	100.724	2
3457	9002	1	3457	A	1173	2056	773	0.2631	-1.2463	0.4934	0.1808	350.563	52.8664	139.104	1
3458	9002	1	3458	B	2424	2595	710	0.27	0.9784	0.0907	-2.5336	263.169	-87.7621	8.6504	1
3459	9002	1	3459	A	3112	669	656	0.2701	0.4141	0.5029	-2.3709	197.143	25.3134	12.739	1
3460	9002	1	3460	B	2880	2089	588	0.307	0.0744	-1.469	0.6259	266.723	189.868	136.048	1
3461	9002	1	3461	A	722	1853	816	0.2403	0.3814	-2.592	0.8494	313.563	179.758	124.464	2
3462	9002	1	3462	B	790	1700	691	0.272	-0.8138	1.8642	-0.7523	218.269	56.8837	101.468	1
3463	9002	1	3463	A	3614	2034	648	0.2423	-0.8745	0.0249	0.5904	232.143	0.6095	167.995	2
3464	9002	1	3464	B	497	2170	770	0.2553	0.7143	-1.7322	-1.6536	364.454	218.303	46.136	1
3465	9002	1	3465	A	191	226	630	0.3647	-0.7137	-0.0942	2.5421	40.5457	67.6219	150.174	2
3466	9002	1	3466	B	2777	358	747	0.2207	-0.1124	0.6711	2.6504	268.386	142.417	121.04	1
3467	9002	1	3467	A	2422	1946	902	0.2306	-0.0012	-2.5604	0.2988	305.403	182.266	58.4783	2
3468	9002	1	3468	B	3492	2426	583	0.1892	1.0306	1.5443	-0.6122	181.117	31.7197	71.2712	2
3469	9002	1	3469	A	2648	2284	670	0.2953	-0.717	0.0125	-2.373	175.311	129.681	79.6636	1
3470	9002	1	3470	B	2274	440	824	0.1826	-0.3393	-2.4645	-0.6588	344.589	-7.0684	59.8707	2
3472	9002	1	3472	B	690	1882	741	0.2022	-1.9265	-1.2997	1.6112	229.983	127.742	141.66	2
3473	9002	1	3473	A	576	1325	679	0.2646	-1.1417	1.5934	1.6558	248	36.1298	143.548	1
3474	9002	1	3474	B	1054	2292	686	0.2878	1.3925	1.5028	-1.3965	264.294	-22.1725	102.975	1
3475	9002	1	3475	A	1002	1156	703	0.3429	-0.9697	-0.4067	-1.556	156.454	115.034	80.1487	1
3476	9002	1	3476	B	2530	1630	742	0.2793	1.5551	-1.1254	-1.7518	221.714	249.147	36.9716	1
3478	9002	1	3478	B	2359	2241	887	0.2751	-1.0836	1.6856	1.6029	82.0258	27.6924	118.881	2
3479	9002	1	3479	A	3434	2282	856	0.2642	-1.6707	-1.2402	0.2665	302.269	134.038	50.6559	1
3480	9002	1	3480	B	3290	2441	820	0.2123	-1.1451	-0.8447	1.5283	279.723	145.905	96.1481	2
3481	9002	1	3481	A	2303	3093	916	0.3234	1.2948	-0.221	1.4686	294.857	-39.4305	121.647	1
3482	9002	1	3482	B	1790	136	753	0.2653	-0.7166	-0.7516	-2.1903	214.303	180.651	21.9296	1
3483	9002	1	3483	A	646	1046	718	0.2311	-0.1177	2.745	-0.133	263.42	149.404	125.987	1
3484	9002	1	3484	B	2516	2796	648	0.2436	1.1234	0.7417	0.2096	245.832	-12.8279	66.4772	1
3486	9002	1	3486	B	1655	2546	656	0.2345	-1.8534	1.5263	0.386	32.0257	46.143	112.89	1
3487	9002	1	3487	A	1953	636	709	0.2403	1.5114	1.0581	-1.9167	40.2771	-62.2884	31.9202	2
3488	9002	1	3488	B	2542	511	643	0.2568	0.0343	-0.2221	-2.5526	63.2858	-44.3865	8.7773	1
3489	9002	1	3489	A	2348	504	696	0.2692	0.0974	2.5803	0.1196	132.16	10.8898	81.3394	1
3490	9002	1	3490	B	1162	1131	688	0.3083	0.5903	1.8102	-0.9622	248.74	-0.3108	129.738	1
3491	9002	1	3491	A	2368	2265	832	0.2177	-0.392	1.741	1.1619	70.7228	202.14	135.346	1
3492	9002	1	3492	B	1880	1270	692	0.1972	-0.3117	2.6937	-0.8416	31.5971	7.1176	54.2028	2
3493	9002	1	3493	A	1717	648	794	0.2058	-0.0085	1.7706	-1.6828	114.16	-8.6707	91.7975	1
3495	9002	1	3495	A	1646	1762	824	0.2195	-0.098	2.5631	-0.6198	92.1429	24.8982	59.0389	1
3496	9002	1	3496	B	909	2526	844	0.2808	-0.1189	-1.3762	-0.1311	16.6143	-3.0805	137.729	1
3497	9002	1	3497	A	2449	2218	884	0.1395	-0.0164	-2.5894	0.9538	311.411	150.647	37.9025	1
3498	9002	1	3498	B	880	296	788	0.276	0.6408	0.0587	-2.6113	515.26	226.75	28.2065	2
3499	9002	1	3499	A	3149	2116	574	0.2719	-0.3731	2.0084	1.5253	182.303	4.854	143.078	1
3500	9002	1	3500	B	1966	2300	860	0.2778	0.0285	0.05	-2.6829	319.883	185.952	31.8334	2
3501	9002	1	3501	A	456	2514	817	0.2335	-0.1055	-1.982	-1.5555	123.588	207.964	47.253	1
3502	9002	1	3502	B	2546	1399	623	0.2533	-0.7402	1.8385	1.6947	284.16	32.3128	85.8649	2
3503	9002	1	3503	A	725	2336	838	0.2594	-0.1861	0.3996	-2.1292	193.866	-22.6751	12.1762	1
3504	9002	1	3504	B	2104	2161	763	0.2614	-1.6937	0.9779	1.8252	76.2771	47.2566	129.752	1
3505	9002	1	3505	A	3588	2488	704	0.2544	-0.4951	-1.0576	1.6982	92.1171	179.996	108.886	2
3506	9002	1	3506	B	1185	3400	832	0.2919	-1.2103	-0.6755	-0.1541	139.143	222.185	175.662	1
3507	9002	1	3507	A	2673	3056	740	0.2785	-0.0435	0.9748	2.5276	292.143	-3.7196	146.708	2
3508	9002	1	3508	B	2120	3048	740	0.1974	-0.5078	-0.2765	-1.7343	296.697	166.979	119.638	1
3510	9002	1	3510	B	1792	1236	792	0.2571	0.1971	-1.0709	2.5062	214.429	174.458	146.205	1
3511	9002	1	3511	A	432	2774	812	0.2102	0.6817	-1.6536	-1.4019	50.1257	-74.7136	42.3815	1
3512	9002	1	3512	B	1487	578	800	0.1703	-0.7732	-1.3051	1.5359	431.394	-63.9309	75.6736	1
3513	9002	1	3513	A	1491	1720	682	0.3517	0.8427	-2.1428	0.461	123.849	176.928	141.481	2
3514	9002	1	3514	B	3284	3008	579	0.2034	-1.2041	1.8273	0.4004	50.5628	92.7773	28.5679	2
3515	9002	1	3515	A	96	2969	636	0.2231	2.0538	-1.7935	-0.6549	40.4028	236.862	53.1133	2
3516	9002	1	3516	B	2522	2197	793	0.2708	0.1394	1.1081	-1.6859	116.849	-10.8193	95.844	1
3517	9002	1	3517	A	580	1762	800	0.192	-0.7799	1.7778	1.8004	310.437	18.4695	134.165	1
3518	9002	1	3518	B	2142	3390	626	0.1773	-0.7771	0.6741	2.5922	74.0172	109.795	107.039	1
3519	9002	1	3519	A	3060	1924	586	0.1836	-0.8951	0.8576	-0.276	18.5457	-10.5096	41.7096	2
3520	9002	1	3520	B	907	2011	718	0.2255	0.2433	-1.7899	1.7523	171.26	192.4	126.633	1
3521	9002	1	3521	A	1422	3268	726	0.3404	-1.1674	-1.1491	0.7183	309.134	62.8274	91.2814	1
3522	9002	1	3522	B	1505	1209	734	0.2197	-0.8196	-1.5677	2.0437	217.32	172.181	110.574	1
3523	9002	1	3523	A	1972	248	828	0.252	0.2045	-1.7426	1.7215	225.008	198.535	89.5893	2
3524	9002	1	3524	B	2196	2834	880	0.2476	-0.3689	-1.5869	1.9146	37.7143	158.75	143.369	2
3525	9002	1	3525	A	1962	2079	670	0.2487	0.4205	-0.1148	2.506	442.831	-38.2741	159.476	1
3526	9002	1	3526	B	440	2367	744	0.1915	-0.802	-1.074	1.7657	65.0258	21.8661	128.574	2
3527	9002	1	3527	A	1564	2980	812	0.1948	1.1899	-1.6526	1.8785	173.849	210.226	131.687	1
3528	9002	1	3528	B	3086	2648	828	0.2882	0.9065	-1.9138	0.6875	244.974	170.127	53.3269	1
3529	9002	1	3529	A	422	2577	748	0.2057	0.3083	-1.6922	1.6611	280.151	182.52	126.192	1
3530	9002	1	3530	B	2072	2563	706	0.1596	0.8822	2.6948	0.4259	94.5971	-40.0014	92.8214	2
3531	9002	1	3531	A	91	2150	680	0.2105	0.1029	0.6915	-2.6307	5.5886	-61.7846	16.9187	2
3532	9002	1	3532	B	1823	691	652	0.2077	-1.1466	0.7019	-0.8746	171.563	31.2329	82.3693	1
3533	9002	1	3533	A	2377	2052	722	0.2866	-1.7112	-1.8062	0.6664	187.463	152.5	64.9074	1
3534	9002	1	3534	B	395	1957	828	0.2698	0.6011	0.1331	1.4494	303.723	-53.841	79.7442	1
3535	9002	1	3535	A	1906	349	766	0.2731	-0.1432	-0.9664	-1.8205	266.731	-38.8411	137.779	2
3536	9002	1	3536	B	3271	824	866	0.3044	0.153	-2.5651	0.7487	322.546	168.1	123.877	1
3537	9002	1	3537	A	1454	260	828	0.1936	1	1	-1	178.017	36.1295	30.7261	2
3538	9002	1	3538	B	2267	3317	766	0.2267	0.3362	0.2014	2.6814	116.294	-29.4591	166.522	2
3539	9003	1	3539	A	1930	1738	846	0.3502	-1.7233	1.7927	-0.1258	123.697	54.6417	105.961	2
3540	9003	1	3540	B	2084	2634	694	0.3523	0.0722	-0.3691	-1.7579	57.0172	188.684	15.3331	1
3541	9003	1	3541	A	2181	2431	795	0.2974	-0.9658	-1.6138	-1.7074	56.68	134.494	46.935	1
3542	9003	1	3542	B	2180	1782	636	0.3599	0.1676	2.7151	0.2623	156.714	-38.2994	89.1027	1
3543	9003	1	3543	A	1343	2936	874	0.3017	-0.0603	0.3867	0.8431	299.429	-22.8025	69.2527	1
3544	9003	1	3544	B	428	2929	846	0.2751	1.1162	1.1223	1.5952	72.0086	-47.0425	162.619	1
3545	9003	1	3545	A	1484	2247	778	0.2636	-1.6464	-1.4933	-1.4771	335.126	154.034	88.6122	1
3546	9003	1	3546	B	2713	1968	778	0.2877	-0.1916	0.1882	2.5219	250.974	3.2501	162.556	1
3547	9003	1	3547	A	2093	1751	723	0.3199	-1.4549	0.7779	0.2803	237.034	49.1904	102.526	2
3548	9003	1	3548	B	1876	2012	724	0.2204	1.0105	-1.8057	-1.7235	307.866	199.946	40.8273	1
3549	9003	1	3549	A	2299	2454	944	0.3107	0.2221	-1.5947	1.7109	224.571	70.3232	107.503	1
3550	9003	1	3550	B	1511	2060	714	0.2213	0.6608	-1.5365	-0.3992	271.454	204.111	85.1865	2
3551	9003	1	3551	A	1922	1598	734	0.1784	1.2368	1.635	-2.123	344.177	-38.7332	39.5906	2
3554	9003	1	3554	B	854	2612	694	0.2393	-0.457	1.1269	-2.5684	215.883	-41.7535	17.3161	2
3555	9003	1	3555	A	1572	398	906	0.2797	-0.1034	0.3392	1.6332	345.563	2.4352	145.972	2
3556	9003	1	3556	B	2248	2852	746	0.2916	-0.6583	-1.7515	-1.6709	114.446	169.827	23.6551	1
3557	9003	1	3557	A	1130	2122	808	0.2728	0.526	-0.357	-2.5058	123.429	11.7209	11.0971	1
3559	9003	1	3559	A	644	2181	634	0.2817	-0.0221	0.5693	-1.9063	21.0086	-51.1789	54.9845	2
3560	9003	1	3560	B	1473	2771	807	0.2636	-1	-1	-1	97.4628	143.576	77.242	2
3561	9003	1	3561	A	957	3236	644	0.2576	-1.6315	0.6682	1.885	187.134	32.4614	134.736	1
3562	9003	1	3562	B	2024	826	836	0.1778	-0.2417	-1.7437	-1.7512	350.311	181.646	33.8141	1
3563	9003	1	3563	A	3277	1823	674	0.2069	0.5938	1.718	1.7464	360.243	-17.0361	136.172	1
3564	9003	1	3564	B	2906	1778	730	0.2176	-0.036	1.2639	-1.4779	261.126	22.5039	45.2179	2
3565	9003	1	3565	A	2238	574	718	0.2286	0.4749	-0.6389	-0.2345	310.857	177.958	162.073	1
3566	9003	1	3566	B	1121	1309	951	0.2364	0.4182	-1.9441	-1.2154	205.269	176.59	164.595	1
3567	9003	1	3567	A	1208	3058	692	0.25	1.0894	1.9445	0.1855	187.857	2.757	109.585	2
3568	9003	1	3568	B	548	2853	669	0.2985	-1.1141	1.7576	0.8748	92.1172	196.339	26.8918	1
3569	9003	1	3569	A	1338	1884	868	0.2499	-0.864	-1.6625	-1.6869	245.991	1.7698	36.7238	1
3570	9003	1	3570	B	2960	2777	786	0.2472	0.809	1.6456	-1.0743	135.126	-23.4469	91.5184	1
3571	9003	1	3571	A	2671	2244	972	0.2921	-1.2805	1.6221	-1.6022	34.3028	15.3595	68.4264	1
3572	9003	1	3572	B	2535	1152	772	0.2723	1.5911	-1.7309	-0.8549	294.134	215.296	70.7398	1
3573	9003	1	3573	A	3192	2829	728	0.2302	1.027	-1.6337	-1.6052	261.748	205.527	61.5074	1
3574	9003	1	3574	B	2310	1730	846	0.1948	-1.3016	0.412	0.7676	163.143	66.447	133.078	2
3575	9003	1	3575	A	2544	1892	706	0.2411	0.4372	-0.1361	1.3923	368.563	167.108	67.2902	2
3577	9003	1	3577	A	2090	1444	608	0.1986	-1.034	0.997	-1.5581	254.589	-55.1637	43.6746	1
3578	9003	1	3578	B	1939	2898	808	0.2714	-0.0412	-1.948	1.6148	164.597	165.691	105.881	2
3579	9003	1	3579	A	2898	3000	1024	0.2726	-0.0282	-1.8096	1.653	135.706	86.2867	170.765	1
3581	9003	1	3581	A	447	3240	768	0.2638	0.1752	-0.1947	-2.5243	171.723	234.188	20.6132	2
3582	9003	1	3582	B	1492	1320	740	0.2557	-0.8893	1.6266	1.7077	202.589	25.8144	140.022	2
3584	9003	1	3584	B	1746	1231	622	0.1811	0.8759	-0.1222	2.6682	212.983	14.6006	175.191	2
3585	9003	1	3585	A	1593	2702	718	0.2368	-0.9011	-1.0781	-0.8555	186.026	109.919	116.936	1
3586	9003	1	3586	B	1806	1779	782	0.1967	1.5384	2.0893	-0.6972	210.597	-7.4915	133.76	1
3587	9003	1	3587	A	2521	2454	900	0.2154	2.2249	-1.0783	0.9607	512.403	233.788	89.1069	1
3588	9003	1	3588	B	1553	2498	806	0.2332	0.0249	-1.5663	1.8734	258.731	164.418	112.435	1
3589	9003	1	3589	A	853	2316	864	0.2268	0.7541	1.7402	-0.7519	199.832	49.7445	132.957	2
3590	9003	1	3590	B	1394	2987	671	0.2796	0.3543	1.5037	-1.6249	94.6886	-6.1188	41.5724	2
3592	9003	1	3592	B	872	1686	711	0.3005	0.5796	1.8359	-1.0966	81.9914	12.9308	61.7733	1
3593	9003	1	3593	A	1216	3297	796	0.1941	-0.9802	1.5519	-1.7822	299.454	68.4059	105.101	2
3594	9003	1	3594	B	758	2550	750	0.325	0.7068	1.7544	-1.3532	329.546	179.536	62.9325	2
3595	9003	1	3595	A	1261	378	688	0.2137	0.4974	-2.6828	-1.0077	213.329	241.784	67.1325	2
3596	9003	1	3596	B	1858	2855	698	0.2417	-0.5159	-2.4238	-0.5028	208.857	156.721	87.0911	1
3597	9003	1	3597	A	2568	2472	794	0.2405	1.5637	-1.0498	-1.0554	45.6971	232.556	75.9057	1
3598	9003	1	3598	B	2872	1978	721	0.2293	0.9579	0.8009	-2.5469	216.597	0.7992	35.6658	1
3599	9003	1	3599	A	1053	3120	706	0.3099	0.5471	-0.0473	2.1481	72.7057	264.387	165.826	2
3600	9003	1	3600	B	2516	2522	894	0.2404	-0.4162	0.9439	2.0147	30.2943	-27.7911	164.639	2
3601	9003	1	3601	A	1336	704	884	0.2323	0.078	-1.9319	-1.5445	148.589	9.6561	145.923	1
3602	9003	1	3602	B	2465	1732	756	0.3175	-0.235	-1.0711	2.0233	126.16	184.874	166.186	1
3603	9003	1	3603	A	1402	2012	786	0.1884	1.5344	-0.1468	-1.8743	183.286	164.655	47.5714	1
3604	9003	1	3604	B	1791	960	669	0.2573	0.4742	-1.4593	-1.8328	35.8485	198.095	117.522	1
3605	9003	1	3605	A	2448	2692	680	0.2799	-1.0456	1.8172	0.0209	79.7143	13.2592	61.3533	1
3606	9003	1	3606	B	782	3028	656	0.2361	-0.9737	1.6946	-1.339	120.874	35.8004	42.6904	1
3607	9003	1	3607	A	667	3074	894	0.2896	-0.1627	-1.6959	1.8666	98.1429	174.149	124.982	1
3608	9003	1	3608	B	1426	1996	858	0.2061	-0.7245	2.6525	-0.6103	132.446	-6.0292	64.0623	1
3609	9003	1	3609	A	3143	2382	962	0.2534	-0.1625	0.1413	2.6637	361.177	28.5417	163.462	1
3610	9003	1	3610	B	2762	2722	614	0.2577	-0.6674	1.6302	-1.7971	190.806	4.2408	44.1158	1
3611	9003	1	3611	A	1423	1096	706	0.2131	1.3696	-0.4327	1.4936	233.026	17.2954	127.02	1
3612	9003	1	3612	B	1165	1644	622	0.2369	1.8042	-1.6917	-0.8695	595.948	222.172	99.7681	1
3613	9003	1	3613	A	2209	2247	761	0.2817	-0.6717	1.7315	1.6953	207.234	15.6809	136.308	1
3614	9003	1	3614	B	1192	2678	656	0.2512	-0.5729	1.8852	1.79	216.974	16.7936	115.453	2
3615	9003	1	3615	A	695	1811	605	0.214	-0.0707	0.9431	-1.831	289.731	2.4806	3.8391	2
3616	9003	1	3616	B	2856	2674	708	0.2495	2.1284	0.5788	0.1128	56	165.484	120.456	1
3617	9003	1	3617	A	2899	2092	732	0.1723	-0.0729	-1.4904	1.4112	246.723	111.971	101.191	2
3618	9003	1	3618	B	1440	1262	674	0.1833	0.0651	-0.7766	2.526	274.429	208.754	62.8837	2
3619	9003	1	3619	A	1089	2991	776	0.192	0.5452	-1.2988	1.6481	325.269	207.262	160.113	1
3620	9003	1	3620	B	1782	1392	926	0.25	0	1	2	57.7485	2.6428	139.851	2
3621	9003	1	3621	A	2379	2003	759	0.1695	-0.376	-0.0314	0.2478	89.9743	91.9137	47.9722	2
3623	9003	1	3623	A	1148	3056	626	0.2412	-0.4811	1.9312	-0.8745	209.294	-6.1394	77.3932	1
3624	9003	1	3624	B	2189	1850	646	0.177	-0.4555	-0.8728	-1.634	275.866	221.916	49.4699	1
3625	9003	1	3625	A	1874	3016	624	0.2147	-0.7394	-1.888	1.7198	251.857	266.906	165.557	1
3626	9003	1	3626	B	1646	1815	684	0.1858	0.2968	2.71	-0.7893	98.0086	16.3236	44.9198	1
3627	9004	1	3627	A	1614	1680	910	0.2765	0.6888	0.0418	-2.2555	111.84	259.248	19.7368	2
3628	9004	1	3628	B	694	2072	754	0.2635	0.0297	-0.2623	2.5115	318.572	141.28	167.312	1
3629	9004	1	3629	A	390	2713	782	0.3136	-1.6329	1.7652	-0.6145	190.117	51.5298	79.5139	2
3630	9004	1	3630	B	2071	2399	714	0.3957	-1.2404	1.6131	-0.8096	114.563	57.9243	95.8907	1
3631	9004	1	3631	A	2548	1812	890	0.3082	0.0094	2.5237	0.1775	238.454	17.8639	95.6298	2
3632	9004	1	3632	B	91	2242	677	0.2996	1.3111	1.3036	-1.3613	102.177	-34.8315	58.1733	1
3633	9004	1	3633	A	2415	356	910	0.2261	-0.858	0.0027	2.0602	59.7228	112.258	159.881	2
3634	9004	1	3634	B	1046	2342	760	0.3104	-1.1546	2.0162	1.4848	314.563	18.7943	82.4501	1
3635	9004	1	3635	A	220	3018	717	0.2909	-0.1156	1.4002	-0.5186	52.7057	2.8015	112.309	1
3637	9004	1	3637	A	274	1435	833	0.2145	0.4131	0.3086	-2.7717	209.58	-16.4777	25.7384	2
3638	9004	1	3638	B	3630	517	810	0.2123	-0.168	2.1171	-0.0729	267.866	31.2942	48.9795	1
3639	9004	1	3639	A	1318	740	982	0.2481	1.2024	1.5024	1.7245	305.42	-10.985	98.3286	1
3640	9004	1	3640	B	962	454	954	0.2766	-0.6458	-1.7659	1.6833	262.32	162.557	119.501	1
3641	9004	1	3641	A	404	1700	846	0.1675	-1.2335	-1.7831	-1.5837	134.303	202.122	27.6944	2
3642	9004	1	3642	B	648	2907	748	0.1596	1.1866	2.509	0.0068	427.394	-41.2819	65.8484	1
3643	9004	1	3643	A	586	722	830	0.2103	0.3653	-0.8952	2.2541	311.849	214.107	116.036	1
3644	9005	1	3644	B	641	2913	662	0.2674	0.7282	0.9625	1.9873	84.3771	-56.4411	156.046	2
3645	9005	1	3645	A	1458	945	833	0.2385	-0.1474	0.7267	0.1061	113.857	104.363	139.304	2
3646	9005	1	3646	B	1972	2961	798	0.3767	0.6531	-0.9306	0.3598	210.286	208.111	116.9	1
3647	9005	1	3647	A	950	1726	770	0.2426	-1.0373	-0.9486	1.7376	334.303	211.407	120.638	1
3648	9005	1	3648	B	1224	2228	753	0.1913	0.0967	1.545	1.5752	256.714	-17.5031	147.003	2
3649	9005	1	3649	A	1819	2298	742	0.2873	-0.5207	0.0292	2.1227	111.411	206.948	148.667	2
3650	9005	1	3650	B	868	906	766	0.2584	-0.1619	-2.5245	0.9497	190.269	168.817	126.698	2
3651	9005	1	3651	A	2758	1676	830	0.17	2.6297	-0.6128	-1.0664	37.2771	-70.9483	91.1644	1
3652	9006	1	3652	B	1467	1110	900	0.2801	0.2507	-0.8608	-2.5544	203.992	208.018	38.5978	2
3653	9006	1	3653	A	2314	825	984	0.2924	0.1228	-0.2729	-2.5189	416.411	82.4792	15.6397	2
3654	9006	1	3654	B	2091	1965	864	0.3682	-0.5768	-0.3695	2.358	404.974	-0.1947	142.444	2
3655	9006	1	3655	A	1671	2399	715	0.3453	0.2125	1.6957	-0.0867	233.974	-12.0293	90.2597	1
3656	9006	1	3656	B	2202	2936	770	0.2507	1.0738	-0.0325	-2.3294	119.689	268.15	28.066	1
3657	9006	1	3657	A	2962	548	922	0.3236	-1.3091	1.0242	1.6525	136.017	75.1	154.857	2
3658	9006	1	3658	B	2282	3280	755	0.2464	-0.7507	2.5885	0.3396	250.723	12.8859	67.8668	1
3659	9006	1	3659	A	2359	807	892	0.2621	1.5742	-0.0932	-1.8335	135.84	-84.9563	45.7386	1
3660	9006	1	3660	B	2336	2164	786	0.3011	-0.7284	0.0106	2.5629	253.026	60.8006	155.003	2
3661	9006	1	3661	A	1758	904	791	0.2481	0.2226	0.4837	2.4929	36.7142	-17.4866	115.917	1
3662	9006	1	3662	B	1875	650	972	0.2417	0.0829	1.8596	1.753	338.571	-16.403	140.827	1
3663	9006	1	3663	A	2273	1946	754	0.2738	0.0466	-0.595	-0.3012	139.177	129.871	66.6756	1
3665	9006	1	3665	A	1527	756	956	0.1565	2.3462	1.2526	0.3214	137.909	170.137	24.2882	1
3666	9006	1	3666	B	2257	352	998	0.2352	0.482	-1.0485	2.3552	51.7228	145.669	160.777	1
3667	9006	1	3667	A	927	3265	750	0.2098	0.8207	1.5144	1.3789	411.234	-53.5733	91.2034	1
3668	9006	1	3668	B	2821	477	897	0.2133	-0.6938	1.886	-1.2474	127.9	36.5199	22.998	1
3669	9007	1	3669	A	1525	1667	831	0.2772	-0.3858	-0.8777	-0.1621	287.84	209.616	35.7743	1
3670	9007	1	3670	B	1594	1858	888	0.2396	0.1477	0.0767	-2.5387	355.983	248.415	18.8433	1
3671	9007	1	3671	A	2874	2262	818	0.2498	0.6236	-0.4182	1.0107	146.177	-3.4947	102.907	1
3672	9007	1	3672	B	936	1546	846	0.2487	1.6546	-0.8331	-2.0006	276.874	263.998	48.6247	1
3673	9007	1	3673	A	3610	743	856	0.2194	-0.6872	0.1103	-1.903	282.277	73.3853	19.4964	2
3674	9007	1	3674	B	2998	896	795	0.2717	0.1171	-1.1474	-0.1242	237.017	161.911	132.363	1
3675	9007	1	3675	A	2659	1929	796	0.271	-1.4669	0.4024	-1.3305	112.134	85.768	44.3726	2
3676	9007	1	3676	B	1969	2248	798	0.3304	0.2055	0.9274	2.511	170.857	-1.7662	144.387	1
[truncated: 1,526 more rows]
