# Supplementary material for: Visualizing chaperonin function in situ by cryo-electron tomography
Source: Nature. 2024 Aug 21;633(8029):459–64. doi: 10.1038/s41586-024-07843-w (PMC11390479; doi:10.1038/s41586-024-07843-w)
Supplement: Supplementary file 11 — Source Data Extended Data Fig. 5 [file 41586_2024_7843_MOESM11_ESM.xls]

## Sheet: ED_Fig__5c
Fraction	Replicate	Protein_IDs	protein_name	iBAQ_sample	iBAQ_EL14mer	MetK:EL14mer
F1-F2	1	P0A6F5	GroEL	26959000000	1.92564e+09	1.26529
F1-F2	2	P0A6F5	GroEL	22694000000	1621000000	1.01635
F1-F2	3	P0A6F5	GroEL	27512000000	1.96514e+09	1.21838
F1-F2	1	P0A817	MetK	2436500000	1.92564e+09	1.26529
F1-F2	2	P0A817	MetK	1.6475e+09	1621000000	1.01635
F1-F2	3	P0A817	MetK	2394300000	1.96514e+09	1.21838
